# Supplementary material for: Gut microbiota diversity across ethnicities in the United States
Source: PLoS Biol. 2018 Dec 4;16(12):e2006842. doi: 10.1371/journal.pbio.2006842 (PMC6279019; doi:10.1371/journal.pbio.2006842)
Supplement: S1 Table — Breakdown of age and BMI by sex and ethnicity. Heatmaps were constructed within each statistic and category (bounded by black box). The means for all sex and ethnic groups were used as the center (white), with higher values indicated in red and lower in blue. HMP data is not shown because of data access restrictions on participant metadata, available through dbGaP application. Additional sheets depict proportions tests of ethnic structuring for 31 metadata factors, each on their own sheet. AGP, American Gut Project; BMI, body mass index; HMP, Human Microbiome Project. (XLSX) [file pbio.2006842.s005.xlsx]

## Sheet: 1A_AGP_Demographics
	Category	Sex	Ethnicity	Count (N)	Mean	Standard Deviation
	Age	All	All	1375	40.1731	9.66057
			African American	13	38.6154	8.19083
			Asian Pacific Islander	88	34.7841	9.42539
			Caucasian	1237	40.7243	9.52076
			Hispanic	37	35.1081	10.2029
		Male	All	718	39.1713	9.80521
			African American	5	32.6	10.0648
			Asian Pacific Islander	56	33.7143	9.18044
			Caucasian	636	39.9481	9.64482
			Hispanic	21	31.7619	8.37798
		Female	All	657	41.2679	9.38577
			African American	8	42.375	3.88909
			Asian Pacific Islander	32	36.6562	9.70071
			Caucasian	601	41.5458	9.3255
			Hispanic	16	39.5	10.9545
	BMI	All	All	1375	23.9618	4.72452
			African American	13	27.1092	6.34893
			Asian Pacific Islander	88	22.8093	3.937
			Caucasian	1237	24.0235	4.7457
			Hispanic	37	23.5357	4.54335
		Male	All	718	24.6135	4.44966
			African American	5	24.09	7.06544
			Asian Pacific Islander	56	23.5466	4.20276
			Caucasian	636	24.7164	4.41438
			Hispanic	21	24.4652	5.37916
		Female	All	657	23.2497	4.9131
			African American	8	28.9962	5.47669
			Asian Pacific Islander	32	21.5191	3.07598
			Caucasian	601	23.2902	4.97229
			Hispanic	16	22.3156	2.85707
	*Heatmaps were constructed within each statistic and category (bounded by black box). The means for all Sex and Ethnicity groups were used as the center (white), with higher values indicated in red and lower in blue.

## Sheet: proportions_race_age_cat
	group_1	group_1_val_1	group_1_count_1	group_1_total_1	group_1_proportion_1	group_1_val_2	group_1_count_2	group_1_total_2	group_1_proportion_2	group_2	group_2_val	group_2_included	group_2_total	p_val	z_val	p_val_fdr	p_val_bonferroni
1	race	Caucasian	269	1237	0.217462	Asian or Pacific Islander	8	88	0.0909091	age_cat	50s	277	283	0.00239462	2.82088	0.0718385	0.0718385
10	race	Hispanic	13	37	0.351351	African American	0	13	0	age_cat	20s	13	191	0.00648796	2.48443	0.0860556	0.194639
13	race	Caucasian	418	1237	0.337914	Asian or Pacific Islander	19	88	0.215909	age_cat	40s	437	451	0.00933258	2.35215	0.0860556	0.279977
11	race	Asian or Pacific Islander	26	88	0.295455	African American	0	13	0	age_cat	20s	26	191	0.0114741	2.2743	0.0860556	0.344223
2	race	Caucasian	269	1237	0.217462	African American	0	13	0	age_cat	50s	269	283	0.0288517	1.89794	0.146685	0.865551
12	race	Caucasian	418	1237	0.337914	Hispanic	7	37	0.189189	age_cat	40s	425	451	0.0293369	1.89063	0.146685	0.880107
4	race	Hispanic	6	37	0.162162	African American	0	13	0	age_cat	50s	6	283	0.0608394	1.54777	0.26074	1
8	race	Caucasian	152	1237	0.122878	African American	0	13	0	age_cat	20s	152	191	0.0887431	1.34854	0.332787	1
3	race	Hispanic	6	37	0.162162	Asian or Pacific Islander	8	88	0.0909091	age_cat	50s	14	283	0.12443	1.15312	0.385879	1
5	race	Asian or Pacific Islander	8	88	0.0909091	African American	0	13	0	age_cat	50s	8	283	0.128626	1.13291	0.385879	1
18	race	Caucasian	381	1237	0.308003	Hispanic	9	37	0.243243	age_cat	30s	390	427	0.199836	0.842207	0.525562	1
0	race	Caucasian	269	1237	0.217462	Hispanic	6	37	0.162162	age_cat	50s	275	283	0.210225	0.805642	0.525562	1
9	race	Hispanic	13	37	0.351351	Asian or Pacific Islander	26	88	0.295455	age_cat	20s	39	191	0.269031	0.615748	0.62084	1
27	race	Hispanic	2	37	0.0540541	Asian or Pacific Islander	3	88	0.0340909	age_cat	teen	5	23	0.301554	0.519937	0.646187	1
23	race	Asian or Pacific Islander	32	88	0.363636	African American	5	13	0.384615	age_cat	30s	37	427	0.558254	-0.146544	0.999998	1
28	race	Hispanic	2	37	0.0540541	African American	1	13	0.0769231	age_cat	teen	3	23	0.617405	-0.298673	0.999998	1
15	race	Hispanic	7	37	0.189189	Asian or Pacific Islander	19	88	0.215909	age_cat	40s	26	451	0.631561	-0.335991	0.999998	1
20	race	Caucasian	381	1237	0.308003	African American	5	13	0.384615	age_cat	30s	386	427	0.724006	-0.594783	0.999998	1
29	race	Asian or Pacific Islander	3	88	0.0340909	African American	1	13	0.0769231	age_cat	teen	4	23	0.77009	-0.739142	0.999998	1
22	race	Hispanic	9	37	0.243243	African American	5	13	0.384615	age_cat	30s	14	427	0.83561	-0.976576	0.999998	1
19	race	Caucasian	381	1237	0.308003	Asian or Pacific Islander	32	88	0.363636	age_cat	30s	413	427	0.86185	-1.08867	0.999998	1
21	race	Hispanic	9	37	0.243243	Asian or Pacific Islander	32	88	0.363636	age_cat	30s	41	427	0.904696	-1.30878	0.999998	1
25	race	Caucasian	17	1237	0.0137429	Asian or Pacific Islander	3	88	0.0340909	age_cat	teen	20	23	0.934814	-1.51264	0.999998	1
14	race	Caucasian	418	1237	0.337914	African American	7	13	0.538462	age_cat	40s	425	451	0.935552	-1.51847	0.999998	1
26	race	Caucasian	17	1237	0.0137429	African American	1	13	0.0769231	age_cat	teen	18	23	0.971426	-1.90218	0.999998	1
24	race	Caucasian	17	1237	0.0137429	Hispanic	2	37	0.0540541	age_cat	teen	19	23	0.976892	-1.99341	0.999998	1
16	race	Hispanic	7	37	0.189189	African American	7	13	0.538462	age_cat	40s	14	451	0.992083	-2.41272	0.999998	1
17	race	Asian or Pacific Islander	19	88	0.215909	African American	7	13	0.538462	age_cat	40s	26	451	0.993484	-2.48289	0.999998	1
6	race	Caucasian	152	1237	0.122878	Hispanic	13	37	0.351351	age_cat	20s	165	191	0.999977	-4.07848	0.999998	1
7	race	Caucasian	152	1237	0.122878	Asian or Pacific Islander	26	88	0.295455	age_cat	20s	178	191	0.999998	-4.58695	0.999998	1

## Sheet: proportions_race_alcohol_consum
	group_1	group_1_val_1	group_1_count_1	group_1_total_1	group_1_proportion_1	group_1_val_2	group_1_count_2	group_1_total_2	group_1_proportion_2	group_2	group_2_val	group_2_included	group_2_total	p_val	z_val	p_val_fdr	p_val_bonferroni
1	race	Caucasian	978	1237	0.790622	Asian or Pacific Islander	53	88	0.602273	alcohol_consumption	TRUE	1031	1067	1.99014e-05	4.10862	0.000238816	0.000238816
2	race	Caucasian	978	1237	0.790622	African American	6	13	0.461538	alcohol_consumption	TRUE	984	1067	0.00196393	2.8839	0.0117836	0.0235671
4	race	Hispanic	30	37	0.810811	African American	6	13	0.461538	alcohol_consumption	TRUE	36	1067	0.00791704	2.41272	0.0316682	0.0950045
3	race	Hispanic	30	37	0.810811	Asian or Pacific Islander	53	88	0.602273	alcohol_consumption	TRUE	83	1067	0.0121201	2.2533	0.0363604	0.145442
5	race	Asian or Pacific Islander	53	88	0.602273	African American	6	13	0.461538	alcohol_consumption	TRUE	59	1067	0.168276	0.960999	0.403863	1
6	race	Caucasian	258	1237	0.208569	Hispanic	7	37	0.189189	alcohol_consumption	FALSE	265	306	0.387366	0.28619	0.774733	1
0	race	Caucasian	978	1237	0.790622	Hispanic	30	37	0.810811	alcohol_consumption	TRUE	1008	1067	0.617039	-0.297714	0.999982	1
11	race	Asian or Pacific Islander	35	88	0.397727	African American	6	13	0.461538	alcohol_consumption	FALSE	41	306	0.669062	-0.437324	0.999982	1
10	race	Hispanic	7	37	0.189189	African American	6	13	0.461538	alcohol_consumption	FALSE	13	306	0.972935	-1.9258	0.999982	1
8	race	Caucasian	258	1237	0.208569	African American	6	13	0.461538	alcohol_consumption	FALSE	264	306	0.986892	-2.223	0.999982	1
9	race	Hispanic	7	37	0.189189	Asian or Pacific Islander	35	88	0.397727	alcohol_consumption	FALSE	42	306	0.98788	-2.2533	0.999982	1
7	race	Caucasian	258	1237	0.208569	Asian or Pacific Islander	35	88	0.397727	alcohol_consumption	FALSE	293	306	0.999982	-4.13129	0.999982	1

## Sheet: proportions_race_bmi_cat
	group_1	group_1_val_1	group_1_count_1	group_1_total_1	group_1_proportion_1	group_1_val_2	group_1_count_2	group_1_total_2	group_1_proportion_2	group_2	group_2_val	group_2_included	group_2_total	p_val	z_val	p_val_fdr	p_val_bonferroni
10	race	Hispanic	28	37	0.756757	African American	4	13	0.307692	bmi_cat	Normal	32	873	0.00185562	2.90172	0.0445349	0.0445349
8	race	Caucasian	784	1237	0.633791	African American	4	13	0.307692	bmi_cat	Normal	788	873	0.00769367	2.42313	0.07715	0.184648
11	race	Asian or Pacific Islander	57	88	0.647727	African American	4	13	0.307692	bmi_cat	Normal	61	873	0.00964375	2.33993	0.07715	0.23145
18	race	Caucasian	60	1237	0.0485044	Hispanic	0	37	0	bmi_cat	Underweight	60	70	0.0849762	1.37236	0.465822	1
12	race	Caucasian	103	1237	0.083266	Hispanic	1	37	0.027027	bmi_cat	Obese	104	114	0.10914	1.23111	0.465822	1
9	race	Hispanic	28	37	0.756757	Asian or Pacific Islander	57	88	0.647727	bmi_cat	Normal	85	873	0.116456	1.19289	0.465822	1
1	race	Caucasian	290	1237	0.234438	Asian or Pacific Islander	17	88	0.193182	bmi_cat	Overweight	307	318	0.187727	0.886302	0.571443	1
13	race	Caucasian	103	1237	0.083266	Asian or Pacific Islander	5	88	0.0568182	bmi_cat	Obese	108	114	0.190481	0.876125	0.571443	1
3	race	Hispanic	8	37	0.216216	Asian or Pacific Islander	17	88	0.193182	bmi_cat	Overweight	25	318	0.384416	0.293903	0.868801	1
23	race	Asian or Pacific Islander	9	88	0.102273	African American	1	13	0.0769231	bmi_cat	Underweight	10	70	0.387575	0.285644	0.868801	1
0	race	Caucasian	290	1237	0.234438	Hispanic	8	37	0.216216	bmi_cat	Overweight	298	318	0.398201	0.258007	0.868801	1
2	race	Caucasian	290	1237	0.234438	African American	3	13	0.230769	bmi_cat	Overweight	293	318	0.487609	0.0310642	0.975218	1
4	race	Hispanic	8	37	0.216216	African American	3	13	0.230769	bmi_cat	Overweight	11	318	0.543384	-0.108964	0.999271	1
7	race	Caucasian	784	1237	0.633791	Asian or Pacific Islander	57	88	0.647727	bmi_cat	Normal	841	873	0.603466	-0.262329	0.999271	1
5	race	Asian or Pacific Islander	17	88	0.193182	African American	3	13	0.230769	bmi_cat	Overweight	20	318	0.624544	-0.317438	0.999271	1
20	race	Caucasian	60	1237	0.0485044	African American	1	13	0.0769231	bmi_cat	Underweight	61	70	0.681931	-0.473106	0.99994	1
15	race	Hispanic	1	37	0.027027	Asian or Pacific Islander	5	88	0.0568182	bmi_cat	Obese	6	114	0.761542	-0.711272	0.99994	1
6	race	Caucasian	784	1237	0.633791	Hispanic	28	37	0.756757	bmi_cat	Normal	812	873	0.937367	-1.53304	0.99994	1
22	race	Hispanic	0	37	0	African American	1	13	0.0769231	bmi_cat	Underweight	1	70	0.955827	-1.70418	0.99994	1
21	race	Hispanic	0	37	0	Asian or Pacific Islander	9	88	0.102273	bmi_cat	Underweight	9	70	0.978273	-2.01933	0.99994	1
19	race	Caucasian	60	1237	0.0485044	Asian or Pacific Islander	9	88	0.102273	bmi_cat	Underweight	69	70	0.985865	-2.19352	0.99994	1
16	race	Hispanic	1	37	0.027027	African American	5	13	0.384615	bmi_cat	Obese	6	114	0.999679	-3.41302	0.99994	1
17	race	Asian or Pacific Islander	5	88	0.0568182	African American	5	13	0.384615	bmi_cat	Obese	10	114	0.999889	-3.69367	0.99994	1
14	race	Caucasian	103	1237	0.083266	African American	5	13	0.384615	bmi_cat	Obese	108	114	0.99994	-3.84713	0.99994	1

## Sheet: proportions_race_cat
	group_1	group_1_val_1	group_1_count_1	group_1_total_1	group_1_proportion_1	group_1_val_2	group_1_count_2	group_1_total_2	group_1_proportion_2	group_2	group_2_val	group_2_included	group_2_total	p_val	z_val	p_val_fdr	p_val_bonferroni
1	race	Caucasian	372	1237	0.300728	Asian or Pacific Islander	11	88	0.125	cat	TRUE	383	391	0.00022106	3.51357	0.00265272	0.00265272
0	race	Caucasian	372	1237	0.300728	Hispanic	6	37	0.162162	cat	TRUE	378	391	0.034522	1.81813	0.207132	0.414264
2	race	Caucasian	372	1237	0.300728	African American	2	13	0.153846	cat	TRUE	374	391	0.124967	1.15051	0.499867	1
11	race	Asian or Pacific Islander	75	88	0.852273	African American	10	13	0.769231	cat	FALSE	85	944	0.22201	0.765424	0.580057	1
10	race	Hispanic	31	37	0.837838	African American	10	13	0.769231	cat	FALSE	41	944	0.289832	0.553877	0.580057	1
3	race	Hispanic	6	37	0.162162	Asian or Pacific Islander	11	88	0.125	cat	TRUE	17	391	0.290028	0.553301	0.580057	1
4	race	Hispanic	6	37	0.162162	African American	2	13	0.153846	cat	TRUE	8	391	0.471955	0.0703563	0.809066	1
9	race	Hispanic	31	37	0.837838	Asian or Pacific Islander	75	88	0.852273	cat	FALSE	106	944	0.581293	-0.205202	0.818738	1
5	race	Asian or Pacific Islander	11	88	0.125	African American	2	13	0.153846	cat	TRUE	13	391	0.614054	-0.2899	0.818738	1
8	race	Caucasian	828	1237	0.669361	African American	10	13	0.769231	cat	FALSE	838	944	0.77698	-0.762032	0.932376	1
6	race	Caucasian	828	1237	0.669361	Hispanic	31	37	0.837838	cat	FALSE	859	944	0.984408	-2.15471	0.999814	1
7	race	Caucasian	828	1237	0.669361	Asian or Pacific Islander	75	88	0.852273	cat	FALSE	903	944	0.999814	-3.55856	0.999814	1

## Sheet: proportions_race_census_region
	group_1	group_1_val_1	group_1_count_1	group_1_total_1	group_1_proportion_1	group_1_val_2	group_1_count_2	group_1_total_2	group_1_proportion_2	group_2	group_2_val	group_2_included	group_2_total	p_val	z_val	p_val_fdr	p_val_bonferroni
1	race	Caucasian	288	1237	0.232821	Asian or Pacific Islander	9	88	0.102273	census_region	South	297	304	0.00227362	2.83747	0.0545668	0.0545668
13	race	Caucasian	157	1237	0.12692	Asian or Pacific Islander	4	88	0.0454545	census_region	Midwest	161	165	0.0119091	2.26005	0.142909	0.285818
2	race	Caucasian	288	1237	0.232821	African American	0	13	0	census_region	South	288	304	0.0236766	1.98313	0.189413	0.568239
4	race	Hispanic	7	37	0.189189	African American	0	13	0	census_region	South	7	304	0.0454084	1.69111	0.27245	1
3	race	Hispanic	7	37	0.189189	Asian or Pacific Islander	9	88	0.102273	census_region	South	16	304	0.0921255	1.32778	0.442202	1
5	race	Asian or Pacific Islander	9	88	0.102273	African American	0	13	0	census_region	South	9	304	0.113496	1.20814	0.452435	1
22	race	Hispanic	18	37	0.486486	African American	4	13	0.307692	census_region	West	22	547	0.13196	1.11717	0.452435	1
23	race	Asian or Pacific Islander	40	88	0.454545	African American	4	13	0.307692	census_region	West	44	547	0.159439	0.996766	0.478317	1
12	race	Caucasian	157	1237	0.12692	Hispanic	3	37	0.0810811	census_region	Midwest	160	165	0.203527	0.82909	0.514855	1
15	race	Hispanic	3	37	0.0810811	Asian or Pacific Islander	4	88	0.0454545	census_region	Midwest	7	165	0.214523	0.790826	0.514855	1
20	race	Caucasian	485	1237	0.392078	African American	4	13	0.307692	census_region	West	489	547	0.267563	0.6202	0.535274	1
0	race	Caucasian	288	1237	0.232821	Hispanic	7	37	0.189189	census_region	South	295	304	0.267637	0.619976	0.535274	1
14	race	Caucasian	157	1237	0.12692	African American	1	13	0.0769231	census_region	Midwest	158	165	0.294718	0.539653	0.544095	1
21	race	Hispanic	18	37	0.486486	Asian or Pacific Islander	40	88	0.454545	census_region	West	58	547	0.371878	0.326885	0.637504	1
16	race	Hispanic	3	37	0.0810811	African American	1	13	0.0769231	census_region	Midwest	4	165	0.481043	0.0475372	0.769668	1
6	race	Caucasian	282	1237	0.227971	Hispanic	9	37	0.243243	census_region	Northeast	291	333	0.586304	-0.218048	0.879456	1
17	race	Asian or Pacific Islander	4	88	0.0454545	African American	1	13	0.0769231	census_region	Midwest	5	165	0.687309	-0.488236	0.970318	1
19	race	Caucasian	485	1237	0.392078	Asian or Pacific Islander	40	88	0.454545	census_region	West	525	547	0.87649	-1.15762	0.999623	1
18	race	Caucasian	485	1237	0.392078	Hispanic	18	37	0.486486	census_region	West	503	547	0.876494	-1.15764	0.999623	1
9	race	Hispanic	9	37	0.243243	Asian or Pacific Islander	34	88	0.386364	census_region	Northeast	43	333	0.937933	-1.53765	0.999623	1
11	race	Asian or Pacific Islander	34	88	0.386364	African American	8	13	0.615385	census_region	Northeast	42	333	0.941075	-1.56386	0.999623	1
10	race	Hispanic	9	37	0.243243	African American	8	13	0.615385	census_region	Northeast	17	333	0.992587	-2.4366	0.999623	1
8	race	Caucasian	282	1237	0.227971	African American	8	13	0.615385	census_region	Northeast	290	333	0.999503	-3.29194	0.999623	1
7	race	Caucasian	282	1237	0.227971	Asian or Pacific Islander	34	88	0.386364	census_region	Northeast	316	333	0.999623	-3.36884	0.999623	1

## Sheet: proportions_race_chickenpox
	group_1	group_1_val_1	group_1_count_1	group_1_total_1	group_1_proportion_1	group_1_val_2	group_1_count_2	group_1_total_2	group_1_proportion_2	group_2	group_2_val	group_2_included	group_2_total	p_val	z_val	p_val_fdr	p_val_bonferroni
1	race	Caucasian	1022	1237	0.826192	Asian or Pacific Islander	49	88	0.556818	chickenpox	Yes	1071	1110	2.77569e-10	6.20267	4.99624e-09	4.99624e-09
3	race	Hispanic	31	37	0.837838	Asian or Pacific Islander	49	88	0.556818	chickenpox	Yes	80	1110	0.00140398	2.98801	0.0126358	0.0252717
2	race	Caucasian	1022	1237	0.826192	African American	8	13	0.615385	chickenpox	Yes	1030	1110	0.0235449	1.98549	0.141269	0.423807
4	race	Hispanic	31	37	0.837838	African American	8	13	0.615385	chickenpox	Yes	39	1110	0.0478977	1.66559	0.21554	0.862159
17	race	Asian or Pacific Islander	4	88	0.0454545	African American	0	13	0	chickenpox	Not sure	4	20	0.216404	0.784396	0.779054	1
16	race	Hispanic	1	37	0.027027	African American	0	13	0	chickenpox	Not sure	1	20	0.274664	0.598767	0.823993	1
14	race	Caucasian	15	1237	0.0121261	African American	0	13	0	chickenpox	Not sure	15	20	0.344784	0.399442	0.886587	1
6	race	Caucasian	186	1237	0.150364	Hispanic	5	37	0.135135	chickenpox	No	191	231	0.399098	0.255682	0.897971	1
11	race	Asian or Pacific Islander	35	88	0.397727	African American	5	13	0.384615	chickenpox	No	40	231	0.464053	0.0902286	0.928106	1
0	race	Caucasian	1022	1237	0.826192	Hispanic	31	37	0.837838	chickenpox	Yes	1053	1110	0.573126	-0.184338	1	1
5	race	Asian or Pacific Islander	49	88	0.556818	African American	8	13	0.615385	chickenpox	Yes	57	1110	0.654508	-0.39752	1	1
15	race	Hispanic	1	37	0.027027	Asian or Pacific Islander	4	88	0.0454545	chickenpox	Not sure	5	20	0.684366	-0.479942	1	1
12	race	Caucasian	15	1237	0.0121261	Hispanic	1	37	0.027027	chickenpox	Not sure	16	20	0.788728	-0.802016	1	1
10	race	Hispanic	5	37	0.135135	African American	5	13	0.384615	chickenpox	No	10	231	0.973473	-1.93448	1	1
8	race	Caucasian	186	1237	0.150364	African American	5	13	0.384615	chickenpox	No	191	231	0.990234	-2.33523	1	1
13	race	Caucasian	15	1237	0.0121261	Asian or Pacific Islander	4	88	0.0454545	chickenpox	Not sure	19	20	0.994473	-2.54098	1	1
9	race	Hispanic	5	37	0.135135	Asian or Pacific Islander	35	88	0.397727	chickenpox	No	40	231	0.997967	-2.87303	1	1
7	race	Caucasian	186	1237	0.150364	Asian or Pacific Islander	35	88	0.397727	chickenpox	No	221	231	1	-6.01435	1	1

## Sheet: proportions_race_collection_mon
	group_1	group_1_val_1	group_1_count_1	group_1_total_1	group_1_proportion_1	group_1_val_2	group_1_count_2	group_1_total_2	group_1_proportion_2	group_2	group_2_val	group_2_included	group_2_total	p_val	z_val	p_val_fdr	p_val_bonferroni
36	race	Caucasian	164	1237	0.132579	Hispanic	1	37	0.027027	collection_month	April	165	173	0.0297686	1.88421	0.598423	1
51	race	Hispanic	7	37	0.189189	Asian or Pacific Islander	7	88	0.0795455	collection_month	January	14	129	0.0379972	1.77442	0.598423	1
37	race	Caucasian	164	1237	0.132579	Asian or Pacific Islander	6	88	0.0681818	collection_month	April	170	173	0.0404614	1.74536	0.598423	1
19	race	Caucasian	127	1237	0.102668	Asian or Pacific Islander	4	88	0.0454545	collection_month	March	131	133	0.0411609	1.73737	0.598423	1
52	race	Hispanic	7	37	0.189189	African American	0	13	0	collection_month	January	7	129	0.0454084	1.69111	0.598423	1
27	race	Hispanic	9	37	0.243243	Asian or Pacific Islander	11	88	0.125	collection_month	June	20	149	0.0498686	1.64613	0.598423	1
18	race	Caucasian	127	1237	0.102668	Hispanic	1	37	0.027027	collection_month	March	128	133	0.0657651	1.5081	0.619376	1
47	race	Asian or Pacific Islander	13	88	0.147727	African American	0	13	0	collection_month	February	13	102	0.0688195	1.48464	0.619376	1
1	race	Caucasian	138	1237	0.11156	Asian or Pacific Islander	6	88	0.0681818	collection_month	July	144	151	0.103243	1.26329	0.732438	1
59	race	Asian or Pacific Islander	9	88	0.102273	African American	0	13	0	collection_month	October	9	67	0.113496	1.20814	0.732438	1
3	race	Hispanic	5	37	0.135135	Asian or Pacific Islander	6	88	0.0681818	collection_month	July	11	151	0.11387	1.2062	0.732438	1
50	race	Caucasian	115	1237	0.0929669	African American	0	13	0	collection_month	January	115	129	0.124312	1.1537	0.732438	1
53	race	Asian or Pacific Islander	7	88	0.0795455	African American	0	13	0	collection_month	January	7	129	0.145922	1.05409	0.732438	1
44	race	Caucasian	87	1237	0.0703314	African American	0	13	0	collection_month	February	87	102	0.160766	0.991315	0.732438	1
67	race	Caucasian	72	1237	0.0582053	Asian or Pacific Islander	3	88	0.0340909	collection_month	December	75	76	0.172111	0.945857	0.732438	1
68	race	Caucasian	72	1237	0.0582053	African American	0	13	0	collection_month	December	72	76	0.185111	0.896057	0.732438	1
65	race	Asian or Pacific Islander	5	88	0.0568182	African American	0	13	0	collection_month	November	5	58	0.189014	0.881537	0.732438	1
46	race	Hispanic	2	37	0.0540541	African American	0	13	0	collection_month	February	2	102	0.196121	0.855559	0.732438	1
66	race	Caucasian	72	1237	0.0582053	Hispanic	1	37	0.027027	collection_month	December	73	76	0.21068	0.804063	0.732438	1
56	race	Caucasian	57	1237	0.0460792	African American	0	13	0	collection_month	October	57	67	0.214109	0.792244	0.732438	1
62	race	Caucasian	52	1237	0.0420372	African American	0	13	0	collection_month	November	52	58	0.225089	0.755118	0.732438	1
30	race	Caucasian	109	1237	0.0881164	Hispanic	2	37	0.0540541	collection_month	May	111	120	0.234556	0.723925	0.732438	1
71	race	Asian or Pacific Islander	3	88	0.0340909	African American	0	13	0	collection_month	December	3	76	0.249574	0.675832	0.732438	1
28	race	Hispanic	9	37	0.243243	African American	2	13	0.153846	collection_month	June	11	149	0.251637	0.669348	0.732438	1
58	race	Hispanic	1	37	0.027027	African American	0	13	0	collection_month	October	1	67	0.274664	0.598767	0.732438	1
64	race	Hispanic	1	37	0.027027	African American	0	13	0	collection_month	November	1	58	0.274664	0.598767	0.732438	1
70	race	Hispanic	1	37	0.027027	African American	0	13	0	collection_month	December	1	76	0.274664	0.598767	0.732438	1
54	race	Caucasian	57	1237	0.0460792	Hispanic	1	37	0.027027	collection_month	October	58	67	0.291909	0.547816	0.750623	1
60	race	Caucasian	52	1237	0.0420372	Hispanic	1	37	0.027027	collection_month	November	53	58	0.326151	0.450568	0.808729	1
49	race	Caucasian	115	1237	0.0929669	Asian or Pacific Islander	7	88	0.0795455	collection_month	January	122	129	0.336971	0.420745	0.808729	1
42	race	Caucasian	87	1237	0.0703314	Hispanic	2	37	0.0540541	collection_month	February	89	102	0.350957	0.382738	0.815126	1
20	race	Caucasian	127	1237	0.102668	African American	1	13	0.0769231	collection_month	March	128	133	0.380344	0.304577	0.855774	1
35	race	Asian or Pacific Islander	8	88	0.0909091	African American	1	13	0.0769231	collection_month	May	9	120	0.434387	0.165216	0.939498	1
32	race	Caucasian	109	1237	0.0881164	African American	1	13	0.0769231	collection_month	May	110	120	0.443652	0.141717	0.939498	1
15	race	Hispanic	4	37	0.108108	Asian or Pacific Islander	9	88	0.102273	collection_month	September	13	107	0.46114	0.0975631	0.94863	1
9	race	Hispanic	3	37	0.0810811	Asian or Pacific Islander	7	88	0.0795455	collection_month	August	10	110	0.488477	0.0288891	0.976953	1
7	race	Caucasian	97	1237	0.0784155	Asian or Pacific Islander	7	88	0.0795455	collection_month	August	104	110	0.515189	-0.0380814	0.988696	1
6	race	Caucasian	97	1237	0.0784155	Hispanic	3	37	0.0810811	collection_month	August	100	110	0.523685	-0.0594052	0.988696	1
31	race	Caucasian	109	1237	0.0881164	Asian or Pacific Islander	8	88	0.0909091	collection_month	May	117	120	0.535544	-0.0892132	0.988696	1
4	race	Hispanic	5	37	0.135135	African American	2	13	0.153846	collection_month	July	7	151	0.566414	-0.167252	0.991784	1
69	race	Hispanic	1	37	0.027027	Asian or Pacific Islander	3	88	0.0340909	collection_month	December	4	76	0.581152	-0.204842	0.991784	1
38	race	Caucasian	164	1237	0.132579	African American	2	13	0.153846	collection_month	April	166	173	0.588924	-0.224779	0.991784	1
29	race	Asian or Pacific Islander	11	88	0.125	African American	2	13	0.153846	collection_month	June	13	149	0.614054	-0.2899	0.991784	1
34	race	Hispanic	2	37	0.0540541	African American	1	13	0.0769231	collection_month	May	3	120	0.617405	-0.298673	0.991784	1
16	race	Hispanic	4	37	0.108108	African American	2	13	0.153846	collection_month	September	6	107	0.668781	-0.436549	0.991784	1
0	race	Caucasian	138	1237	0.11156	Hispanic	5	37	0.135135	collection_month	July	143	151	0.672791	-0.447632	0.991784	1
21	race	Hispanic	1	37	0.027027	Asian or Pacific Islander	4	88	0.0454545	collection_month	March	5	133	0.684366	-0.479942	0.991784	1
2	race	Caucasian	138	1237	0.11156	African American	2	13	0.153846	collection_month	July	140	151	0.684717	-0.48093	0.991784	1
23	race	Asian or Pacific Islander	4	88	0.0454545	African American	1	13	0.0769231	collection_month	March	5	133	0.687309	-0.488236	0.991784	1
17	race	Asian or Pacific Islander	9	88	0.102273	African American	2	13	0.153846	collection_month	September	11	107	0.711292	-0.557163	0.991784	1
26	race	Caucasian	127	1237	0.102668	African American	2	13	0.153846	collection_month	June	129	149	0.726877	-0.603394	0.991784	1
61	race	Caucasian	52	1237	0.0420372	Asian or Pacific Islander	5	88	0.0568182	collection_month	November	57	58	0.745469	-0.660299	0.991784	1
25	race	Caucasian	127	1237	0.102668	Asian or Pacific Islander	11	88	0.125	collection_month	June	138	149	0.746231	-0.662677	0.991784	1
33	race	Hispanic	2	37	0.0540541	Asian or Pacific Islander	8	88	0.0909091	collection_month	May	10	120	0.755951	-0.693338	0.991784	1
63	race	Hispanic	1	37	0.027027	Asian or Pacific Islander	5	88	0.0568182	collection_month	November	6	58	0.761542	-0.711272	0.991784	1
12	race	Caucasian	92	1237	0.0743735	Hispanic	4	37	0.108108	collection_month	September	96	107	0.778167	-0.766016	0.991784	1
22	race	Hispanic	1	37	0.027027	African American	1	13	0.0769231	collection_month	March	2	133	0.785162	-0.789747	0.991784	1
39	race	Hispanic	1	37	0.027027	Asian or Pacific Islander	6	88	0.0681818	collection_month	April	7	173	0.819521	-0.91354	0.99682	1
13	race	Caucasian	92	1237	0.0743735	Asian or Pacific Islander	9	88	0.102273	collection_month	September	101	107	0.829695	-0.952961	0.99682	1
5	race	Asian or Pacific Islander	6	88	0.0681818	African American	2	13	0.153846	collection_month	July	8	151	0.857138	-1.06755	0.99682	1
41	race	Asian or Pacific Islander	6	88	0.0681818	African American	2	13	0.153846	collection_month	April	8	173	0.857138	-1.06755	0.99682	1
14	race	Caucasian	92	1237	0.0743735	African American	2	13	0.153846	collection_month	September	94	107	0.86013	-1.0809	0.99682	1
57	race	Hispanic	1	37	0.027027	Asian or Pacific Islander	9	88	0.102273	collection_month	October	10	67	0.921549	-1.41557	0.99682	1
10	race	Hispanic	3	37	0.0810811	African American	3	13	0.230769	collection_month	August	6	110	0.923456	-1.42871	0.99682	1
45	race	Hispanic	2	37	0.0540541	Asian or Pacific Islander	13	88	0.147727	collection_month	February	15	102	0.929381	-1.4712	0.99682	1
40	race	Hispanic	1	37	0.027027	African American	2	13	0.153846	collection_month	April	3	173	0.951167	-1.65628	0.99682	1
11	race	Asian or Pacific Islander	7	88	0.0795455	African American	3	13	0.230769	collection_month	August	10	110	0.955811	-1.70401	0.99682	1
48	race	Caucasian	115	1237	0.0929669	Hispanic	7	37	0.189189	collection_month	January	122	129	0.974998	-1.95993	0.99682	1
8	race	Caucasian	97	1237	0.0784155	African American	3	13	0.230769	collection_month	August	100	110	0.978009	-2.01426	0.99682	1
55	race	Caucasian	57	1237	0.0460792	Asian or Pacific Islander	9	88	0.102273	collection_month	October	66	67	0.990389	-2.34118	0.99682	1
43	race	Caucasian	87	1237	0.0703314	Asian or Pacific Islander	13	88	0.147727	collection_month	February	100	102	0.996043	-2.65573	0.99682	1
24	race	Caucasian	127	1237	0.102668	Hispanic	9	37	0.243243	collection_month	June	136	149	0.99682	-2.7286	0.99682	1

## Sheet: proportions_race_collection_sea
	group_1	group_1_val_1	group_1_count_1	group_1_total_1	group_1_proportion_1	group_1_val_2	group_1_count_2	group_1_total_2	group_1_proportion_2	group_2	group_2_val	group_2_included	group_2_total	p_val	z_val	p_val_fdr	p_val_bonferroni
12	race	Caucasian	400	1237	0.323363	Hispanic	4	37	0.108108	collection_season	Spring	404	426	0.00278129	2.77251	0.066751	0.066751
13	race	Caucasian	400	1237	0.323363	Asian or Pacific Islander	18	88	0.204545	collection_season	Spring	418	426	0.0102378	2.31752	0.101668	0.245707
23	race	Asian or Pacific Islander	23	88	0.261364	African American	0	13	0	collection_season	Winter	23	307	0.0179735	2.09753	0.101668	0.431363
22	race	Hispanic	10	37	0.27027	African American	0	13	0	collection_season	Winter	10	307	0.0180551	2.09568	0.101668	0.433323
3	race	Hispanic	17	37	0.459459	Asian or Pacific Islander	24	88	0.272727	collection_season	Summer	41	410	0.0211809	2.02995	0.101668	0.508342
20	race	Caucasian	274	1237	0.221504	African American	0	13	0	collection_season	Winter	274	307	0.0274036	1.9204	0.109614	0.657685
11	race	Asian or Pacific Islander	23	88	0.261364	African American	2	13	0.153846	collection_season	Fall	25	232	0.20089	0.838448	0.688765	1
1	race	Caucasian	362	1237	0.292643	Asian or Pacific Islander	24	88	0.272727	collection_season	Summer	386	410	0.345574	0.397296	0.919155	1
14	race	Caucasian	400	1237	0.323363	African American	4	13	0.307692	collection_season	Spring	404	426	0.452171	0.120177	0.919155	1
21	race	Hispanic	10	37	0.27027	Asian or Pacific Islander	23	88	0.261364	collection_season	Winter	33	307	0.458932	0.103124	0.919155	1
8	race	Caucasian	201	1237	0.16249	African American	2	13	0.153846	collection_season	Fall	203	232	0.466504	0.0840605	0.919155	1
10	race	Hispanic	6	37	0.162162	African American	2	13	0.153846	collection_season	Fall	8	232	0.471955	0.0703563	0.919155	1
6	race	Caucasian	201	1237	0.16249	Hispanic	6	37	0.162162	collection_season	Fall	207	232	0.497876	0.00532504	0.919155	1
4	race	Hispanic	17	37	0.459459	African American	7	13	0.538462	collection_season	Summer	24	410	0.688096	-0.49046	0.991601	1
18	race	Caucasian	274	1237	0.221504	Hispanic	10	37	0.27027	collection_season	Winter	284	307	0.758751	-0.70229	0.991601	1
17	race	Asian or Pacific Islander	18	88	0.204545	African American	4	13	0.307692	collection_season	Spring	22	426	0.799831	-0.841017	0.991601	1
19	race	Caucasian	274	1237	0.221504	Asian or Pacific Islander	23	88	0.261364	collection_season	Winter	297	307	0.806853	-0.866356	0.991601	1
9	race	Hispanic	6	37	0.162162	Asian or Pacific Islander	23	88	0.261364	collection_season	Fall	29	232	0.884823	-1.19945	0.991601	1
15	race	Hispanic	4	37	0.108108	Asian or Pacific Islander	18	88	0.204545	collection_season	Spring	22	426	0.901899	-1.29245	0.991601	1
16	race	Hispanic	4	37	0.108108	African American	4	13	0.307692	collection_season	Spring	8	426	0.954347	-1.68855	0.991601	1
2	race	Caucasian	362	1237	0.292643	African American	7	13	0.538462	collection_season	Summer	369	410	0.97338	-1.93297	0.991601	1
5	race	Asian or Pacific Islander	24	88	0.272727	African American	7	13	0.538462	collection_season	Summer	31	410	0.973753	-1.93906	0.991601	1
0	race	Caucasian	362	1237	0.292643	Hispanic	17	37	0.459459	collection_season	Summer	379	410	0.985634	-2.18714	0.991601	1
7	race	Caucasian	201	1237	0.16249	Asian or Pacific Islander	23	88	0.261364	collection_season	Fall	224	232	0.991601	-2.3911	0.991601	1

## Sheet: proportions_race_cosmetics_freq
	group_1	group_1_val_1	group_1_count_1	group_1_total_1	group_1_proportion_1	group_1_val_2	group_1_count_2	group_1_total_2	group_1_proportion_2	group_2	group_2_val	group_2_included	group_2_total	p_val	z_val	p_val_fdr	p_val_bonferroni
9	race	Hispanic	9	37	0.243243	Asian or Pacific Islander	8	88	0.0909091	cosmetics_frequency	Daily	17	249	0.0116622	2.26808		0.349866
7	race	Caucasian	230	1237	0.185934	Asian or Pacific Islander	8	88	0.0909091	cosmetics_frequency	Daily	238	249	0.0124255	2.24371		0.372765
18	race	Caucasian	81	1237	0.065481	Hispanic	0	37	0	cosmetics_frequency	Occasionally (1-2 times/week)	81	88	0.0538621	1.60851		1
12	race	Caucasian	100	1237	0.0808407	Hispanic	1	37	0.027027	cosmetics_frequency	Regularly (3-5 times/week)	101	108	0.116266	1.19386		1
23	race	Asian or Pacific Islander	7	88	0.0795455	African American	0	13	0	cosmetics_frequency	Occasionally (1-2 times/week)	7	88	0.145922	1.05409		1
20	race	Caucasian	81	1237	0.065481	African American	0	13	0	cosmetics_frequency	Occasionally (1-2 times/week)	81	88	0.170026	0.954063		1
29	race	Asian or Pacific Islander	13	88	0.147727	African American	1	13	0.0769231	cosmetics_frequency	Rarely (a few times/month)	14	111	0.245217	0.689619		1
10	race	Hispanic	9	37	0.243243	African American	2	13	0.153846	cosmetics_frequency	Daily	11	249	0.251637	0.669348		1
3	race	Hispanic	25	37	0.675676	Asian or Pacific Islander	54	88	0.613636	cosmetics_frequency	Never	79	814	0.255733	0.656556		1
24	race	Caucasian	95	1237	0.0767987	Hispanic	2	37	0.0540541	cosmetics_frequency	Rarely (a few times/month)	97	111	0.303621	0.514015		1
13	race	Caucasian	100	1237	0.0808407	Asian or Pacific Islander	6	88	0.0681818	cosmetics_frequency	Regularly (3-5 times/week)	106	108	0.33617	0.422937		1
8	race	Caucasian	230	1237	0.185934	African American	2	13	0.153846	cosmetics_frequency	Daily	232	249	0.383605	0.296026		1
14	race	Caucasian	100	1237	0.0808407	African American	1	13	0.0769231	cosmetics_frequency	Regularly (3-5 times/week)	101	108	0.479439	0.0515606		1
26	race	Caucasian	95	1237	0.0767987	African American	1	13	0.0769231	cosmetics_frequency	Rarely (a few times/month)	96	111	0.500668	-0.00167529		1
4	race	Hispanic	25	37	0.675676	African American	9	13	0.692308	cosmetics_frequency	Never	34	814	0.544028	-0.110587		1
17	race	Asian or Pacific Islander	6	88	0.0681818	African American	1	13	0.0769231	cosmetics_frequency	Regularly (3-5 times/week)	7	108	0.546108	-0.115834		1
28	race	Hispanic	2	37	0.0540541	African American	1	13	0.0769231	cosmetics_frequency	Rarely (a few times/month)	3	111	0.617405	-0.298673		1
1	race	Caucasian	726	1237	0.586904	Asian or Pacific Islander	54	88	0.613636	cosmetics_frequency	Never	780	814	0.688786	-0.492413		1
19	race	Caucasian	81	1237	0.065481	Asian or Pacific Islander	7	88	0.0795455	cosmetics_frequency	Occasionally (1-2 times/week)	88	88	0.695658	-0.511954		1
5	race	Asian or Pacific Islander	54	88	0.613636	African American	9	13	0.692308	cosmetics_frequency	Never	63	814	0.707655	-0.546548		1
11	race	Asian or Pacific Islander	8	88	0.0909091	African American	2	13	0.153846	cosmetics_frequency	Daily	10	249	0.760895	-0.709185		1
2	race	Caucasian	726	1237	0.586904	African American	9	13	0.692308	cosmetics_frequency	Never	735	814	0.778788	-0.768106		1
16	race	Hispanic	1	37	0.027027	African American	1	13	0.0769231	cosmetics_frequency	Regularly (3-5 times/week)	2	108	0.785162	-0.789747		1
6	race	Caucasian	230	1237	0.185934	Hispanic	9	37	0.243243	cosmetics_frequency	Daily	239	249	0.81054	-0.87989		1
15	race	Hispanic	1	37	0.027027	Asian or Pacific Islander	6	88	0.0681818	cosmetics_frequency	Regularly (3-5 times/week)	7	108	0.819521	-0.91354		1
0	race	Caucasian	726	1237	0.586904	Hispanic	25	37	0.675676	cosmetics_frequency	Never	751	814	0.860289	-1.08162		1
27	race	Hispanic	2	37	0.0540541	Asian or Pacific Islander	13	88	0.147727	cosmetics_frequency	Rarely (a few times/month)	15	111	0.929381	-1.4712		1
21	race	Hispanic	0	37	0	Asian or Pacific Islander	7	88	0.0795455	cosmetics_frequency	Occasionally (1-2 times/week)	7	88	0.961279	-1.76572		1
25	race	Caucasian	95	1237	0.0767987	Asian or Pacific Islander	13	88	0.147727	cosmetics_frequency	Rarely (a few times/month)	108	111	0.990604	-2.34962		1
22	race	Hispanic	0	37	0	African American	0	13	0	cosmetics_frequency	Occasionally (1-2 times/week)	0	88

[truncated: 22 more sheets: proportions_race_deodorant_use, proportions_race_diet_type, proportions_race_dog, proportions_race_dominant_hand, proportions_race_economic_regio, proportions_race_exercise_frequ, proportions_race_exercise_locat, proportions_race_fed_as_infant, proportions_race_flossing_frequ, proportions_race_flu_vaccine_da, proportions_race_last_travel, proportions_race_livingwith, proportions_race_multivitamin, proportions_race_olive_oil, proportions_race_prepared_meals, proportions_race_probiotic_freq, proportions_race_seasonal_aller, proportions_race_sleep_duration, proportions_race_smoking_freque, proportions_race_teethbrushing_ …]
