# Supplementary material for: Gut microbiota diversity across ethnicities in the United States
Source: PLoS Biol. 2018 Dec 4;16(12):e2006842. doi: 10.1371/journal.pbio.2006842 (PMC6279019; doi:10.1371/journal.pbio.2006842)
Supplement: S2 Table — (A) AGP and HMP ANOSIM distinguishability by ethnicity, age, sex, and BMI at a rarefaction depth of 1,000 and across four ecological metrics (more details in table). (B) AGP ANOSIM distinguishability by ethnicity, age, sex, and BMI at rarefaction depths of 1,000 and 10,000. (C) ANOSIM results for consensus distance matrix while subsampling the maximum number of individuals from each ethnic group. (D) BioEnv results of correlation between ethnicity, age, sex, and BMI together with outcome as multivariate beta diversity distance matrices (Distance Matrix = Ethnicity*x1 + Categorical Age*x2 + Categorical BMI*x3 + Sex*x4 + B). (E) ANOSIM results for consensus distance matrix when each ethnicity and group of ethnicities are sequentially removed from the analysis. AGP, American Gut Project; ANOSIM, analysis of similarity; BMI, body mass index; HMP, Human Microbiome Project. (XLSX) [file pbio.2006842.s006.xlsx]

## Sheet: 2A_AG_&_HMP
	American Gut							Human Microbiome Project
	ANOSIM - All Factors		Rarefaction Depth 1,000					ANOSIM - All Factors		Rarefaction Depth 1,000
			Weighted		Unweighted					Weighted		Unweighted
			Bray Curtis	Weighted Unifrac	Binary Jaccard	Unweighted Unifrac				Bray Curtis	Weighted Unifrac	Binary Jaccard	Unweighted Unifrac
	Ethnicity	P-value	0.0471	0.1234	0.1335	0.0111		Ethnicity	P-value	0.0438	0.197	0.0248	0.0268
		R	0.0512	0.0309	0.0354	0.0694			R	0.0649	0.0284	0.0678	0.0737
	Sex	P-value	0.0001	0.0001	0.0001	0.0001		Sex	P-value	0.0793	0.1136	0.0376	0.0303
		R	0.0269	0.014	0.028	0.0303			R	0.0176	0.0137	0.0214	0.0245
	BMI Categories	P-value	0.0016	0.0004	0.0006	0.0006		BMI Categories	P-value	0.8706	0.3526	0.6091	0.1378
		R	0.0496	0.0511	0.0586	0.0541			R	-0.0241	0.0065	-0.0058	0.0237
	Age Categories	P-value	0.0722	0.0622	0.0556	0.0073		Age Categories	P-value	0.5607	0.0344	0.6431	0.8009
		R	0.0105	0.0098	0.0121	0.0176			R	-0.006	0.0603	-0.0121	-0.0296
	Supplementary Table 2A. Depicts ANOSIM results side-by-side for the American Gut and Human Microbiome Project.
	ANOSIM results for categories: ethnicity, sex, BMI, and age.
	P-values and R statistics were averaged across the 100 ANOSIM tests run on distance matrices for each rarefied OTU table within each category and beta diversity metric.
	ANOSIM was run using categorical ethnicity sex, age, and BMI with 9,999 permutations. P-values were not corrected.
	Colors within the table values represent a heatmap for relative value relationships within that table, and generated separately for R and p-values. Red indicates relatively higher R effect size and lower p-value, and blue indicates relatively lower effect size and higher p-values.
	Bolded R effect and p-values indicate significance (p-value < 0.05).

## Sheet: 2B_ANOSIM
	ANOSIM - All Factors		Rarefaction Depth 1,000				Rarefaction Depth 10,000
			Weighted		Unweighted		Weighted		Unweighted
			Bray Curtis	Weighted Unifrac	Binary Jaccard	Unweighted Unifrac	Bray Curtis	Weighted Unifrac	Binary Jaccard	Unweighted Unifrac
	Ethnicity	P-value	0.0471	0.1234	0.1335	0.0111	0.0118	0.0358	0.0481	0.0008
		R	0.0512	0.0309	0.0354	0.0694	0.0792	0.0551	0.061	0.1137
	Sex	P-value	0.0001	0.0001	0.0001	0.0001	0.0001	0.0001	0.0001	0.0001
		R	0.0269	0.014	0.028	0.0303	0.0284	0.0159	0.0361	0.0339
	BMI Categories	P-value	0.0016	0.0004	0.0006	0.0006	0.0003	0.001	0.0001	0.0001
		R	0.0496	0.0511	0.0586	0.0541	0.0711	0.0542	0.0879	0.0913
	Age Categories	P-value	0.0722	0.0622	0.0556	0.0073	0.0452	0.0235	0.0515	0.0077
		R	0.0105	0.0098	0.0121	0.0176	0.0141	0.0149	0.0144	0.0206
	Supplementary Table 2B. Depicts ANOSIM results for varying beta diversity metrics and rarefaction depths.
	ANOSIM results for for categories: ethnicity, sex, BMI, and age.
	P-values and R statistics were averaged across the 100 ANOSIM tests run on distance matrices for each rarefied OTU table within each category, depth, and beta diversity metric.
	ANOSIM was run using categorical ethnicity sex, age, and BMI with 9,999 permutations. P-values were not corrected.
	Colors within the table values represent a heatmap for relative value relationships within that table, and generated separately for R and p-values. Red indicates relatively higher R effect size and lower p-value, and blue indicates relatively lower effect size and higher p-values.
	Bolded R effect and p-values indicate significance (p-value < 0.05).

## Sheet: 2C_ANOSIM_Subset_Individuals
	ANOSIM - Individual Subsets		Rarefaction Depth 1,000				Rarefaction Depth 10,000
			Weighted		Unweighted		Weighted		Unweighted
			Bray Curtis	Weighted Unifrac	Binary Jaccard	Unweighted Unifrac	Bray Curtis	Weighted Unifrac	Binary Jaccard	Unweighted Unifrac
	All Individuals	P-value	0.0147	0.0093	0.0886	0.0079	0.0116	0.0038	0.0455	0.0007
		R	0.0764	0.0825	0.05	0.0836	0.0794	0.0942	0.0623	0.1174
	Subset 1,000	P-value	0.0273	0.0181	0.0727	0.0032	0.0115	0.0044	0.0462	0.0005
		R	0.0596	0.0645	0.048	0.0818	0.0794	0.0942	0.0623	0.1174
	Subset 500	P-value	0.0462	0.0221	0.1185	0.007	0.016	0.0092	0.0498	0.001
		R	0.0542	0.0655	0.0398	0.0774	0.0782	0.0872	0.0636	0.1146
	Subset 250	P-value	0.0912	0.0225	0.1301	0.0038	0.0326	0.0147	0.0706	0.0031
		R	0.0416	0.0641	0.0367	0.0804	0.0672	0.0822	0.0572	0.103
	Subset 100	P-value	0.2066	0.0125	0.0066	0.0001	0.122	0.039	0.0258	0.0017
		R	0.0174	0.0516	0.0605	0.1133	0.0327	0.0528	0.0612	0.0888
	Subset 75	P-value	0.1578	0.0054	0.0007	0.0001	0.3079	0.0398	0.0096	0.0005
		R	0.0219	0.0614	0.0816	0.1405	0.0121	0.0469	0.0673	0.0953
	Subset 50	P-value	0.0226	0.0022	0.0002	0.0001	0.3347	0.0126	0.0053	0.0001
		R	0.0432	0.0666	0.0951	0.1482	0.0102	0.0637	0.0781	0.1194
	Subset 45	P-value	0.0082	0.0011	0.0001	0.0001	0.2639	0.0077	0.0022	0.0001
		R	0.0519	0.0703	0.1003	0.1491	0.0154	0.0693	0.0867	0.1245
	Subset 40	P-value	0.0086	0.0009	0.0001	0.0001	0.1688	0.0047	0.0012	0.0002
		R	0.0511	0.0727	0.0961	0.1435	0.0232	0.0744	0.0878	0.1228
	Subset 35	P-value	0.0045	0.0003	0.0001	0.0001	0.0454	0.0012	0.0007	0.0001
		R	0.0604	0.0909	0.1131	0.1741	0.0416	0.088	0.0961	0.1286
	Subset 30	P-value	0.014	0.0005	0.0001	0.0001	0.01833	0.0005	0.0004	0.0001
		R	0.0524	0.0912	0.1099	0.1775	0.0511	0.0964	0.1023	0.1347
	Subset 25	P-value	0.0114	0.0011	0.0002	0.0001	0.0098	0.0006	0.0005	0.0001
		R	0.0572	0.0874	0.1109	0.1802	0.0606	0.0994	0.1011	0.1256
	Subset 20	P-value	0.0172	0.0066	0.0005	0.0001	0.0047	0.0005	0.0002	0.0001
		R	0.0535	0.0731	0.0988	0.1577	0.0733	0.1141	0.1217	0.1487
	Subset 15	P-value	0.0102	0.0175	0.001	0.0001	0.0077	0.0037	0.001	0.0006
		R	0.0601	0.0626	0.0868	0.1682	0.0678	0.0862	0.0924	0.1111
	Subset 10	P-value	0.0868	0.1829	0.0247	0.0042	0.0154	0.0108	0.0077	0.0124
		R	0.0437	0.0303	0.0656	0.1168	0.074	0.0917	0.0824	0.0889
	Supplementary Table 2C. ANOSIM results for varying beta diversity metrics and rarefaction depths when subsampling the maximum number of individuals from each ethnicity.
	Consensus beta diversity distance matrices were randomly subsampled ten times for subset number of individuals in order to generate more even representations of each ethnic group.
	Only ethnic groups containing more than the subset number of individuals were subsampled, otherwise all individuals were utilized in the analysis.
	ANOSIM was run using categorical race with 9,999 permutations, p-values have not been corrected for the number of tests run.
	Colors within the table values represent a heatmap for relative value relationships within that table, and generated separately for R and p-values. Red indicates relatively higher R effect size and lower p-value, and blue indicates relatively lower effect size and higher p-values.
	Bolded R effect and p-values indicate significance (p-value < 0.05).

## Sheet: 2D_PERMANOVA
	American Gut							Human Microbiome Project
	PERMANOVA - All Factors		Rarefaction Depth 1,000					PERMANOVA - All Factors		Rarefaction Depth 1,000
			Weighted		Unweighted					Weighted		Unweighted
			Bray Curtis	Weighted Unifrac	Binary Jaccard	Unweighted Unifrac				Bray Curtis	Weighted Unifrac	Binary Jaccard	Unweighted Unifrac
	Ethnicity	P-value	0.001	0.001	0.001	0.001		Ethnicity	P-value	0.001	0.0152	0.001	0.001
		R	0.005	0.0099	0.0046	0.0075			R	0.0164	0.024	0.0114	0.0197
	Sex	P-value	0.001	0.001	0.001	0.001		Sex	P-value	0.0012	0.1166	0.0014	0.0021
		R	0.0065	0.0086	0.0034	0.005			R	0.0057	0.0061	0.0037	0.0055
	Age Categories	P-value	0.001	0.0015	0.001	0.001		Age Categories	P-value	0.0021	0.004	0.0019	0.002
		R	0.0021	0.003	0.0018	0.003			R	0.0054	0.0168	0.0037	0.0055
	BMI Categories	P-value	0.001	0.0012	0.001	0.001		BMI Categories	P-value	0.02	0.471	0.0149	0.0019
		R	0.0022	0.0031	0.0016	0.0027			R	0.0045	0.0025	0.0036	0.0054
	Supplementary Table 2D. Depicts PERMANOVA/ADONIS results side-by-side for the American Gut and Human Microbiome Project.
	PERMANOVA results for categories: DM ~ ethnicity + sex + BMI + age.
	P-values and R statistics were averaged across the 10 PERMANOVA tests run on distance matrices for each rarefied OTU table within each beta diversity metric.
	PERMANOVA was run using categorical ethnicity sex, age, and BMI with 999 permutations. P-values were not corrected.
	Colors within the table values represent a heatmap for relative value relationships within that table, and generated separately for R and p-values. Red indicates relatively higher R effect size and lower p-value, and blue indicates relatively lower effect size and higher p-values.
	Bolded R effect and p-values indicate significance (p-value < 0.05).

## Sheet: 2E_BioEnv
	BioENV - All Factors		Rarefaction Depth 1,000				Rarefaction Depth 10,000
			Weighted		Unweighted		Weighted		Unweighted
			Bray Curtis	Weighted Unifrac	Binary Jaccard	Unweighted Unifrac	Bray Curtis	Weighted Unifrac	Binary Jaccard	Unweighted Unifrac
	Rho Correlation		0.0549767	0.06833	0.0596237	0.0728262	0.0770052	0.0948537	0.0828073	0.107838
	Ethnicity	P-value	0.057	0.034	0.203	0.026	0.032	0.044	0.206	0.012
	Sex	P-value	0	0	0	0	0	0	0	0
	BMI Categories	P-value	0	0	0	0	0	0	0	0
	Age Categories	P-value	0.564	0.313	0.587	0.361	0.213	0.125	0.343	0.192
	Supplementary Table 2D. Depicts alternative BioEnv test adapted to examine the correlation: Distance Matrix = Ethnicity + Categorical Age + Categorical BMI + Sex
	The BioEnv test implemented in SciKit Bio Version 0.5.1 was adapted for use. Copyright (c) 2013--, scikit-bio development team. Distributed under the terms of the Modified BSD License. [skbio.stats.distance.bioenv(distance_matrix, data_frame, columns=None)]
	The calculation of correlation is identical (details from scikit bio documentation below), however the test was adapted to only calculate the correlation between the distance matrix and all of the scaled euclidian variables in the provided equation (Distance Matrix = Ethnicity + Categorical Age + Categorical BMI + Sex).
	Significance was implemented by calculating the rho for the origional equation with all variables, then randomly shuffling the variable of interest between samples 1,000 times (Ethnicity, Categorical Age, Categorical BMI, or Sex ) and the new rho's were compared to the origional value.
	Therefore, as an example the p-value of Ethnicity for Bray Curtis beta diversity at the rarefaction depth of 1,000 is 0.057, indicating that when ethnicity is randomized a stronger overall correlation was observed 57 out of the 1,000 permutations.
	Colors within the table values represent a heatmap for relative p-value relationships. Red indicates relatively lower p-value, and blue indicates relatively higher p-values.
	Bolded R effect and p-values indicate significance (p-value < 0.05).
	SciKit Bio 0.5.1 Documentation for BIOENV:
	http://scikit-bio.org/docs/0.5.1/generated/generated/skbio.stats.distance.bioenv.html#skbio.stats.distance.bioenv
	Finds subsets of variables whose Euclidean distances (after scaling the variables; see Notes section below for details) are maximally rank-correlated with the distance matrix.
	For example, the distance matrix might contain distances between communities, and the variables might be numeric environmental variables (e.g., pH).
	Correlation between the community distance matrix and Euclidean environmental distance matrix is computed using Spearman’s rank correlation coefficient (rho).
	Clarke, K. R & Ainsworth, M. 1993. “A method of linking multivariate community structure to environmental variables”. Marine Ecology Progress Series, 92, 205-219.

## Sheet: 2F_ANOSIM_Subset_Ethnicities
	ANOSIM - Ethnic Subsets		Rarefaction Depth 1,000				Rarefaction Depth 10,000
			Weighted		Unweighted		Weighted		Unweighted
			Bray Curtis	Weighted Unifrac	Binary Jaccard	Unweighted Unifrac	Bray Curtis	Weighted Unifrac	Binary Jaccard	Unweighted Unifrac
	All Ethnicities	P-value	0.0147	0.0093	0.0886	0.0079	0.0116	0.0038	0.0455	0.0007
		R	0.0764	0.0825	0.05	0.0836	0.0794	0.0942	0.0623	0.1174
	Without African American	P-value	0.0172	0.0522	0.2313	0.0427	0.0172	0.0385	0.1879	0.0068
		R	0.0753	0.0589	0.0273	0.0605	0.0767	0.0635	0.0335	0.094
	Without Asian-Pacific Islander	P-value	0.8956	0.5399	0.8189	0.5178	0.8934	0.357	0.6588	0.4438
		R	-0.0663	-0.007	-0.0529	-0.004165	-0.0656	0.0176	-0.0247	0.0057
	Without Caucasian	P-value	0.9211	0.5792	0.3111	0.0131	0.9201	0.2575	0.1248	0.0357
		R	-0.0705	-0.0139	0.0254	0.1152	-0.0719	0.0343	0.066	0.1017
	Without Hispanic	P-value	0.0001	0.0003	0.0009	0.0001	0.0002	0.0001	0.0008	0.0001
		R	0.1463	0.1532	0.1267	0.1528	0.1524	0.1662	0.1379	0.1972
	Only African American - Asian-Pacific Islander	P-value	0.5318	0.1283	0.0639	0.0362	0.4941	0.0237	0.0177	0.0297
		R	-0.0118	0.1114	0.1543	0.1673	-0.0047	0.2063	0.2336	0.194
	Only African American - Caucasian	P-value	0.194	0.005	0.0185	0.0058	0.153	0.0014	0.0067	0.0025
		R	0.0811	0.2588	0.2211	0.2614	0.0962	0.3223	0.2779	0.2926
	Only African American - Hispanic	P-value	0.005	0.0005	0.0011	0.0001	0.0022	0.0007	0.0012	0.0004
		R	0.2344	0.3548	0.3663	0.3863	0.2519	0.3782	0.3677	0.3696
	Only Asian-Pacific Islander - Caucasian	P-value	0.0006	0.0007	0.0082	0.0009	0.0003	0.0004	0.0081	0.0002
		R	0.1572	0.1334	0.1089	0.1335	0.1616	0.1369	0.1117	0.1794
	Only Asian-Pacific Islander - Hispanic	P-value	0.9852	0.9703	0.8181	0.1024	0.9895	0.9105	0.6829	0.231
		R	-0.1034	-0.0966	-0.0537	0.0663	-0.1101	-0.0724	-0.0321	0.0399
	Only Caucasian - Hispanic	P-value	0.9851	0.983	0.9972	0.9824	0.989	0.9768	0.9943	0.9796
		R	-0.1322	-0.1273	-0.1766	-0.1249	-0.1381	-0.1208	-0.1617	-0.1249
	Supplementary Table 2E. Depicts ANOSIM results for all ethnic combinations across varying beta diversity metrics and rarefaction depths.
	ANOSIM Results for all combinations of ethnicity.
	The consensus distance matrix for the respective depth and metric was filtered to contain only individuals of the included ethnicities prior to each ANOSIM analysis.
	ANOSIM was run using categorical race with 9,999 permutations, p-values have not been corrected for the number of tests run.
	Colors within the table values represent a heatmap for relative value relationships within that table, and generated separately for R and p-values. Red indicates relatively higher R effect size and lower p-value, and blue indicates relatively lower effect size and higher p-values.
	Bolded R effect and p-values indicate significance (p-value < 0.05).
