# Supplementary material for: Gut microbiota diversity across ethnicities in the United States
Source: PLoS Biol. 2018 Dec 4;16(12):e2006842. doi: 10.1371/journal.pbio.2006842 (PMC6279019; doi:10.1371/journal.pbio.2006842)
Supplement: S3 Table — Alpha diversity for ethnicity, age, sex, and BMI across varying rarefaction depths and beta diversity metrics in the AGP (Fig 4A and Fig 4C–4E) and for ethnicity in the HMP (Fig 4B). Results are based on nonparametric permutation-based t tests, and p-values are Bonferroni corrected within each factor of interest, depth, and metric. AGP, American Gut Project; BMI, body mass index; HMP, Human Microbiome Project. (XLSX) [file pbio.2006842.s007.xlsx]

## Sheet: Readme
	Readme: Supplementary Table 4 - Alpha Diversity for Ethnicity, Age, Sex, and BMI across varying rarefaction depths and beta diversity metrics in AG (4A, 4C-E), and for ethnicity in the HMP (4B).
	Biom tables were rarefied to a depth of 1,000 or 10,000, and alpha diversity was computed for each using QIIME's alpha_diversity.py script for the Chao1, Observed OTUs, Equitability, Shannon, and Simpson Metrics.
	Alpha diversity was collated across the rarefied results files using QIIME's collate_alpha.py script.
	Categorical Age, Sex, BMI, and Ethnicity were used with QIIME's compare_alpha_diversity.py script, calculating non-parametric t-tests for each comparison.
	P-values are Bonferroni corrected within each factor of interest, depth, and metric.
	Results for each categorical factor are separated across excel tabs.
	Bold indicates comparisons where alpha diversity signficantly varied (p-value < 0.05) between groups in the comparison.

## Sheet: 3A_Ethnicity
	Depth	Metric	Group 1	Group 2	p-value	t-stat	Group 1 Mean	Group 1 Std	Group 2 Mean	Group 2 Std
	1000	Chao1	Asian or Pacific Islander	Caucasian	0.006	-5.7714	217.682	57.8786	255.705	59.7947
	1000	Chao1	Asian or Pacific Islander	Hispanic	0.006	-4.87862	217.682	57.8786	272.715	55.2372
	1000	Chao1	Caucasian	Hispanic	0.57	-1.70737	255.705	59.7947	272.715	55.2372
	1000	Chao1	African American	Caucasian	0.018	-3.03537	204.949	71.4367	255.705	59.7947
	1000	Chao1	Asian or Pacific Islander	African American	1	0.709513	217.682	57.8786	204.949	71.4367
	1000	Chao1	African American	Hispanic	0.012	-3.43959	204.949	71.4367	272.715	55.2372
	1000	Equitability	Asian or Pacific Islander	Caucasian	0.006	-4.04234	0.701897	0.0834237	0.739511	0.0843348
	1000	Equitability	Asian or Pacific Islander	Hispanic	0.006	-4.31884	0.701897	0.0834237	0.76848	0.0634687
	1000	Equitability	Caucasian	Hispanic	0.216	-2.07033	0.739511	0.0843348	0.76848	0.0634687
	1000	Equitability	African American	Caucasian	0.93	-1.32596	0.708322	0.0806824	0.739511	0.0843348
	1000	Equitability	Asian or Pacific Islander	African American	1	-0.257683	0.701897	0.0834237	0.708322	0.0806824
	1000	Equitability	African American	Hispanic	0.036	-2.6742	0.708322	0.0806824	0.76848	0.0634687
	1000	Observed OTUs	Asian or Pacific Islander	Caucasian	0.006	-5.76895	125.026	31.9825	147.102	34.8413
	1000	Observed OTUs	Asian or Pacific Islander	Hispanic	0.006	-5.51472	125.026	31.9825	159.534	30.9476
	1000	Observed OTUs	Caucasian	Hispanic	0.192	-2.14359	147.102	34.8413	159.534	30.9476
	1000	Observed OTUs	African American	Caucasian	0.03	-2.79446	119.905	38.3806	147.102	34.8413
	1000	Observed OTUs	Asian or Pacific Islander	African American	1	0.519021	125.026	31.9825	119.905	38.3806
	1000	Observed OTUs	African American	Hispanic	0.006	-3.64483	119.905	38.3806	159.534	30.9476
	1000	Shannon	Asian or Pacific Islander	Caucasian	0.006	-4.84658	4.87914	0.802997	5.31671	0.818755
	1000	Shannon	Asian or Pacific Islander	Hispanic	0.006	-4.92218	4.87914	0.802997	5.61189	0.620826
	1000	Shannon	Caucasian	Hispanic	0.228	-2.17266	5.31671	0.818755	5.61189	0.620826
	1000	Shannon	African American	Caucasian	0.252	-1.98089	4.86401	0.845817	5.31671	0.818755
	1000	Shannon	Asian or Pacific Islander	African American	1	0.0623434	4.87914	0.802997	4.86401	0.845817
	1000	Shannon	African American	Hispanic	0.03	-3.31089	4.86401	0.845817	5.61189	0.620826
	1000	Simpson	Asian or Pacific Islander	Caucasian	0.024	-3.10636	0.901007	0.0723542	0.925589	0.0716234
	1000	Simpson	Asian or Pacific Islander	Hispanic	0.042	-3.1484	0.901007	0.0723542	0.942133	0.0482105
	1000	Simpson	Caucasian	Hispanic	0.72	-1.39456	0.925589	0.0716234	0.942133	0.0482105
	1000	Simpson	African American	Caucasian	1	-1.1823	0.901956	0.0728997	0.925589	0.0716234
	1000	Simpson	Asian or Pacific Islander	African American	1	-0.0436748	0.901007	0.0723542	0.901956	0.0728997
	1000	Simpson	African American	Hispanic	0.108	-2.19231	0.901956	0.0728997	0.942133	0.0482105
	10000	Chao1	Asian or Pacific Islander	Caucasian	0.006	-4.42028	484.045	143.483	558.331	133.56
	10000	Chao1	Asian or Pacific Islander	Hispanic	0.006	-4.36983	484.045	143.483	624.408	130.752
	10000	Chao1	Caucasian	Hispanic	0.06	-2.53107	558.331	133.56	624.408	130.752
	10000	Chao1	African American	Caucasian	0.006	-3.18879	434.147	153.609	558.331	133.56
	10000	Chao1	Asian or Pacific Islander	African American	1	1.08637	484.045	143.483	434.147	153.609
	10000	Chao1	African American	Hispanic	0.012	-3.86534	434.147	153.609	624.408	130.752
	10000	Equitability	Asian or Pacific Islander	Caucasian	0.006	-4.73942	0.601113	0.0761102	0.647188	0.0778142
	10000	Equitability	Asian or Pacific Islander	Hispanic	0.006	-4.92998	0.601113	0.0761102	0.68145	0.0560116
	10000	Equitability	Caucasian	Hispanic	0.144	-2.26745	0.647188	0.0778142	0.68145	0.0560116
	10000	Equitability	African American	Caucasian	1	-1.32418	0.617204	0.0787129	0.647188	0.0778142
	10000	Equitability	Asian or Pacific Islander	African American	1	-0.664132	0.601113	0.0761102	0.617204	0.0787129
	10000	Equitability	African American	Hispanic	0.048	-2.82432	0.617204	0.0787129	0.68145	0.0560116
	10000	Observed OTUs	Asian or Pacific Islander	Caucasian	0.006	-5.2943	332.644	85.9834	390.927	88.1302
	10000	Observed OTUs	Asian or Pacific Islander	Hispanic	0.006	-4.85441	332.644	85.9834	427.92	84.4524
	10000	Observed OTUs	Caucasian	Hispanic	0.156	-2.14875	390.927	88.1302	427.92	84.4524
	10000	Observed OTUs	African American	Caucasian	0.006	-3.14311	310.076	107.019	390.927	88.1302
	10000	Observed OTUs	Asian or Pacific Islander	African American	1	0.796965	332.644	85.9834	310.076	107.019
	10000	Observed OTUs	African American	Hispanic	0.006	-3.59658	310.076	107.019	427.92	84.4524
	10000	Shannon	Asian or Pacific Islander	Caucasian	0.006	-5.18142	5.02663	0.822965	5.56807	0.836025
	10000	Shannon	Asian or Pacific Islander	Hispanic	0.006	-5.17042	5.02663	0.822965	5.94671	0.639266
	10000	Shannon	Caucasian	Hispanic	0.114	-2.33005	5.56807	0.836025	5.94671	0.639266
	10000	Shannon	African American	Caucasian	0.264	-1.98554	5.08448	0.912411	5.56807	0.836025
	10000	Shannon	Asian or Pacific Islander	African American	1	-0.218272	5.02663	0.822965	5.08448	0.912411
	10000	Shannon	African American	Hispanic	0.012	-3.29693	5.08448	0.912411	5.94671	0.639266
	10000	Simpson	Asian or Pacific Islander	Caucasian	0.006	-3.72384	0.898746	0.0710437	0.929724	0.0661094
	10000	Simpson	Asian or Pacific Islander	Hispanic	0.012	-3.64516	0.898746	0.0710437	0.951314	0.0339529
	10000	Simpson	Caucasian	Hispanic	0.546	-1.68832	0.929724	0.0661094	0.951314	0.0339529
	10000	Simpson	African American	Caucasian	1	-0.884497	0.912707	0.0672737	0.929724	0.0661094
	10000	Simpson	Asian or Pacific Islander	African American	1	-0.625265	0.898746	0.0710437	0.912707	0.0672737
	10000	Simpson	African American	Hispanic	0.204	-2.31577	0.912707	0.0672737	0.951314	0.0339529

## Sheet: 3B_HMP_Ethnicity
	American Gut											Human Microbiome Project
	Depth	Metric	Group 1	Group 2	p-value	t-stat	Group 1 Mean	Group 1 Std	Group 2 Mean	Group 2 Std		Depth	Metric	Group 1	Group 2	p-value	t-stat	Group 1 Mean	Group 1 Std	Group 2 Mean	Group 2 Std
	1000	Chao1	Asian or Pacific Islander	Caucasian	0.006	-5.7714	217.682	57.8786	255.705	59.7947		1000	Chao1	Caucasian	Asian or Pacific Islander	0.138	2.34779	818.689	190.489	734.003	217.027
	1000	Chao1	Asian or Pacific Islander	Hispanic	0.006	-4.87862	217.682	57.8786	272.715	55.2372		1000	Chao1	Caucasian	African American	1	1.11305	818.689	190.489	749.956	178.075
	1000	Chao1	Caucasian	Hispanic	0.57	-1.70737	255.705	59.7947	272.715	55.2372		1000	Chao1	African American	Asian or Pacific Islander	1	0.207483	749.956	178.075	734.003	217.027
	1000	Chao1	African American	Caucasian	0.018	-3.03537	204.949	71.4367	255.705	59.7947		1000	Chao1	Hispanic	African American	0.732	1.68676	841.096	143.941	749.956	178.075
	1000	Chao1	Asian or Pacific Islander	African American	1	0.709513	217.682	57.8786	204.949	71.4367		1000	Chao1	Hispanic	Asian or Pacific Islander	0.078	2.55985	841.096	143.941	734.003	217.027
	1000	Chao1	African American	Hispanic	0.012	-3.43959	204.949	71.4367	272.715	55.2372		1000	Chao1	Hispanic	Caucasian	1	0.727146	841.096	143.941	818.689	190.489
	1000	Equitability	Asian or Pacific Islander	Caucasian	0.006	-4.04234	0.701897	0.0834237	0.739511	0.0843348		1000	Equitability	Caucasian	Asian or Pacific Islander	0.012	3.06452	0.881264	0.0401467	0.856144	0.0637141
	1000	Equitability	Asian or Pacific Islander	Hispanic	0.006	-4.31884	0.701897	0.0834237	0.76848	0.0634687		1000	Equitability	Caucasian	African American	1	0.627205	0.881264	0.0401467	0.872904	0.0560691
	1000	Equitability	Caucasian	Hispanic	0.216	-2.07033	0.739511	0.0843348	0.76848	0.0634687		1000	Equitability	African American	Asian or Pacific Islander	1	0.733447	0.872904	0.0560691	0.856144	0.0637141
	1000	Equitability	African American	Caucasian	0.93	-1.32596	0.708322	0.0806824	0.739511	0.0843348		1000	Equitability	Hispanic	African American	1	0.820151	0.884061	0.0323992	0.872904	0.0560691
	1000	Equitability	Asian or Pacific Islander	African American	1	-0.257683	0.701897	0.0834237	0.708322	0.0806824		1000	Equitability	Hispanic	Asian or Pacific Islander	0.096	2.46156	0.884061	0.0323992	0.856144	0.0637141
	1000	Equitability	African American	Hispanic	0.036	-2.6742	0.708322	0.0806824	0.76848	0.0634687		1000	Equitability	Hispanic	Caucasian	1	0.427514	0.884061	0.0323992	0.881264	0.0401467
	1000	Observed OTUs	Asian or Pacific Islander	Caucasian	0.006	-5.76895	125.026	31.9825	147.102	34.8413		1000	Observed OTUs	Caucasian	Asian or Pacific Islander	0.066	2.68912	375.863	72.0629	338.863	85.9756
	1000	Observed OTUs	Asian or Pacific Islander	Hispanic	0.006	-5.51472	125.026	31.9825	159.534	30.9476		1000	Observed OTUs	Caucasian	African American	1	1.02989	375.863	72.0629	351.658	76.9627
	1000	Observed OTUs	Caucasian	Hispanic	0.192	-2.14359	147.102	34.8413	159.534	30.9476		1000	Observed OTUs	African American	Asian or Pacific Islander	1	0.41362	351.658	76.9627	338.863	85.9756
	1000	Observed OTUs	African American	Caucasian	0.03	-2.79446	119.905	38.3806	147.102	34.8413		1000	Observed OTUs	Hispanic	African American	1	1.30523	379.392	54.4694	351.658	76.9627
	1000	Observed OTUs	Asian or Pacific Islander	African American	1	0.519021	125.026	31.9825	119.905	38.3806		1000	Observed OTUs	Hispanic	Asian or Pacific Islander	0.108	2.4846	379.392	54.4694	338.863	85.9756
	1000	Observed OTUs	African American	Hispanic	0.006	-3.64483	119.905	38.3806	159.534	30.9476		1000	Observed OTUs	Hispanic	Caucasian	1	0.302665	379.392	54.4694	375.863	72.0629
	1000	Shannon	Asian or Pacific Islander	Caucasian	0.006	-4.84658	4.87914	0.802997	5.31671	0.818755		1000	Shannon	Caucasian	Asian or Pacific Islander	0.018	3.07969	7.52421	0.570955	7.17255	0.840056
	1000	Shannon	Asian or Pacific Islander	Hispanic	0.006	-4.92218	4.87914	0.802997	5.61189	0.620826		1000	Shannon	Caucasian	African American	1	0.837301	7.52421	0.570955	7.36605	0.763114
	1000	Shannon	Caucasian	Hispanic	0.228	-2.17266	5.31671	0.818755	5.61189	0.620826		1000	Shannon	African American	Asian or Pacific Islander	1	0.638393	7.36605	0.763114	7.17255	0.840056
	1000	Shannon	African American	Caucasian	0.252	-1.98089	4.86401	0.845817	5.31671	0.818755		1000	Shannon	Hispanic	African American	1	1.07308	7.56587	0.445234	7.36605	0.763114
	1000	Shannon	Asian or Pacific Islander	African American	1	0.0623434	4.87914	0.802997	4.86401	0.845817		1000	Shannon	Hispanic	Asian or Pacific Islander	0.066	2.60283	7.56587	0.445234	7.17255	0.840056
	1000	Shannon	African American	Hispanic	0.03	-3.31089	4.86401	0.845817	5.61189	0.620826		1000	Shannon	Hispanic	Caucasian	1	0.4495	7.56587	0.445234	7.52421	0.570955
	1000	Simpson	Asian or Pacific Islander	Caucasian	0.024	-3.10636	0.901007	0.0723542	0.925589	0.0716234		1000	Simpson	Caucasian	Asian or Pacific Islander	0.03	3.08879	0.985221	0.0106265	0.977878	0.0219487
	1000	Simpson	Asian or Pacific Islander	Hispanic	0.042	-3.1484	0.901007	0.0723542	0.942133	0.0482105		1000	Simpson	Caucasian	African American	1	0.929289	0.985221	0.0106265	0.981866	0.0184829
	1000	Simpson	Caucasian	Hispanic	0.72	-1.39456	0.925589	0.0716234	0.942133	0.0482105		1000	Simpson	African American	Asian or Pacific Islander	1	0.510627	0.981866	0.0184829	0.977878	0.0219487
	1000	Simpson	African American	Caucasian	1	-1.1823	0.901956	0.0728997	0.925589	0.0716234		1000	Simpson	Hispanic	African American	1	1.14934	0.986213	0.00762778	0.981866	0.0184829
	1000	Simpson	Asian or Pacific Islander	African American	1	-0.0436748	0.901007	0.0723542	0.901956	0.0728997		1000	Simpson	Hispanic	Asian or Pacific Islander	0.132	2.28892	0.986213	0.00762778	0.977878	0.0219487
	1000	Simpson	African American	Hispanic	0.108	-2.19231	0.901956	0.0728997	0.942133	0.0482105		1000	Simpson	Hispanic	Caucasian	1	0.580223	0.986213	0.00762778	0.985221	0.0106265

## Sheet: 3C_Sex
	Depth	Metric	Group 1	Group 2	p-value	t-stat	Group 1 Mean	Group 1 Std	Group 2 Mean	Group 2 Std
	1000	Chao1	male	female	0.49	-0.700404	252.152	59.4546	254.447	61.9336
	1000	Equitability	male	female	0.158	-1.43276	0.734467	0.0865703	0.740999	0.0819436
	1000	Observed OTUs	male	female	0.197	-1.26131	144.622	34.926	147.018	35.4183
	1000	Shannon	male	female	0.156	-1.40791	5.26247	0.833741	5.32503	0.809965
	1000	Simpson	male	female	0.271	-1.08096	0.922243	0.075527	0.926417	0.0667562
	10000	Chao1	male	female	0.762	-0.296217	552.223	131.602	554.805	142.492
	10000	Equitability	male	female	0.55	-0.609883	0.643098	0.0784905	0.646141	0.0782185
	10000	Observed OTUs	male	female	0.794	-0.246164	386.225	87.897	387.635	92.2989
	10000	Shannon	male	female	0.63	-0.491387	5.52219	0.845777	5.54868	0.847841
	10000	Simpson	male	female	0.8	-0.261042	0.927422	0.0674557	0.928526	0.0652628

## Sheet: 3D_BMI
	Depth	Metric	Group 1	Group 2	p-value	t-stat	Group 1 Mean	Group 1 Std	Group 2 Mean	Group 2 Std
	1000	Chao1	Overweight	Obese	0.18	2.18428	252.753	58.9117	237.917	70.1529
	1000	Chao1	Underweight	Overweight	0.03	-2.78407	230.831	62.0378	252.753	58.9117
	1000	Chao1	Overweight	Normal	1	-1.15608	252.753	58.9117	257.229	59.1071
	1000	Chao1	Underweight	Normal	0.012	-3.57795	230.831	62.0378	257.229	59.1071
	1000	Chao1	Obese	Normal	0.024	-3.20275	237.917	70.1529	257.229	59.1071
	1000	Chao1	Underweight	Obese	1	-0.690848	230.831	62.0378	237.917	70.1529
	1000	Equitability	Overweight	Obese	0.918	1.40953	0.73588	0.0756585	0.723154	0.0991826
	1000	Equitability	Underweight	Overweight	0.066	-2.76174	0.707056	0.0919628	0.73588	0.0756585
	1000	Equitability	Overweight	Normal	1	-1.24151	0.73588	0.0756585	0.742543	0.0840151
	1000	Equitability	Underweight	Normal	0.018	-3.37195	0.707056	0.0919628	0.742543	0.0840151
	1000	Equitability	Obese	Normal	0.126	-2.26421	0.723154	0.0991826	0.742543	0.0840151
	1000	Equitability	Underweight	Obese	1	-1.09258	0.707056	0.0919628	0.723154	0.0991826
	1000	Observed OTUs	Overweight	Obese	0.162	2.19315	144.953	34.0469	136.395	39.8235
	1000	Observed OTUs	Underweight	Overweight	0.06	-2.77914	132.373	34.8664	144.953	34.0469
	1000	Observed OTUs	Overweight	Normal	0.84	-1.51247	144.953	34.0469	148.361	34.4954
	1000	Observed OTUs	Underweight	Normal	0.012	-3.72409	132.373	34.8664	148.361	34.4954
	1000	Observed OTUs	Obese	Normal	0.006	-3.41479	136.395	39.8235	148.361	34.4954
	1000	Observed OTUs	Underweight	Obese	1	-0.692927	132.373	34.8664	136.395	39.8235
	1000	Shannon	Overweight	Obese	0.612	1.75404	5.27284	0.756632	5.11718	0.946481
	1000	Shannon	Underweight	Overweight	0.03	-2.8855	4.97433	0.886007	5.27284	0.756632
	1000	Shannon	Overweight	Normal	0.834	-1.43165	5.27284	0.756632	5.34786	0.814352
	1000	Shannon	Underweight	Normal	0.006	-3.66361	4.97433	0.886007	5.34786	0.814352
	1000	Shannon	Obese	Normal	0.024	-2.78568	5.11718	0.946481	5.34786	0.814352
	1000	Shannon	Underweight	Obese	1	-1.01263	4.97433	0.886007	5.11718	0.946481
	1000	Simpson	Overweight	Obese	1	1.39199	0.925122	0.0603547	0.914251	0.0956212
	1000	Simpson	Underweight	Overweight	0.03	-2.73792	0.902382	0.0726252	0.925122	0.0603547
	1000	Simpson	Overweight	Normal	1	-0.41277	0.925122	0.0603547	0.926972	0.0710582
	1000	Simpson	Underweight	Normal	0.036	-2.77815	0.902382	0.0726252	0.926972	0.0710582
	1000	Simpson	Obese	Normal	0.498	-1.71718	0.914251	0.0956212	0.926972	0.0710582
	1000	Simpson	Underweight	Obese	1	-0.887534	0.902382	0.0726252	0.914251	0.0956212
	10000	Chao1	Overweight	Obese	0.192	2.17315	550.473	128.332	511.814	162.339
	10000	Chao1	Underweight	Overweight	0.138	-2.33783	501.877	128.303	550.473	128.332
	10000	Chao1	Overweight	Normal	1	-1.29361	550.473	128.332	563.724	135.026
	10000	Chao1	Underweight	Normal	0.012	-3.00465	501.877	128.303	563.724	135.026
	10000	Chao1	Obese	Normal	0.018	-3.18967	511.814	162.339	563.724	135.026
	10000	Chao1	Underweight	Obese	1	-0.354471	501.877	128.303	511.814	162.339
	10000	Equitability	Overweight	Obese	0.498	1.80315	0.640225	0.0769491	0.621102	0.0957918
	10000	Equitability	Underweight	Overweight	1	-1.30849	0.623689	0.0832192	0.640225	0.0769491
	10000	Equitability	Overweight	Normal	0.498	-1.80569	0.640225	0.0769491	0.650709	0.0749997
	10000	Equitability	Underweight	Normal	0.084	-2.33724	0.623689	0.0832192	0.650709	0.0749997
	10000	Equitability	Obese	Normal	0.012	-3.2425	0.621102	0.0957918	0.650709	0.0749997
	10000	Equitability	Underweight	Obese	1	0.152297	0.623689	0.0832192	0.621102	0.0957918
	10000	Observed OTUs	Overweight	Obese	0.09	2.59151	384.444	87.8174	353.356	106.556
	10000	Observed OTUs	Underweight	Overweight	0.33	-2.07407	355.042	85.9693	384.444	87.8174
	10000	Observed OTUs	Overweight	Normal	0.816	-1.49504	384.444	87.8174	394.482	87.1746
	10000	Observed OTUs	Underweight	Normal	0.018	-2.96078	355.042	85.9693	394.482	87.1746
	10000	Observed OTUs	Obese	Normal	0.012	-3.90384	353.356	106.556	394.482	87.1746
	10000	Observed OTUs	Underweight	Obese	1	0.0911396	355.042	85.9693	353.356	106.556
	10000	Shannon	Overweight	Obese	0.156	2.12339	5.49193	0.828493	5.25061	1.01761
	10000	Shannon	Underweight	Overweight	0.726	-1.57323	5.27826	0.887097	5.49193	0.828493
	10000	Shannon	Overweight	Normal	0.498	-1.81974	5.49193	0.828493	5.60624	0.813
	10000	Shannon	Underweight	Normal	0.108	-2.62073	5.27826	0.887097	5.60624	0.813
	10000	Shannon	Obese	Normal	0.006	-3.60555	5.25061	1.01761	5.60624	0.813
	10000	Shannon	Underweight	Obese	1	0.153115	5.27826	0.887097	5.25061	1.01761
	10000	Simpson	Overweight	Obese	1	1.10826	0.925416	0.0655579	0.914601	0.0989541
	10000	Simpson	Underweight	Overweight	1	-1.36676	0.910881	0.066136	0.925416	0.0655579
	10000	Simpson	Overweight	Normal	0.924	-1.34971	0.925416	0.0655579	0.93186	0.0607869
	10000	Simpson	Underweight	Normal	0.162	-2.24249	0.910881	0.066136	0.93186	0.0607869
	10000	Simpson	Obese	Normal	0.144	-2.21423	0.914601	0.0989541	0.93186	0.0607869
	10000	Simpson	Underweight	Obese	1	-0.226237	0.910881	0.066136	0.914601	0.0989541

## Sheet: 3E_Age
	Depth	Metric	Group 1	Group 2	p-value	t-stat	Group 1 Mean	Group 1 Std	Group 2 Mean	Group 2 Std
	1000	Chao1	20s	50s	0.28	-2.15971	242.707	60.0057	255.256	63.1785
	1000	Chao1	teen	40s	1	-0.514566	253.359	45.7108	259.994	60.8369
	1000	Chao1	20s	30s	1	-1.31733	242.707	60.0057	249.504	58.8026
	1000	Chao1	20s	40s	0.01	-3.29971	242.707	60.0057	259.994	60.8369
	1000	Chao1	30s	50s	1	-1.23694	249.504	58.8026	255.256	63.1785
	1000	Chao1	40s	50s	1	1.01036	259.994	60.8369	255.256	63.1785
	1000	Chao1	teen	30s	1	0.308751	253.359	45.7108	249.504	58.8026
	1000	Chao1	30s	40s	0.16	-2.59257	249.504	58.8026	259.994	60.8369
	1000	Chao1	teen	50s	1	-0.140569	253.359	45.7108	255.256	63.1785
	1000	Chao1	teen	20s	1	0.819238	253.359	45.7108	242.707	60.0057
	1000	Equitability	20s	50s	1	-0.670866	0.727381	0.0856554	0.73301	0.0918738
	1000	Equitability	teen	40s	1	0.695533	0.758911	0.0567145	0.74727	0.0790661
	1000	Equitability	20s	30s	1	-0.870382	0.727381	0.0856554	0.733813	0.0843642
	1000	Equitability	20s	40s	0.04	-2.83699	0.727381	0.0856554	0.74727	0.0790661
	1000	Equitability	30s	50s	1	0.119684	0.733813	0.0843642	0.73301	0.0918738
	1000	Equitability	40s	50s	0.24	2.2293	0.74727	0.0790661	0.73301	0.0918738
	1000	Equitability	teen	30s	1	1.40653	0.758911	0.0567145	0.733813	0.0843642
	1000	Equitability	30s	40s	0.22	-2.437	0.733813	0.0843642	0.74727	0.0790661
	1000	Equitability	teen	50s	1	1.32721	0.758911	0.0567145	0.73301	0.0918738
	1000	Equitability	teen	20s	1	1.71249	0.758911	0.0567145	0.727381	0.0856554
	1000	Observed OTUs	20s	50s	0.22	-2.30018	138.798	35.4505	146.639	36.9
	1000	Observed OTUs	teen	40s	1	-0.400439	147.221	26.7412	150.176	34.8017
	1000	Observed OTUs	20s	30s	1	-1.58872	138.798	35.4505	143.571	33.9983
	1000	Observed OTUs	20s	40s	0.01	-3.76026	138.798	35.4505	150.176	34.8017
	1000	Observed OTUs	30s	50s	1	-1.13597	143.571	33.9983	146.639	36.9
	1000	Observed OTUs	40s	50s	1	1.30773	150.176	34.8017	146.639	36.9
	1000	Observed OTUs	teen	30s	1	0.505405	147.221	26.7412	143.571	33.9983
	1000	Observed OTUs	30s	40s	0.07	-2.83958	143.571	33.9983	150.176	34.8017
	1000	Observed OTUs	teen	50s	1	0.0738751	147.221	26.7412	146.639	36.9
	1000	Observed OTUs	teen	20s	1	1.09715	147.221	26.7412	138.798	35.4505
	1000	Shannon	20s	50s	1	-1.24137	5.16578	0.845925	5.26677	0.880824
	1000	Shannon	teen	40s	1	0.391997	5.45884	0.583663	5.39397	0.78086
	1000	Shannon	20s	30s	1	-1.16734	5.16578	0.845925	5.24966	0.814206
	1000	Shannon	20s	40s	0.01	-3.2957	5.16578	0.845925	5.39397	0.78086
	1000	Shannon	30s	50s	1	-0.264922	5.24966	0.814206	5.26677	0.880824
	1000	Shannon	40s	50s	0.36	2.04061	5.39397	0.78086	5.26677	0.880824
	1000	Shannon	teen	30s	1	1.21266	5.45884	0.583663	5.24966	0.814206
	1000	Shannon	30s	40s	0.07	-2.67766	5.24966	0.814206	5.39397	0.78086
	1000	Shannon	teen	50s	1	1.02419	5.45884	0.583663	5.26677	0.880824
	1000	Shannon	teen	20s	1	1.60819	5.45884	0.583663	5.16578	0.845925
	1000	Simpson	20s	50s	1	0.0245903	0.919023	0.0697831	0.918842	0.0839616
	1000	Simpson	teen	40s	1	0.828777	0.942228	0.0355725	0.93128	0.0627084
	1000	Simpson	20s	30s	1	-0.433558	0.919023	0.0697831	0.921738	0.0726851
	1000	Simpson	20s	40s	0.26	-2.18436	0.919023	0.0697831	0.93128	0.0627084
	1000	Simpson	30s	50s	1	0.4875	0.921738	0.0726851	0.918842	0.0839616
	1000	Simpson	40s	50s	0.21	2.28586	0.93128	0.0627084	0.918842	0.0839616
	1000	Simpson	teen	30s	1	1.34038	0.942228	0.0355725	0.921738	0.0726851
	1000	Simpson	30s	40s	0.36	-2.08374	0.921738	0.0726851	0.93128	0.0627084
	1000	Simpson	teen	50s	1	1.32183	0.942228	0.0355725	0.918842	0.0839616
	1000	Simpson	teen	20s	1	1.56302	0.942228	0.0355725	0.919023	0.0697831
	10000	Chao1	20s	50s	0.5	-1.95757	534.214	134.298	564.209	146.129
	10000	Chao1	teen	40s	1	-0.622416	546.209	108.214	566.373	138.25
	10000	Chao1	20s	30s	1	-0.703761	534.214	134.298	543.421	130.306
	10000	Chao1	20s	40s	0.17	-2.36565	534.214	134.298	566.373	138.25
	10000	Chao1	30s	50s	0.94	-1.66484	543.421	130.306	564.209	146.129
	10000	Chao1	40s	50s	1	0.1679	566.373	138.25	564.209	146.129
	10000	Chao1	teen	30s	1	0.0910744	546.209	108.214	543.421	130.306
	10000	Chao1	30s	40s	0.36	-2.13194	543.421	130.306	566.373	138.25
	10000	Chao1	teen	50s	1	-0.520753	546.209	108.214	564.209	146.129
	10000	Chao1	teen	20s	1	0.372141	546.209	108.214	534.214	134.298
	10000	Equitability	20s	50s	1	-0.747145	0.633004	0.0769406	0.639829	0.0892509
	10000	Equitability	teen	40s	1	0.135819	0.656463	0.0585169	0.654081	0.0748486
	10000	Equitability	20s	30s	1	-1.3	0.633004	0.0769406	0.642783	0.0750431
	10000	Equitability	20s	40s	0.08	-2.8115	0.633004	0.0769406	0.654081	0.0748486
	10000	Equitability	30s	50s	1	0.399826	0.642783	0.0750431	0.639829	0.0892509
	10000	Equitability	40s	50s	0.4	1.93643	0.654081	0.0748486	0.639829	0.0892509
	10000	Equitability	teen	30s	1	0.777891	0.656463	0.0585169	0.642783	0.0750431
	10000	Equitability	30s	40s	0.6	-1.88135	0.642783	0.0750431	0.654081	0.0748486
	10000	Equitability	teen	50s	1	0.792235	0.656463	0.0585169	0.639829	0.0892509
	10000	Equitability	teen	20s	1	1.27553	0.656463	0.0585169	0.633004	0.0769406
	10000	Observed OTUs	20s	50s	0.09	-2.58644	366.87	87.4035	392.757	95.6743
	10000	Observed OTUs	teen	40s	1	-0.575596	384.476	69.6856	396.555	89.5744
	10000	Observed OTUs	20s	30s	0.48	-1.89536	366.87	87.4035	383.328	87.3338
	10000	Observed OTUs	20s	40s	0.01	-3.36552	366.87	87.4035	396.555	89.5744
	10000	Observed OTUs	30s	50s	1	-1.13823	383.328	87.3338	392.757	95.6743
	10000	Observed OTUs	40s	50s	1	0.452837	396.555	89.5744	392.757	95.6743
	10000	Observed OTUs	teen	30s	1	0.0560351	384.476	69.6856	383.328	87.3338
	10000	Observed OTUs	30s	40s	0.7	-1.86593	383.328	87.3338	396.555	89.5744
	10000	Observed OTUs	teen	50s	1	-0.366213	384.476	69.6856	392.757	95.6743
	10000	Observed OTUs	teen	20s	1	0.839905	384.476	69.6856	366.87	87.4035
	10000	Shannon	20s	50s	1	-1.25547	5.38748	0.849939	5.51068	0.942862
	10000	Shannon	teen	40s	1	-0.0409232	5.63178	0.631419	5.63955	0.810501
	10000	Shannon	20s	30s	1	-1.49088	5.38748	0.849939	5.50994	0.814559
	10000	Shannon	20s	40s	0.01	-3.08418	5.38748	0.849939	5.63955	0.810501
	10000	Shannon	30s	50s	1	-0.00934839	5.50994	0.814559	5.51068	0.942862
	10000	Shannon	40s	50s	1	1.6358	5.63955	0.810501	5.51068	0.942862
	10000	Shannon	teen	30s	1	0.638434	5.63178	0.631419	5.50994	0.814559
	10000	Shannon	30s	40s	0.4	-1.99083	5.50994	0.814559	5.63955	0.810501
	10000	Shannon	teen	50s	1	0.545535	5.63178	0.631419	5.51068	0.942862
	10000	Shannon	teen	20s	1	1.20437	5.63178	0.631419	5.38748	0.849939
	10000	Simpson	20s	50s	1	0.260705	0.923417	0.0554838	0.921305	0.0864962
	10000	Simpson	teen	40s	1	0.50064	0.94154	0.0383712	0.93438	0.0614375
	10000	Simpson	20s	30s	1	-0.603112	0.923417	0.0554838	0.927015	0.0620915
	10000	Simpson	20s	40s	0.65	-1.85429	0.923417	0.0554838	0.93438	0.0614375
	10000	Simpson	30s	50s	1	0.861765	0.927015	0.0620915	0.921305	0.0864962
	10000	Simpson	40s	50s	0.4	1.98798	0.93438	0.0614375	0.921305	0.0864962
	10000	Simpson	teen	30s	1	1.00496	0.94154	0.0383712	0.927015	0.0620915
	10000	Simpson	30s	40s	1	-1.48811	0.927015	0.0620915	0.93438	0.0614375
	10000	Simpson	teen	50s	1	1.00544	0.94154	0.0383712	0.921305	0.0864962
	10000	Simpson	teen	20s	1	1.37463	0.94154	0.0383712	0.923417	0.0554838
