# Supplementary material for: Gut microbiota diversity across ethnicities in the United States
Source: PLoS Biol. 2018 Dec 4;16(12):e2006842. doi: 10.1371/journal.pbio.2006842 (PMC6279019; doi:10.1371/journal.pbio.2006842)
Supplement: S4 Table — All values depicted are Mann–Whitney U p-values. (A) All distances between pairs of individuals within each ethnicity were compared between ethnicities across rarefaction depths 1,000 and 10,000, four beta diversity metrics, and with subsampling over-represented ethnicities. (B) All distances between pairs of individuals within and between each ethnicity were compared between ethnicities. (C) Mean distances between pairs of individuals within each ethnicity were compared between ethnicities. (D) Mean distances between pairs of individuals within and between each ethnicity were compared between ethnicities. (XLSX) [file pbio.2006842.s008.xlsx]

## Sheet: 4A_All_Intra_Intra
	Intra Group 1	Asian or Pacific Islander ( N= 1000:88. 10000:69)								Hispanic ( N= 1000:37. 10000:27)
	Inter Group 2	African American ( N= 1000:13. 10000:12)																Asian or Pacific Islander ( N= 1000:88. 10000:69)
	Metric	Binary Jaccard		Bray Curtis		Unweighted Unifrac		Weighted Unifrac		Binary Jaccard		Bray Curtis		Unweighted Unifrac		Weighted Unifrac		Binary Jaccard		Bray Curtis		Unweighted Unifrac		Weighted Unifrac
	Rarefaction Depth	1000	10000	1000	10000	1000	10000	1000	10000	1000	10000	1000	10000	1000	10000	1000	10000	1000	10000	1000	10000	1000	10000	1000	10000
	Subsample 10	0.438796	0.277007	0.250915	0.108344	0.331789	0.0414884	0.448002	0.136992	0.0119188	0.000354249	0.0303895	0.0044402	0.00136067	0.000235999	0.000571637	4.22259e-06	0.0311539	0.0504801	0.158514	8.25691e-05	0.207357	0.0521692	0.0764946	0.21648
	Subsample 15	0.19459	0.0185586	0.313341	0.110475	0.282959	0.00597328	0.223252	0.0550596	3.98612e-05	3.57377e-09	0.0110621	0.0016968	5.48234e-05	2.55446e-10	1.58727e-09	2.64278e-11	0.0695838	0.0620991	0.0066859	5.84399e-08	0.101497	0.0010814	3.41418e-05	0.000106235
	Subsample 20	0.129444	0.00391156	0.380945	0.262265	0.189345	0.00810122	0.146121	0.033418	6.07645e-07	6.54356e-13	0.000177018	0.000109463	3.66836e-07	7.64498e-14	6.70342e-12	3.15796e-13	5.51535e-05	0.00378695	1.9832e-05	5.91091e-09	0.0691542	2.14468e-06	0.00100477	0.00295706
	Subsample 25	0.440093	0.042759	0.193525	0.0432778	0.217358	0.0424364	0.0497199	0.0138349	1.8268e-07	2.06628e-16	0.00186591	2.55754e-06	5.75737e-11	1.22966e-14	2.67576e-13	2.03223e-17	0.000596802	3.51558e-12	5.58687e-06	1.8186e-18	0.000106409	8.5959e-11	9.42547e-12	2.88056e-12
	Subsample 30	0.386085	4.06371e-05	0.0924686	0.0733256	0.00821218	0.0453365	0.127288	0.000155204	7.60551e-10	2.12855e-17	0.000144	4.21502e-07	4.09749e-11	1.61527e-15	1.63823e-14	1.6941e-18	7.00454e-10	3.63487e-08	3.81883e-11	3.50721e-24	0.0144721	8.97006e-16	1.1625e-20	8.47801e-14
	Subsample 35	0.0990418	0.000545136	0.14205	0.0194588	0.0431174	0.000397554	0.0426976	0.000968908	1.809e-11	2.12855e-17	1.15376e-05	4.21502e-07	1.44101e-12	1.61527e-15	1.00822e-16	1.6941e-18	1.51753e-14	4.7912e-12	2.92037e-23	5.75164e-31	3.26317e-14	7.89949e-10	4.43406e-25	4.16378e-22
	Subsample 40	0.147431	6.91016e-05	0.106476	0.0248369	0.0241435	0.000922983	0.0394666	0.000519195	2.65812e-12	2.12855e-17	3.23734e-06	4.21502e-07	4.21022e-13	1.61527e-15	1.51483e-17	1.6941e-18	4.13966e-13	8.30279e-19	9.39556e-33	5.5961e-37	8.60005e-16	1.40913e-12	1.44465e-30	1.92386e-17
	Subsample 45	0.0653634	0.000247763	0.30537	0.0378544	0.0158875	0.00100216	0.0257999	3.29829e-05	2.65812e-12	2.12855e-17	3.23734e-06	4.21502e-07	4.21022e-13	1.61527e-15	1.51483e-17	1.6941e-18	1.92758e-16	1.50009e-20	2.4753e-29	2.35211e-37	3.44816e-14	1.11049e-18	1.90273e-27	1.76626e-21
	Subsample 50	0.0522903	3.40059e-05	0.0884771	0.0143875	0.038212	0.00075434	0.0671686	4.20283e-05	2.65812e-12	2.12855e-17	3.23734e-06	4.21502e-07	4.21022e-13	1.61527e-15	1.51483e-17	1.6941e-18	2.34837e-24	1.47165e-27	2.45901e-39	2.95975e-40	9.88932e-19	2.87277e-22	1.06028e-40	1.02444e-25
	Subsample 75	0.0534349	1.65753e-06	0.0798824	0.00599266	0.00339879	5.14523e-05	0.0100265	4.54064e-06	2.65812e-12	2.12855e-17	3.23734e-06	4.21502e-07	4.21022e-13	1.61527e-15	1.51483e-17	1.6941e-18	2.68049e-37	1.29969e-32	1.79378e-52	2.47926e-57	1.06568e-27	3.16618e-31	3.95963e-50	1.40012e-37
	Subsample 100	0.0270171	1.65753e-06	0.056317	0.00599266	0.00214119	5.14523e-05	0.00799556	4.54064e-06	2.65812e-12	2.12855e-17	3.23734e-06	4.21502e-07	4.21022e-13	1.61527e-15	1.51483e-17	1.6941e-18	9.38417e-47	1.29969e-32	4.71178e-64	2.47926e-57	3.43235e-35	3.16618e-31	2.89216e-66	1.40012e-37
	Subsample 250	0.0270171	1.65753e-06	0.056317	0.00599266	0.00214119	5.14523e-05	0.00799556	4.54064e-06	2.65812e-12	2.12855e-17	3.23734e-06	4.21502e-07	4.21022e-13	1.61527e-15	1.51483e-17	1.6941e-18	9.38417e-47	1.29969e-32	4.71178e-64	2.47926e-57	3.43235e-35	3.16618e-31	2.89216e-66	1.40012e-37
	Subsample 500	0.0270171	1.65753e-06	0.056317	0.00599266	0.00214119	5.14523e-05	0.00799556	4.54064e-06	2.65812e-12	2.12855e-17	3.23734e-06	4.21502e-07	4.21022e-13	1.61527e-15	1.51483e-17	1.6941e-18	9.38417e-47	1.29969e-32	4.71178e-64	2.47926e-57	3.43235e-35	3.16618e-31	2.89216e-66	1.40012e-37
	Subsample 1000	0.0270171	1.65753e-06	0.056317	0.00599266	0.00214119	5.14523e-05	0.00799556	4.54064e-06	2.65812e-12	2.12855e-17	3.23734e-06	4.21502e-07	4.21022e-13	1.61527e-15	1.51483e-17	1.6941e-18	9.38417e-47	1.29969e-32	4.71178e-64	2.47926e-57	3.43235e-35	3.16618e-31	2.89216e-66	1.40012e-37
	All Individuals	0.0270171	1.65753e-06	0.056317	0.00599266	0.00214119	5.14523e-05	0.00799556	4.54064e-06	2.65812e-12	2.12855e-17	3.23734e-06	4.21502e-07	4.21022e-13	1.61527e-15	1.51483e-17	1.6941e-18	9.38417e-47	1.29969e-32	4.71178e-64	2.47926e-57	3.43235e-35	3.16618e-31	2.89216e-66	1.40012e-37
	Intra Group 1	Caucasian ( N= 1000:1237. 10000:883)
	Inter Group 2	African American ( N= 1000:13. 10000:12)								Asian or Pacific Islander ( N= 1000:88. 10000:69)								Hispanic ( N= 1000:37. 10000:27)
	Metric	Binary Jaccard		Bray Curtis		Unweighted Unifrac		Weighted Unifrac		Binary Jaccard		Bray Curtis		Unweighted Unifrac		Weighted Unifrac		Binary Jaccard		Bray Curtis		Unweighted Unifrac		Weighted Unifrac
	Rarefaction Depth	1000	10000	1000	10000	1000	10000	1000	10000	1000	10000	1000	10000	1000	10000	1000	10000	1000	10000	1000	10000	1000	10000	1000	10000
	Subsample 10	0.372392	0.0592042	0.287368	0.20401	0.170438	0.00691427	0.159844	0.0162914	0.31228	0.323182	0.207449	0.129169	0.190332	0.237833	0.321827	0.244642	0.0666423	0.0549026	0.149765	0.149762	0.136609	0.180645	0.206247	0.152811
	Subsample 15	0.137798	0.000303533	0.182616	0.251678	0.182143	0.00124605	0.0935694	4.83058e-05	0.163683	0.46023	0.152483	0.0084497	0.0402073	0.248644	0.119509	0.0252279	0.010068	0.078054	0.272562	0.0960481	0.255263	0.142489	0.240027	0.0826603
	Subsample 20	0.0876167	0.0154023	0.354059	0.28907	0.0974196	0.00501841	0.00858874	0.000101517	0.106656	0.303889	0.0575855	0.0418097	0.180246	0.273336	0.29425	0.19457	0.00132371	0.000183848	0.0291478	0.0556219	0.12963	0.0333206	0.00793717	0.167972
	Subsample 25	0.0425627	0.00418881	0.267242	0.127491	0.0710573	9.33358e-05	0.00581194	1.70954e-08	0.0538545	0.167411	0.217704	0.0106678	0.0708633	0.0845096	0.218621	0.00114277	0.160392	2.23011e-08	0.0117021	0.0173291	0.0258353	0.0030104	0.0278125	0.0188663
	Subsample 30	0.167339	0.000223154	0.360863	0.261962	0.0150343	8.85093e-08	0.0950553	8.23073e-06	0.203096	0.274355	0.0387364	0.0817858	0.167694	0.00223511	0.00545978	0.0759967	2.95368e-07	7.83244e-08	0.0221416	0.0172695	0.0030133	0.00221617	0.0593139	0.00217759
	Subsample 35	0.119975	0.00137334	0.485163	0.280275	0.0338902	0.000214381	0.0551692	1.82109e-06	0.240646	0.197427	0.14586	0.00786844	0.225746	0.198179	0.105002	0.121655	8.54686e-07	6.52302e-12	6.86455e-10	6.97341e-05	1.41082e-06	1.29726e-06	3.40224e-10	0.0054955
	Subsample 40	0.143587	0.000184642	0.398067	0.292965	0.00849565	0.000444991	0.00829464	5.08131e-06	0.0479514	0.212802	0.10529	0.0582737	0.18501	0.226162	0.0610371	0.104284	1.30773e-08	6.76426e-05	1.57289e-09	0.00165917	3.5639e-05	3.96534e-08	0.000157152	5.79095e-06
	Subsample 45	0.057538	0.00083874	0.349995	0.309392	0.252096	1.72327e-05	0.0841861	1.44042e-06	0.219556	0.0995152	0.0312597	0.00241555	0.0132111	0.100464	0.0660252	0.0969168	1.72239e-06	8.81488e-11	2.00834e-10	2.186e-06	3.96341e-09	0.00255784	7.74941e-10	0.000298587
	Subsample 50	0.0444724	6.31236e-07	0.197474	0.392151	0.0402197	6.63096e-06	0.000125349	1.28781e-07	0.247183	0.0776114	0.000324105	2.80272e-07	0.173531	0.00469193	5.74969e-05	0.0289624	1.40272e-19	5.97273e-08	0.000237643	0.000583581	8.66833e-07	2.14624e-07	0.0179395	3.9545e-06
	Subsample 75	0.0441464	0.00046529	0.252528	0.519728	0.0738754	1.15063e-05	1.35785e-05	3.68082e-08	0.166736	0.123968	0.164939	5.86818e-19	0.0981711	0.140758	3.05476e-07	3.37106e-06	1.15549e-22	4.97417e-11	2.55165e-12	5.33595e-12	1.9792e-16	6.14869e-07	9.59491e-14	9.67015e-07
	Subsample 100	0.0235816	7.11776e-06	0.3452	0.292264	0.0190316	1.06775e-05	0.000177402	1.64051e-07	0.174812	0.159915	9.82099e-16	4.61064e-09	0.188486	0.0350805	8.95034e-05	0.000393382	4.24345e-17	1.71404e-18	2.26493e-10	4.34539e-11	5.30629e-31	1.38621e-09	7.10375e-14	4.84594e-13
	Subsample 250	0.0103935	7.93855e-07	0.385715	0.476741	0.00743611	4.87302e-07	3.34165e-05	2.3292e-10	0.160081	0.176858	4.37308e-31	8.16058e-48	0.0762913	1.78835e-05	9.87414e-11	7.76439e-23	3.07029e-31	2.2585e-23	9.5683e-10	4.7736e-20	1.29183e-25	4.81971e-15	1.07385e-25	4.95382e-16
	Subsample 500	0.00468606	6.79591e-08	0.399416	0.457141	0.00105835	1.05978e-07	1.44657e-05	1.62768e-10	0.0685997	0.00124692	2.66116e-49	6.23754e-60	0.358938	5.68805e-12	1.50965e-17	7.53863e-27	5.24826e-35	6.46497e-30	3.16081e-22	2.19174e-23	2.59101e-28	9.38439e-16	5.50469e-27	7.66502e-19
	Subsample 1000	0.00418649	2.56804e-08	0.405984	0.416307	0.00100192	5.70939e-08	1.32371e-06	1.13621e-10	0.00193548	2.64706e-06	1.52407e-56	9.06993e-80	0.257309	1.23637e-21	8.40517e-46	2.70484e-36	2.26718e-40	1.40747e-30	6.679e-27	3.26924e-25	1.79491e-32	2.91885e-19	3.26634e-31	2.0881e-21
	All Individuals	0.00255323	2.56804e-08	0.392127	0.416307	0.000845158	5.70939e-08	1.04797e-06	1.13621e-10	2.93982e-07	2.64706e-06	5.49884e-66	9.06993e-80	0.0905546	1.23637e-21	5.54205e-53	2.70484e-36	1.10781e-42	1.40747e-30	6.55923e-29	3.26924e-25	2.95431e-36	2.91885e-19	1.70582e-34	2.0881e-21

## Sheet: 4B_All_Intra_Inter
	Intra Group 1	African American-African American ( N= 1000:13. 10000:12)
	Inter Group 2	Asian or Pacific Islander-African American ( N= 1000:88. 10000:69)								Caucasian-African American ( N= 1000:1237. 10000:883)								Hispanic-African American ( N= 1000:37. 10000:27)
	Metric	Binary Jaccard		Bray Curtis		Unweighted Unifrac		Weighted Unifrac		Binary Jaccard		Bray Curtis		Unweighted Unifrac		Weighted Unifrac		Binary Jaccard		Bray Curtis		Unweighted Unifrac		Weighted Unifrac
	Rarefaction Depth	1000	10000	1000	10000	1000	10000	1000	10000	1000	10000	1000	10000	1000	10000	1000	10000	1000	10000	1000	10000	1000	10000	1000	10000
	Subsample 10	0.555718	0.457872	0.340438	0.178966	0.451658	0.262374	0.515344	0.274414	0.601061	0.445424	0.44982	0.534506	0.720154	0.559506	0.466762	0.364157	0.0613158	0.0703352	0.125295	0.144428	0.326985	0.263616	0.0410211	0.0726713
	Subsample 15	0.360735	0.547016	0.230768	0.130563	0.441654	0.259106	0.333298	0.297418	0.338194	0.238507	0.448853	0.581853	0.626793	0.247558	0.243017	0.108589	0.0182565	0.0108857	0.152344	0.31636	0.187921	0.0779242	0.00521897	0.0131925
	Subsample 20	0.506545	0.437263	0.349652	0.119439	0.503366	0.262519	0.313748	0.278576	0.423851	0.34277	0.584901	0.503864	0.532769	0.398147	0.383507	0.201511	0.0269695	0.00834581	0.105313	0.263671	0.268939	0.0613789	0.00275755	0.00924513
	Subsample 25	0.560433	0.519656	0.202424	0.0496892	0.494141	0.408656	0.189769	0.358873	0.433001	0.357336	0.483889	0.551276	0.546637	0.244956	0.188642	0.106898	0.0177942	0.0070733	0.132502	0.163918	0.179655	0.0373896	0.00213246	0.00612846
	Subsample 30	0.667466	0.253984	0.219454	0.0263293	0.30158	0.401975	0.391654	0.190875	0.480458	0.234805	0.41125	0.383	0.700788	0.197034	0.182547	0.213854	0.0135572	0.00681629	0.107777	0.157995	0.157079	0.0424769	0.00131821	0.00609128
	Subsample 35	0.533559	0.380825	0.131961	0.0249943	0.522586	0.254444	0.302274	0.221327	0.422285	0.263658	0.644014	0.526128	0.617445	0.323009	0.224384	0.151496	0.00973169	0.00681629	0.0775599	0.157995	0.159992	0.0424769	0.00100339	0.00609128
	Subsample 40	0.623518	0.316444	0.0747566	0.0284212	0.379588	0.260492	0.234297	0.186502	0.548141	0.228818	0.493339	0.515238	0.627738	0.247512	0.265535	0.1548	0.00860511	0.00681629	0.0744331	0.157995	0.141274	0.0424769	0.000985333	0.00609128
	Subsample 45	0.482626	0.3265	0.205342	0.0380026	0.484583	0.302257	0.193353	0.163569	0.43113	0.234485	0.443455	0.614565	0.477623	0.27508	0.233748	0.194776	0.00860511	0.00681629	0.0744331	0.157995	0.141274	0.0424769	0.000985333	0.00609128
	Subsample 50	0.623891	0.341632	0.0954799	0.024601	0.440071	0.272183	0.299845	0.167126	0.652244	0.1542	0.539709	0.39646	0.630584	0.245764	0.14257	0.169658	0.00860511	0.00681629	0.0744331	0.157995	0.141274	0.0424769	0.000985333	0.00609128
	Subsample 75	0.752966	0.285443	0.0994603	0.0152929	0.352464	0.244316	0.223019	0.149401	0.621493	0.22981	0.58845	0.446214	0.780455	0.221379	0.10723	0.0835406	0.00860511	0.00681629	0.0744331	0.157995	0.141274	0.0424769	0.000985333	0.00609128
	Subsample 100	0.711703	0.285443	0.075723	0.0152929	0.370702	0.244316	0.229406	0.149401	0.629746	0.203358	0.766675	0.517772	0.826211	0.18298	0.195541	0.1385	0.00860511	0.00681629	0.0744331	0.157995	0.141274	0.0424769	0.000985333	0.00609128
	Subsample 250	0.711703	0.285443	0.075723	0.0152929	0.370702	0.244316	0.229406	0.149401	0.661049	0.171118	0.70102	0.577803	0.779582	0.220471	0.145129	0.113577	0.00860511	0.00681629	0.0744331	0.157995	0.141274	0.0424769	0.000985333	0.00609128
	Subsample 500	0.711703	0.285443	0.075723	0.0152929	0.370702	0.244316	0.229406	0.149401	0.607057	0.161049	0.836994	0.555589	0.883153	0.206678	0.145977	0.109574	0.00860511	0.00681629	0.0744331	0.157995	0.141274	0.0424769	0.000985333	0.00609128
	Subsample 1000	0.711703	0.285443	0.075723	0.0152929	0.370702	0.244316	0.229406	0.149401	0.645621	0.156165	0.830554	0.554886	0.88895	0.209209	0.134526	0.111613	0.00860511	0.00681629	0.0744331	0.157995	0.141274	0.0424769	0.000985333	0.00609128
	All Individuals	0.711703	0.285443	0.075723	0.0152929	0.370702	0.244316	0.229406	0.149401	0.618569	0.156165	0.830941	0.554886	0.887841	0.209209	0.132361	0.111613	0.00860511	0.00681629	0.0744331	0.157995	0.141274	0.0424769	0.000985333	0.00609128
	Intra Group 1	Asian or Pacific Islander-Asian or Pacific Islander ( N= 1000:88. 10000:69)
	Inter Group 2	African American-Asian or Pacific Islander ( N= 1000:13. 10000:12)								Caucasian-Asian or Pacific Islander ( N= 1000:1237. 10000:883)								Hispanic-Asian or Pacific Islander ( N= 1000:37. 10000:27)
	Metric	Binary Jaccard		Bray Curtis		Unweighted Unifrac		Weighted Unifrac		Binary Jaccard		Bray Curtis		Unweighted Unifrac		Weighted Unifrac		Binary Jaccard		Bray Curtis		Unweighted Unifrac		Weighted Unifrac
	Rarefaction Depth	1000	10000	1000	10000	1000	10000	1000	10000	1000	10000	1000	10000	1000	10000	1000	10000	1000	10000	1000	10000	1000	10000	1000	10000
	Subsample 10	0.489666	0.308448	0.578942	0.566955	0.33133	0.150859	0.462048	0.188684	0.475656	0.540109	0.455004	0.340219	0.387309	0.387747	0.446759	0.332417	0.258394	0.202718	0.305851	0.0619404	0.369207	0.468611	0.150336	0.499401
	Subsample 15	0.223098	0.0105454	0.502579	0.402211	0.285309	0.00716031	0.330595	0.0688898	0.240152	0.332559	0.329918	0.148485	0.292047	0.395675	0.196766	0.24972	0.291343	0.415935	0.191971	0.00587053	0.297227	0.538855	0.202466	0.0492155
	Subsample 20	0.0916532	0.00283665	0.552857	0.474	0.0933898	0.00883857	0.16374	0.0323967	0.387824	0.2938	0.287576	0.158358	0.367906	0.124167	0.459067	0.220621	0.305292	0.162736	0.0742041	0.00973149	0.214826	0.219115	0.0912631	0.126916
	Subsample 25	0.237859	0.0193801	0.359013	0.44909	0.117605	0.0166631	0.120986	0.00538777	0.156788	0.209785	0.255311	0.0459109	0.291962	0.180762	0.196323	0.285494	0.186295	0.0878738	0.0876226	0.00029624	0.294714	0.279753	0.00518875	0.00558451
	Subsample 30	0.0976969	7.45998e-08	0.343838	0.402386	0.0011276	0.000680332	0.210479	8.87802e-06	0.182141	0.144034	0.223294	0.255208	0.0736206	0.274122	0.147727	0.347558	0.18044	0.1842	0.0141302	7.64939e-05	0.324116	0.36966	0.000530345	0.0143036
	Subsample 35	0.0126013	4.25931e-07	0.512797	0.493828	0.00573499	4.3529e-06	0.054645	6.01924e-05	0.175104	0.237215	0.296201	0.129714	0.0629978	0.0759319	0.230813	0.201992	0.225658	0.0821275	8.48963e-05	8.86671e-07	0.0558802	0.354436	2.00122e-05	0.000124013
	Subsample 40	0.0169899	2.68433e-09	0.456093	0.572404	0.000363113	6.18444e-06	0.0468656	1.05062e-06	0.208868	0.287877	0.312884	0.0476629	0.167407	0.106281	0.202048	0.199792	0.108311	0.0731789	2.03114e-05	3.79465e-09	0.359926	0.324083	3.35349e-05	0.00358615
	Subsample 45	0.00068995	5.28001e-09	0.603576	0.511887	0.000358593	6.13747e-08	0.0164835	2.65056e-10	0.107619	0.196468	0.397113	0.152831	0.0530007	0.0649303	0.436982	0.289001	0.115693	0.00232127	0.000156905	9.6104e-10	0.17261	0.433301	0.000417138	0.000190319
	Subsample 50	0.000616675	3.8354e-13	0.532608	0.535581	0.00378162	1.58778e-08	0.048711	1.66676e-10	0.217092	0.388316	0.00339757	0.183875	0.00275714	0.134609	0.182052	0.254411	0.0273364	0.00188592	3.92931e-09	1.3397e-11	0.315183	0.455809	1.86756e-10	2.59622e-05
	Subsample 75	4.1424e-06	2.88067e-25	0.728099	0.67225	7.50611e-09	5.19195e-18	0.000118825	3.15638e-20	0.0229695	0.113899	0.0828462	0.0276491	2.38259e-11	0.0139937	0.113277	0.0488801	6.03787e-05	2.31048e-06	4.93136e-17	1.02431e-24	0.149584	0.575079	1.09756e-14	2.52124e-13
	Subsample 100	5.27742e-10	2.88067e-25	0.843586	0.67225	1.89099e-13	5.19195e-18	2.72053e-06	3.15638e-20	0.0239025	0.0556597	0.0687805	0.063684	4.67497e-21	0.0301721	0.240369	0.239539	6.46264e-07	2.31048e-06	5.82575e-23	1.02431e-24	0.00286667	0.575079	2.197e-23	2.52124e-13
	Subsample 250	5.27742e-10	2.88067e-25	0.843586	0.67225	1.89099e-13	5.19195e-18	2.72053e-06	3.15638e-20	0.00213002	0.00241466	0.00505852	0.000222033	1.93975e-21	1.31762e-06	0.0714909	0.341621	6.46264e-07	2.31048e-06	5.82575e-23	1.02431e-24	0.00286667	0.575079	2.197e-23	2.52124e-13
	Subsample 500	5.27742e-10	2.88067e-25	0.843586	0.67225	1.89099e-13	5.19195e-18	2.72053e-06	3.15638e-20	4.79013e-05	1.1947e-05	0.000116998	8.29185e-06	3.63143e-33	7.06263e-07	0.102108	0.23801	6.46264e-07	2.31048e-06	5.82575e-23	1.02431e-24	0.00286667	0.575079	2.197e-23	2.52124e-13
	Subsample 1000	5.27742e-10	2.88067e-25	0.843586	0.67225	1.89099e-13	5.19195e-18	2.72053e-06	3.15638e-20	2.52499e-06	2.89947e-06	2.92351e-05	1.38318e-07	5.8129e-34	7.33491e-09	0.0117846	0.256433	6.46264e-07	2.31048e-06	5.82575e-23	1.02431e-24	0.00286667	0.575079	2.197e-23	2.52124e-13
	All Individuals	5.27742e-10	2.88067e-25	0.843586	0.67225	1.89099e-13	5.19195e-18	2.72053e-06	3.15638e-20	1.45244e-07	2.89947e-06	7.89488e-06	1.38318e-07	1.2377e-37	7.33491e-09	0.00799118	0.256433	6.46264e-07	2.31048e-06	5.82575e-23	1.02431e-24	0.00286667	0.575079	2.197e-23	2.52124e-13
	Intra Group 1	Caucasian-Caucasian ( N= 1000:1237. 10000:883)
	Inter Group 2	African American-Caucasian ( N= 1000:13. 10000:12)								Asian or Pacific Islander-Caucasian ( N= 1000:88. 10000:69)								Hispanic-Caucasian ( N= 1000:37. 10000:27)
	Metric	Binary Jaccard		Bray Curtis		Unweighted Unifrac		Weighted Unifrac		Binary Jaccard		Bray Curtis		Unweighted Unifrac		Weighted Unifrac		Binary Jaccard		Bray Curtis		Unweighted Unifrac		Weighted Unifrac
	Rarefaction Depth	1000	10000	1000	10000	1000	10000	1000	10000	1000	10000	1000	10000	1000	10000	1000	10000	1000	10000	1000	10000	1000	10000	1000	10000
	Subsample 10	0.355891	0.108576	0.340654	0.236401	0.141506	0.00491295	0.246499	0.0227957	0.365497	0.395281	0.264162	0.246745	0.25326	0.105038	0.402004	0.39406	0.111028	0.0692684	0.302643	0.244914	0.362818	0.342395	0.323777	0.257885
	Subsample 15	0.204779	0.000560421	0.269785	0.245872	0.0391604	0.000961101	0.163874	0.000392156	0.204167	0.102573	0.305835	0.0127952	0.1618	0.117095	0.123977	0.125657	0.0419543	0.10456	0.430531	0.164941	0.340595	0.338858	0.23354	0.387081
	Subsample 20	0.117813	0.00464504	0.251035	0.198439	0.0896066	0.00108784	0.00650809	2.92108e-06	0.230552	0.336359	0.177523	0.0978461	0.223576	0.145894	0.290774	0.218029	0.0102786	0.0127193	0.117211	0.118412	0.202149	0.0885682	0.092916	0.0704135
	Subsample 25	0.00370875	0.000159568	0.208782	0.215573	0.00329743	1.5235e-06	0.00278938	2.81279e-09	0.0420526	0.180984	0.190169	0.0368051	0.0411903	4.18848e-05	0.194444	0.000207237	0.241456	0.000881841	0.116602	0.178622	0.040372	0.0411373	0.0547837	0.125318
	Subsample 30	0.0456129	6.079e-06	0.186245	0.333177	0.000775468	1.66188e-13	0.0541895	7.45121e-11	0.192496	0.170645	0.0977253	0.0383173	0.0466961	2.74644e-07	0.0402836	0.0674563	0.00376502	0.000871409	0.0438302	0.0497096	0.0315492	0.0436156	0.1392	0.045367
	Subsample 35	0.0744456	5.64704e-07	0.25111	0.0487984	2.87702e-05	8.30266e-08	0.0137774	4.00319e-11	0.0549395	0.141901	0.12467	0.00471325	0.00163787	0.000254499	0.0975058	0.0470895	0.00370832	2.01279e-05	0.000315181	0.0294771	0.00083544	0.00171547	0.000250646	0.139288
	Subsample 40	0.0143744	3.39889e-08	0.349374	0.0851755	4.19929e-07	4.60522e-09	0.00245741	2.30261e-14	0.120363	0.0364129	0.0140472	0.0215921	0.0723338	0.0052921	0.0756138	0.0258534	0.000337522	0.000838361	3.82999e-05	0.0327026	0.0128583	0.000244957	0.101466	0.00229961
	Subsample 45	0.00124893	2.32114e-08	0.223399	0.107508	0.00448308	6.51682e-15	0.0318549	1.01085e-14	0.0344648	0.15277	0.095139	0.00138526	0.179118	5.33019e-08	0.0192442	0.000718191	0.000422456	7.79365e-07	6.58567e-05	0.000942867	2.60522e-05	0.0386953	0.000192762	0.0254968
	Subsample 50	0.000336733	7.67792e-19	0.0292123	0.0752569	2.72862e-06	3.31208e-18	5.13964e-08	3.19419e-19	0.103938	1.1117e-05	0.0771798	3.41261e-07	0.0190168	1.17424e-06	9.19029e-06	2.04777e-06	2.00501e-07	2.72637e-05	0.0168717	0.0309422	0.0294195	0.000200838	0.07937	0.0111418
	Subsample 75	9.296e-07	9.10048e-17	0.130893	0.00256287	2.00784e-06	1.62307e-23	9.08638e-14	1.83666e-30	2.05145e-05	0.00989142	0.025087	4.46891e-19	0.0462551	6.44942e-09	1.70244e-09	1.45334e-10	4.12834e-14	6.48857e-09	2.75339e-08	2.84927e-08	3.20575e-07	3.75536e-08	8.80016e-08	0.00148678
	Subsample 100	6.3177e-07	2.4416e-30	0.0110344	0.0910094	6.43662e-16	1.55575e-32	8.79414e-17	5.07463e-44	3.99291e-05	1.78287e-06	9.19408e-17	3.32792e-11	1.43101e-11	7.39587e-22	5.94031e-10	5.2515e-13	2.62253e-16	5.11193e-21	2.95269e-10	6.74057e-10	4.4378e-20	1.21071e-08	3.64396e-09	8.20223e-10
	Subsample 250	9.55669e-34	1.61876e-103	1.07244e-07	8.73138e-08	1.73274e-53	7.81693e-116	2.62062e-49	3.11976e-161	1.33464e-33	1.9316e-40	3.94713e-72	3.62666e-136	5.42132e-66	4.00029e-131	2.48382e-41	5.29517e-106	2.86834e-70	2.1879e-70	1.90287e-17	2.23086e-50	1.2003e-42	9.4442e-45	2.55619e-50	2.22175e-37
	Subsample 500	6.78872e-80	3.70221e-255	4.20193e-15	4.22532e-26	8.61879e-158	2.17473e-271	1.54255e-121	0	1.38161e-121	1.54288e-158	6.90821e-238	0	1.87407e-293	0	7.98578e-140	3.50933e-248	4.40745e-179	5.73866e-197	9.4915e-106	6.62169e-131	3.49665e-114	4.64358e-97	5.39183e-102	2.03826e-95
	Subsample 1000	4.41948e-193	0	8.40321e-36	2.62998e-64	0	0	0	0	0	0	0	0	0	0	0	0	0	0	4.01416e-253	7.65747e-283	7.75204e-283	1.37794e-231	1.13915e-260	7.04146e-217
	All Individuals	2.62225e-292	0	1.17239e-54	2.62998e-64	0	0	0	0	0	0	0	0	0	0	0	0	0	0	0	7.65747e-283	0	1.37794e-231	0	7.04146e-217
	Intra Group 1	Hispanic-Hispanic ( N= 1000:37. 10000:27)
	Inter Group 2	African American-Hispanic ( N= 1000:13. 10000:12)								Asian or Pacific Islander-Hispanic ( N= 1000:88. 10000:69)								Caucasian-Hispanic ( N= 1000:1237. 10000:883)
	Metric	Binary Jaccard		Bray Curtis		Unweighted Unifrac		Weighted Unifrac		Binary Jaccard		Bray Curtis		Unweighted Unifrac		Weighted Unifrac		Binary Jaccard		Bray Curtis		Unweighted Unifrac		Weighted Unifrac
	Rarefaction Depth	1000	10000	1000	10000	1000	10000	1000	10000	1000	10000	1000	10000	1000	10000	1000	10000	1000	10000	1000	10000	1000	10000	1000	10000
	Subsample 10	0.0450232	0.00157566	0.152516	0.02703	0.000899494	0.00799599	0.0190104	0.000527498	0.064355	0.0918209	0.155205	0.000762652	0.102427	0.0711013	0.0844169	0.154745	0.161841	0.202226	0.218788	0.325071	0.157832	0.195454	0.294746	0.334141
	Subsample 15	0.000369196	6.25994e-07	0.0350983	0.000425981	2.74165e-05	1.20304e-08	3.14342e-06	2.03828e-09	0.0629964	0.0618887	0.0019905	6.007e-05	0.00526298	7.88297e-05	0.000864996	0.000607354	0.0654799	0.134694	0.278752	0.19048	0.289082	0.218442	0.305789	0.0703113
	Subsample 20	3.00351e-06	1.34956e-12	0.000370324	2.29835e-06	9.36517e-08	8.90877e-16	8.49948e-10	2.68168e-13	7.44767e-06	0.000616204	0.000329968	1.17994e-05	4.09859e-05	9.46903e-11	0.00145257	0.000990316	0.0412215	0.0106197	0.151499	0.0165562	0.213348	0.060538	0.0440646	0.0807928
	Subsample 25	1.95166e-07	4.04288e-22	0.00362541	3.66797e-10	8.93718e-17	3.3606e-21	1.57535e-12	6.77056e-23	3.03155e-05	5.20946e-11	9.59652e-06	7.16674e-15	1.40619e-10	4.30108e-13	4.36219e-07	2.28697e-09	0.244695	0.000361198	0.0427005	0.0263655	0.122834	0.0368954	0.0830459	0.0465564
	Subsample 30	2.23024e-14	9.63868e-27	8.67266e-06	6.53727e-13	9.386e-20	6.0239e-26	1.4551e-17	3.86454e-28	4.88771e-13	9.55443e-09	1.08493e-09	2.2698e-19	2.51178e-10	1.04513e-21	3.36124e-14	6.66209e-13	0.000173374	0.000731909	0.136387	0.0272641	0.0203607	0.0413208	0.0862555	0.00442797
	Subsample 35	8.50155e-21	9.63868e-27	1.1423e-08	6.53727e-13	5.23301e-29	6.0239e-26	3.21854e-24	3.86454e-28	1.41893e-13	6.91117e-12	2.07255e-14	2.30427e-22	8.19311e-29	2.0492e-13	9.87871e-19	1.08779e-15	6.24918e-05	1.13841e-06	2.17955e-05	0.000677994	0.00297266	0.00313247	1.55497e-05	0.00845153
	Subsample 40	6.32461e-25	9.63868e-27	1.49496e-10	6.53727e-13	1.43403e-33	6.0239e-26	1.24997e-28	3.86454e-28	1.59449e-15	3.51495e-17	4.95951e-24	1.22454e-20	4.27059e-20	1.02372e-14	1.43584e-17	2.11239e-13	0.000139201	0.0153475	0.000393316	0.0112522	0.000966782	0.000211611	0.00158685	0.00124039
	Subsample 45	6.32461e-25	9.63868e-27	1.49496e-10	6.53727e-13	1.43403e-33	6.0239e-26	1.24997e-28	3.86454e-28	1.22395e-17	1.07891e-14	2.18397e-20	1.65091e-23	2.15193e-27	1.3189e-19	8.76556e-19	3.67404e-15	0.00278009	7.71509e-05	0.000571404	0.00169896	0.00029553	0.0130874	3.8631e-05	0.00300877
	Subsample 50	6.32461e-25	9.63868e-27	1.49496e-10	6.53727e-13	1.43403e-33	6.0239e-26	1.24997e-28	3.86454e-28	9.1106e-21	2.30469e-19	3.6549e-23	9.11653e-24	2.779e-29	8.84863e-23	1.35171e-22	2.33884e-17	1.003e-09	0.000937972	0.00486826	0.00602543	2.85894e-05	0.00134091	0.0261726	0.000174549
	Subsample 75	6.32461e-25	9.63868e-27	1.49496e-10	6.53727e-13	1.43403e-33	6.0239e-26	1.24997e-28	3.86454e-28	2.52015e-26	2.01088e-21	5.7381e-27	3.51901e-30	1.26723e-37	9.2034e-29	1.4397e-27	1.66299e-21	4.86281e-08	2.74643e-05	5.97251e-05	8.15562e-06	2.87098e-08	0.00522741	3.78271e-06	0.000132969
	Subsample 100	6.32461e-25	9.63868e-27	1.49496e-10	6.53727e-13	1.43403e-33	6.0239e-26	1.24997e-28	3.86454e-28	4.42308e-31	2.01088e-21	1.71437e-32	3.51901e-30	5.68583e-43	9.2034e-29	2.05861e-33	1.66299e-21	3.93245e-06	1.88436e-07	0.000455921	2.84086e-05	3.62653e-11	0.000152973	1.74842e-06	2.20626e-06
	Subsample 250	6.32461e-25	9.63868e-27	1.49496e-10	6.53727e-13	1.43403e-33	6.0239e-26	1.24997e-28	3.86454e-28	4.42308e-31	2.01088e-21	1.71437e-32	3.51901e-30	5.68583e-43	9.2034e-29	2.05861e-33	1.66299e-21	6.0592e-11	3.14407e-09	0.000163733	2.19097e-08	1.81042e-10	4.13187e-06	1.23777e-09	7.93547e-08
	Subsample 500	6.32461e-25	9.63868e-27	1.49496e-10	6.53727e-13	1.43403e-33	6.0239e-26	1.24997e-28	3.86454e-28	4.42308e-31	2.01088e-21	1.71437e-32	3.51901e-30	5.68583e-43	9.2034e-29	2.05861e-33	1.66299e-21	4.38703e-12	1.89909e-11	3.79924e-08	1.14575e-09	4.14067e-11	1.87017e-06	4.03996e-11	8.71881e-09
	Subsample 1000	6.32461e-25	9.63868e-27	1.49496e-10	6.53727e-13	1.43403e-33	6.0239e-26	1.24997e-28	3.86454e-28	4.42308e-31	2.01088e-21	1.71437e-32	3.51901e-30	5.68583e-43	9.2034e-29	2.05861e-33	1.66299e-21	8.45836e-14	1.25753e-11	7.47962e-10	5.72402e-10	1.52106e-12	1.7329e-07	2.06206e-12	2.14956e-09
	All Individuals	6.32461e-25	9.63868e-27	1.49496e-10	6.53727e-13	1.43403e-33	6.0239e-26	1.24997e-28	3.86454e-28	4.42308e-31	2.01088e-21	1.71437e-32	3.51901e-30	5.68583e-43	9.2034e-29	2.05861e-33	1.66299e-21	4.15443e-14	1.25753e-11	3.76717e-10	5.72402e-10	1.78011e-13	1.7329e-07	4.14534e-13	2.14956e-09

## Sheet: 4C_Mean_Intra_Intra
	Intra Group 1	Asian or Pacific Islander ( N= 1000:88. 10000:69)								Hispanic ( N= 1000:37. 10000:27)
	Inter Group 2	African American ( N= 1000:13. 10000:12)																Asian or Pacific Islander ( N= 1000:88. 10000:69)
	Metric	Binary Jaccard		Bray Curtis		Unweighted Unifrac		Weighted Unifrac		Binary Jaccard		Bray Curtis		Unweighted Unifrac		Weighted Unifrac		Binary Jaccard		Bray Curtis		Unweighted Unifrac		Weighted Unifrac
	Rarefaction Depth	1000	10000	1000	10000	1000	10000	1000	10000	1000	10000	1000	10000	1000	10000	1000	10000	1000	10000	1000	10000	1000	10000	1000	10000
	Subsample 10	0.491275	0.348243	0.510334	0.339588	0.400545	0.262434	0.439383	0.149112	0.064187	0.0310165	0.14457	0.0541224	0.0501103	0.0193399	0.0243576	0.0186473	0.176467	0.0429748	0.250651	0.0248219	0.303345	0.0919257	0.18815	0.282718
	Subsample 15	0.313425	0.0602619	0.425122	0.210191	0.255522	0.0232452	0.0881753	0.0665331	0.00423705	0.000973281	0.0972889	0.110539	0.00312795	0.000764708	0.000411269	0.00041728	0.134411	0.113086	0.144374	0.00981007	0.128262	0.0395344	0.0224416	0.0146331
	Subsample 20	0.135201	0.0376851	0.769659	0.281771	0.173023	0.0182863	0.064526	0.0468701	0.0014783	0.000328186	0.0182444	0.0530368	0.000658049	0.000152887	5.04142e-05	8.78323e-05	0.0187787	0.0303651	0.00811979	0.0278176	0.175622	0.0104612	0.0801207	0.0122334
	Subsample 25	0.474104	0.0592822	0.457775	0.147787	0.20378	0.019544	0.0272308	0.0170593	0.00130939	9.45784e-05	0.0428832	0.0192199	8.60896e-05	3.6828e-05	1.60693e-05	2.46947e-05	0.0109791	0.00125494	0.0205197	0.000101317	0.0093676	0.000836698	0.00621957	0.00250226
	Subsample 30	0.399026	0.00441593	0.323248	0.239338	0.0163266	0.0140259	0.0356695	0.00172621	0.000326443	5.53403e-05	0.00773278	0.0110592	7.54549e-05	2.86434e-05	5.39028e-06	1.66453e-05	0.00106259	0.00856008	0.0046994	0.00038541	0.10121	5.18097e-05	3.56838e-05	0.000404085
	Subsample 35	0.136944	0.00956324	0.522342	0.166877	0.0260193	0.00194022	0.0114702	0.00374175	0.000273541	5.53403e-05	0.0064713	0.0110592	2.15139e-05	2.86434e-05	2.86397e-06	1.66453e-05	0.00610043	0.000131638	0.00154183	5.10764e-06	0.00209504	0.000261398	1.71695e-05	0.00032009
	Subsample 40	0.142373	0.00229132	0.518459	0.200512	0.0109438	0.00555353	0.0232726	0.0012573	0.000130083	5.53403e-05	0.00463998	0.0110592	1.6114e-05	2.86434e-05	1.13986e-06	1.66453e-05	0.000900268	0.000164025	3.54544e-05	2.87216e-05	0.00276026	0.000245937	3.02261e-06	0.000168753
	Subsample 45	0.059615	0.0131095	0.789904	0.234731	0.0193143	0.00255851	0.007995	0.000626658	0.000130083	5.53403e-05	0.00463998	0.0110592	1.6114e-05	2.86434e-05	1.13986e-06	1.66453e-05	0.00165879	6.07212e-05	0.000616101	2.91928e-06	0.000754868	0.000181298	2.09074e-05	3.27672e-05
	Subsample 50	0.0792346	0.00242781	0.529305	0.179969	0.0239592	0.0037013	0.0266985	0.000608878	0.000130083	5.53403e-05	0.00463998	0.0110592	1.6114e-05	2.86434e-05	1.13986e-06	1.66453e-05	0.000297788	4.05794e-05	9.0541e-05	1.05127e-06	0.00160835	3.50861e-05	6.69528e-08	1.87985e-05
	Subsample 75	0.0519351	0.00190768	0.79115	0.0514594	0.00441411	0.00109939	0.00459927	0.000395669	0.000130083	5.53403e-05	0.00463998	0.0110592	1.6114e-05	2.86434e-05	1.13986e-06	1.66453e-05	5.27442e-05	4.00735e-07	8.98993e-06	1.06199e-08	0.000198515	1.60808e-07	1.45946e-07	7.95484e-09
	Subsample 100	0.0702718	0.00190768	0.493652	0.0514594	0.00776796	0.00109939	0.00291691	0.000395669	0.000130083	5.53403e-05	0.00463998	0.0110592	1.6114e-05	2.86434e-05	1.13986e-06	1.66453e-05	1.72142e-07	4.00735e-07	1.24582e-07	1.06199e-08	3.64666e-07	1.60808e-07	1.08332e-10	7.95484e-09
	Subsample 250	0.0702718	0.00190768	0.493652	0.0514594	0.00776796	0.00109939	0.00291691	0.000395669	0.000130083	5.53403e-05	0.00463998	0.0110592	1.6114e-05	2.86434e-05	1.13986e-06	1.66453e-05	1.72142e-07	4.00735e-07	1.24582e-07	1.06199e-08	3.64666e-07	1.60808e-07	1.08332e-10	7.95484e-09
	Subsample 500	0.0702718	0.00190768	0.493652	0.0514594	0.00776796	0.00109939	0.00291691	0.000395669	0.000130083	5.53403e-05	0.00463998	0.0110592	1.6114e-05	2.86434e-05	1.13986e-06	1.66453e-05	1.72142e-07	4.00735e-07	1.24582e-07	1.06199e-08	3.64666e-07	1.60808e-07	1.08332e-10	7.95484e-09
	Subsample 1000	0.0702718	0.00190768	0.493652	0.0514594	0.00776796	0.00109939	0.00291691	0.000395669	0.000130083	5.53403e-05	0.00463998	0.0110592	1.6114e-05	2.86434e-05	1.13986e-06	1.66453e-05	1.72142e-07	4.00735e-07	1.24582e-07	1.06199e-08	3.64666e-07	1.60808e-07	1.08332e-10	7.95484e-09
	All Individuals	0.0702718	0.00190768	0.493652	0.0514594	0.00776796	0.00109939	0.00291691	0.000395669	0.000130083	5.53403e-05	0.00463998	0.0110592	1.6114e-05	2.86434e-05	1.13986e-06	1.66453e-05	1.72142e-07	4.00735e-07	1.24582e-07	1.06199e-08	3.64666e-07	1.60808e-07	1.08332e-10	7.95484e-09
	Intra Group 1	Caucasian ( N= 1000:1237. 10000:883)
	Inter Group 2	African American ( N= 1000:13. 10000:12)								Asian or Pacific Islander ( N= 1000:88. 10000:69)								Hispanic ( N= 1000:37. 10000:27)
	Metric	Binary Jaccard		Bray Curtis		Unweighted Unifrac		Weighted Unifrac		Binary Jaccard		Bray Curtis		Unweighted Unifrac		Weighted Unifrac		Binary Jaccard		Bray Curtis		Unweighted Unifrac		Weighted Unifrac
	Rarefaction Depth	1000	10000	1000	10000	1000	10000	1000	10000	1000	10000	1000	10000	1000	10000	1000	10000	1000	10000	1000	10000	1000	10000	1000	10000
	Subsample 10	0.351045	0.307637	0.412038	0.383201	0.330674	0.094888	0.178245	0.0576692	0.424703	0.438393	0.424429	0.242672	0.38444	0.361693	0.398278	0.367687	0.16513	0.119864	0.299887	0.300863	0.269864	0.301789	0.392508	0.244263
	Subsample 15	0.216994	0.0129064	0.366442	0.488907	0.235602	0.012006	0.141081	0.00229775	0.373682	0.441724	0.245671	0.130276	0.218417	0.468317	0.216272	0.12637	0.0705443	0.125537	0.378794	0.163029	0.266592	0.190088	0.168063	0.283041
	Subsample 20	0.173804	0.0432337	0.368088	0.506065	0.143215	0.0177245	0.0101549	0.00302487	0.459072	0.428478	0.264368	0.109445	0.26703	0.322472	0.373389	0.150455	0.0249065	0.0800831	0.216669	0.166807	0.281597	0.0871363	0.021967	0.149981
	Subsample 25	0.100297	0.0238701	0.299133	0.303909	0.0459857	0.00626191	0.00301629	0.000209922	0.0974218	0.32457	0.282833	0.0625749	0.187588	0.234269	0.160733	0.109657	0.148435	0.0044778	0.121595	0.0886346	0.0921781	0.0485752	0.161129	0.153829
	Subsample 30	0.144586	0.00425217	0.393158	0.428323	0.0456959	0.00026329	0.00629754	0.000485423	0.285336	0.307029	0.148556	0.296914	0.393414	0.0554902	0.180784	0.285748	0.0279835	0.00414004	0.0496522	0.0190292	0.0392965	0.0315258	0.119813	0.0139181
	Subsample 35	0.152526	0.00331898	0.35546	0.50723	0.0504116	0.000925504	0.0288971	9.68078e-05	0.334167	0.296971	0.24327	0.0859361	0.282864	0.313163	0.259608	0.127443	0.0139909	0.00154431	0.010666	0.0267236	0.00203988	0.0108119	0.00102014	0.0237139
	Subsample 40	0.107167	0.00161183	0.464206	0.475549	0.00855771	0.000619827	0.00646818	0.000159118	0.406617	0.387479	0.216605	0.147998	0.370311	0.0981238	0.146498	0.299549	0.0057835	0.0133804	0.0109858	0.0203132	0.0279783	0.00484981	0.0701823	0.00197447
	Subsample 45	0.0356485	0.00270237	0.358327	0.414344	0.131027	0.000290696	0.0231812	0.000702418	0.307321	0.396495	0.347661	0.122824	0.255923	0.185906	0.331219	0.0878686	0.0504572	0.000177015	0.0332877	0.00989667	0.00443407	0.00700826	0.00239591	0.00460638
	Subsample 50	0.0758994	0.00035379	0.200508	0.529048	0.0398214	0.000603508	0.00129052	0.000149954	0.360066	0.149318	0.0427159	0.0690318	0.382722	0.058366	0.143785	0.224752	0.00185605	0.000784486	0.140276	0.0161749	0.00752069	0.00267094	0.0967698	0.00279188
	Subsample 75	0.061943	0.000893907	0.439388	0.620724	0.0536642	9.89327e-05	0.000442693	8.67649e-06	0.391566	0.21004	0.207648	5.5771e-05	0.399082	0.0348316	0.125904	7.37381e-05	8.75324e-05	0.000569343	0.00754077	0.00072274	8.89925e-05	0.00184991	4.57424e-05	0.0020353
	Subsample 100	0.0439608	0.000474661	0.180965	0.49079	0.00964205	3.4633e-05	0.000503358	2.14627e-05	0.138767	0.152697	0.00347471	0.0120533	0.328529	0.000606427	0.11743	0.0149699	0.00127683	2.28821e-05	0.0140394	0.00121939	5.0006e-06	0.000440427	3.05085e-05	0.00054484
	Subsample 250	0.0172816	9.43749e-05	0.164409	0.543016	0.00191755	1.28632e-05	3.76629e-05	1.34373e-06	0.121202	0.0527025	8.37627e-05	4.24981e-08	0.24446	0.00124646	0.00323273	9.67972e-06	2.67214e-05	1.87654e-06	0.0351596	6.98428e-05	3.01117e-05	8.83786e-05	1.04348e-06	1.68667e-05
	Subsample 500	0.00909811	3.28106e-05	0.133838	0.555437	0.000649582	5.34342e-06	1.26572e-05	9.58093e-07	0.0579328	0.00308616	4.36494e-07	2.92787e-09	0.0970547	3.83233e-06	7.9638e-06	8.2315e-09	5.39399e-06	5.43535e-07	0.000859444	2.15536e-05	2.73272e-06	2.2205e-05	3.68263e-07	4.42056e-06
	Subsample 1000	0.00680045	2.50579e-05	0.144991	0.527864	0.000446172	5.12939e-06	8.37192e-06	8.54195e-07	0.00823439	0.00119336	5.96338e-07	2.97574e-11	0.0390961	3.53459e-06	3.2601e-07	2.85129e-09	1.92703e-06	2.43962e-07	0.000481217	7.67788e-06	7.74428e-07	2.78844e-06	2.79227e-08	3.7202e-07
	All Individuals	0.00589847	2.50579e-05	0.150629	0.527864	0.000532364	5.12939e-06	1.00089e-05	8.54195e-07	0.00297277	0.00119336	1.3751e-07	2.97574e-11	0.0428868	3.53459e-06	5.26097e-07	2.85129e-09	9.75173e-07	2.43962e-07	0.000182199	7.67788e-06	1.73826e-07	2.78844e-06	3.58289e-09	3.7202e-07

## Sheet: 4D_Mean_Intra_Inter
	Intra Group 1	African American-African American ( N= 1000:13. 10000:12)
	Inter Group 2	Asian or Pacific Islander-African American ( N= 1000:88. 10000:69)								Caucasian-African American ( N= 1000:1237. 10000:883)								Hispanic-African American ( N= 1000:37. 10000:27)
	Metric	Binary Jaccard		Bray Curtis		Unweighted Unifrac		Weighted Unifrac		Binary Jaccard		Bray Curtis		Unweighted Unifrac		Weighted Unifrac		Binary Jaccard		Bray Curtis		Unweighted Unifrac		Weighted Unifrac
	Rarefaction Depth	1000	10000	1000	10000	1000	10000	1000	10000	1000	10000	1000	10000	1000	10000	1000	10000	1000	10000	1000	10000	1000	10000	1000	10000
	Subsample 10	0.56278	0.553009	0.513175	0.42536	0.409156	0.405308	0.375967	0.287106	0.572703	0.533101	0.463478	0.483857	0.570265	0.440001	0.299712	0.333939	0.162111	0.275899	0.258197	0.247562	0.271039	0.307847	0.114351	0.155825
	Subsample 15	0.503705	0.591587	0.528985	0.277488	0.391808	0.170771	0.091125	0.133363	0.506569	0.308111	0.444559	0.756436	0.434066	0.128455	0.110902	0.110108	0.106181	0.119157	0.332856	0.716336	0.0989293	0.0821247	0.0102085	0.0511709
	Subsample 20	0.508241	0.502175	0.645879	0.237288	0.331216	0.220558	0.106661	0.130354	0.499576	0.364455	0.677963	0.653811	0.369381	0.151516	0.136871	0.142928	0.132292	0.122167	0.326998	0.792712	0.115509	0.0808426	0.00861407	0.0387163
	Subsample 25	0.754244	0.534877	0.597019	0.189791	0.38731	0.240829	0.0455124	0.145749	0.425521	0.340997	0.633748	0.703558	0.33284	0.118016	0.0673282	0.128779	0.122562	0.140256	0.351496	0.716396	0.0862723	0.0555143	0.00883733	0.0378801
	Subsample 30	0.718101	0.339207	0.522192	0.208687	0.186813	0.257256	0.0807362	0.105374	0.510072	0.317907	0.687287	0.512656	0.319933	0.114396	0.078658	0.163168	0.119785	0.157213	0.316316	0.707454	0.0872447	0.053098	0.00808631	0.0404041
	Subsample 35	0.517114	0.463177	0.550345	0.214769	0.322626	0.187108	0.0847445	0.101014	0.495249	0.328174	0.761331	0.673272	0.336066	0.151238	0.0812771	0.167073	0.124807	0.157213	0.313448	0.707454	0.0905873	0.053098	0.00805234	0.0404041
	Subsample 40	0.553006	0.404529	0.520296	0.16515	0.254266	0.178466	0.0508095	0.105387	0.51215	0.291416	0.774721	0.669565	0.260387	0.127627	0.0924684	0.139518	0.136967	0.157213	0.305061	0.707454	0.0905873	0.053098	0.0065688	0.0404041
	Subsample 45	0.514069	0.393652	0.749348	0.286118	0.25891	0.189029	0.058313	0.0916585	0.377521	0.325507	0.694656	0.732982	0.58324	0.132118	0.0999216	0.173062	0.136967	0.157213	0.305061	0.707454	0.0905873	0.053098	0.0065688	0.0404041
	Subsample 50	0.532952	0.429803	0.536755	0.232501	0.273419	0.180555	0.0789394	0.100484	0.528066	0.286631	0.644504	0.613906	0.364607	0.119559	0.074685	0.153673	0.136967	0.157213	0.305061	0.707454	0.0905873	0.053098	0.0065688	0.0404041
	Subsample 75	0.64306	0.402504	0.622887	0.260236	0.220875	0.157213	0.0561486	0.0885338	0.505596	0.307971	0.760653	0.620266	0.404414	0.130641	0.0537519	0.135692	0.136967	0.157213	0.305061	0.707454	0.0905873	0.053098	0.0065688	0.0404041
	Subsample 100	0.608077	0.402504	0.608077	0.260236	0.218409	0.157213	0.0513291	0.0885338	0.446067	0.319338	0.738453	0.637758	0.365785	0.118758	0.0873189	0.160612	0.136967	0.157213	0.305061	0.707454	0.0905873	0.053098	0.0065688	0.0404041
	Subsample 250	0.608077	0.402504	0.608077	0.260236	0.218409	0.157213	0.0513291	0.0885338	0.460721	0.322306	0.758808	0.683447	0.340373	0.125658	0.0821765	0.158956	0.136967	0.157213	0.305061	0.707454	0.0905873	0.053098	0.0065688	0.0404041
	Subsample 500	0.608077	0.402504	0.608077	0.260236	0.218409	0.157213	0.0513291	0.0885338	0.445339	0.315812	0.818916	0.657489	0.308051	0.141353	0.0777943	0.160741	0.136967	0.157213	0.305061	0.707454	0.0905873	0.053098	0.0065688	0.0404041
	Subsample 1000	0.608077	0.402504	0.608077	0.260236	0.218409	0.157213	0.0513291	0.0885338	0.447963	0.312321	0.853786	0.623605	0.303215	0.140955	0.083102	0.157213	0.136967	0.157213	0.305061	0.707454	0.0905873	0.053098	0.0065688	0.0404041
	All Individuals	0.608077	0.402504	0.608077	0.260236	0.218409	0.157213	0.0513291	0.0885338	0.441756	0.312321	0.837472	0.623605	0.305061	0.140955	0.0812307	0.157213	0.136967	0.157213	0.305061	0.707454	0.0905873	0.053098	0.0065688	0.0404041
	Intra Group 1	Asian or Pacific Islander-Asian or Pacific Islander ( N= 1000:88. 10000:69)
	Inter Group 2	African American-Asian or Pacific Islander ( N= 1000:13. 10000:12)								Caucasian-Asian or Pacific Islander ( N= 1000:1237. 10000:883)								Hispanic-Asian or Pacific Islander ( N= 1000:37. 10000:27)
	Metric	Binary Jaccard		Bray Curtis		Unweighted Unifrac		Weighted Unifrac		Binary Jaccard		Bray Curtis		Unweighted Unifrac		Weighted Unifrac		Binary Jaccard		Bray Curtis		Unweighted Unifrac		Weighted Unifrac
	Rarefaction Depth	1000	10000	1000	10000	1000	10000	1000	10000	1000	10000	1000	10000	1000	10000	1000	10000	1000	10000	1000	10000	1000	10000	1000	10000
	Subsample 10	0.505735	0.42324	0.648496	0.603092	0.534943	0.323429	0.69731	0.256165	0.613224	0.616309	0.550495	0.399071	0.567568	0.517407	0.364009	0.471016	0.4125	0.364301	0.408039	0.174976	0.530892	0.579569	0.236811	0.384202
	Subsample 15	0.399969	0.208298	0.617519	0.625523	0.435052	0.166101	0.427504	0.129157	0.527254	0.410099	0.393086	0.385763	0.450839	0.550683	0.447045	0.332827	0.533458	0.432161	0.480357	0.23592	0.555007	0.669138	0.334398	0.233223
	Subsample 20	0.286676	0.167814	0.658924	0.63066	0.323289	0.163295	0.266321	0.145732	0.555819	0.442667	0.52127	0.477483	0.399578	0.444495	0.573868	0.382831	0.593519	0.402529	0.246012	0.272487	0.597499	0.462782	0.231906	0.320644
	Subsample 25	0.579073	0.146318	0.614157	0.644444	0.35802	0.121139	0.358508	0.0812696	0.298207	0.552853	0.430133	0.332747	0.509018	0.602744	0.256026	0.412472	0.309615	0.36494	0.283183	0.157164	0.606448	0.442629	0.151364	0.127257
	Subsample 30	0.496092	0.0269153	0.481555	0.529294	0.142708	0.0495582	0.421182	0.0031413	0.489213	0.421252	0.376396	0.495417	0.343163	0.778011	0.382357	0.463873	0.222145	0.341867	0.202262	0.200401	0.545674	0.597812	0.0694363	0.184566
	Subsample 35	0.268157	0.0246641	0.61214	0.706215	0.133161	0.0122153	0.118451	0.0136326	0.518358	0.670623	0.57432	0.352489	0.223343	0.449678	0.484015	0.305718	0.455132	0.247456	0.198782	0.0870994	0.518818	0.640553	0.0856951	0.0824555
	Subsample 40	0.279948	0.00485892	0.622951	0.589412	0.089588	0.0420521	0.293241	0.00194082	0.333374	0.41867	0.580775	0.289541	0.398801	0.554885	0.395824	0.438024	0.295182	0.469067	0.106147	0.127153	0.585319	0.514647	0.0365584	0.139616
	Subsample 45	0.10101	0.0458207	0.711032	0.720964	0.101624	0.012602	0.115448	0.000312387	0.426205	0.365417	0.649416	0.301097	0.163496	0.378346	0.465827	0.502106	0.391743	0.216007	0.168195	0.0653916	0.428454	0.61338	0.0498289	0.0723187
	Subsample 50	0.188216	0.00356535	0.678343	0.651494	0.146589	0.0219305	0.219257	0.000338323	0.417879	0.582746	0.343763	0.391278	0.288318	0.524984	0.310585	0.399611	0.297685	0.261067	0.081189	0.0557603	0.642432	0.496322	0.0205799	0.0539906
	Subsample 75	0.0724758	0.00081689	0.762213	0.423388	0.0143856	0.00165029	0.099271	1.9087e-05	0.496263	0.458397	0.488062	0.0979516	0.0860714	0.618229	0.341018	0.0368044	0.294095	0.00986524	0.0515229	0.00157962	0.608462	0.122164	0.0166251	0.00033647
	Subsample 100	0.168407	0.00081689	0.568965	0.423388	0.0363154	0.00165029	0.0327772	1.9087e-05	0.653578	0.593986	0.163164	0.0916983	0.229154	0.523382	0.270544	0.0575817	0.018291	0.00986524	0.00420079	0.00157962	0.504633	0.122164	0.000278052	0.00033647
	Subsample 250	0.168407	0.00081689	0.568965	0.423388	0.0363154	0.00165029	0.0327772	1.9087e-05	0.763776	0.64256	0.140278	0.0654393	0.318019	0.743426	0.155615	0.029568	0.018291	0.00986524	0.00420079	0.00157962	0.504633	0.122164	0.000278052	0.00033647
	Subsample 500	0.168407	0.00081689	0.568965	0.423388	0.0363154	0.00165029	0.0327772	1.9087e-05	0.638342	0.523518	0.144084	0.0643531	0.290117	0.73317	0.148807	0.0269487	0.018291	0.00986524	0.00420079	0.00157962	0.504633	0.122164	0.000278052	0.00033647
	Subsample 1000	0.168407	0.00081689	0.568965	0.423388	0.0363154	0.00165029	0.0327772	1.9087e-05	0.716139	0.517465	0.148598	0.0603947	0.290004	0.720571	0.133652	0.0298766	0.018291	0.00986524	0.00420079	0.00157962	0.504633	0.122164	0.000278052	0.00033647
	All Individuals	0.168407	0.00081689	0.568965	0.423388	0.0363154	0.00165029	0.0327772	1.9087e-05	0.681953	0.517465	0.141015	0.0603947	0.286125	0.720571	0.131675	0.0298766	0.018291	0.00986524	0.00420079	0.00157962	0.504633	0.122164	0.000278052	0.00033647
	Intra Group 1	Caucasian-Caucasian ( N= 1000:1237. 10000:883)
	Inter Group 2	African American-Caucasian ( N= 1000:13. 10000:12)								Asian or Pacific Islander-Caucasian ( N= 1000:88. 10000:69)								Hispanic-Caucasian ( N= 1000:37. 10000:27)
	Metric	Binary Jaccard		Bray Curtis		Unweighted Unifrac		Weighted Unifrac		Binary Jaccard		Bray Curtis		Unweighted Unifrac		Weighted Unifrac		Binary Jaccard		Bray Curtis		Unweighted Unifrac		Weighted Unifrac
	Rarefaction Depth	1000	10000	1000	10000	1000	10000	1000	10000	1000	10000	1000	10000	1000	10000	1000	10000	1000	10000	1000	10000	1000	10000	1000	10000
	Subsample 10	0.516267	0.344902	0.47497	0.640701	0.263444	0.0612549	0.302824	0.0820438	0.453443	0.557218	0.546499	0.391332	0.421461	0.269259	0.339905	0.390578	0.226167	0.196938	0.413825	0.310599	0.404049	0.416296	0.452024	0.317786
	Subsample 15	0.302202	0.0299393	0.650696	0.624043	0.23219	0.0344864	0.283559	0.0104623	0.387571	0.281418	0.361849	0.27841	0.356378	0.325792	0.283802	0.0884278	0.241748	0.276413	0.351177	0.230852	0.286394	0.327194	0.181778	0.441942
	Subsample 20	0.25562	0.112991	0.541683	0.41633	0.133414	0.0412529	0.0444252	0.0105202	0.381225	0.559191	0.462056	0.156404	0.204079	0.382782	0.38054	0.246737	0.158119	0.109055	0.374106	0.38586	0.344207	0.264815	0.1486	0.231528
	Subsample 25	0.138646	0.0464601	0.402483	0.394371	0.0594239	0.0277422	0.0224447	0.000118072	0.207501	0.311029	0.396094	0.136973	0.256839	0.178055	0.162722	0.152841	0.220884	0.042644	0.35903	0.327091	0.162515	0.242866	0.287845	0.121924
	Subsample 30	0.137403	0.00632668	0.414108	0.468237	0.045756	9.69463e-05	0.0184391	9.76155e-05	0.335892	0.286154	0.233775	0.280486	0.220606	0.0221011	0.127033	0.276932	0.224773	0.154214	0.273005	0.155492	0.174328	0.200417	0.185571	0.105311
	Subsample 35	0.149108	0.00198864	0.615827	0.327198	0.0646996	0.000208274	0.0752388	1.34773e-05	0.330517	0.305278	0.314651	0.0981571	0.338873	0.0920219	0.222922	0.132921	0.0934078	0.106485	0.0591511	0.199824	0.0243847	0.172039	0.0158054	0.128909
	Subsample 40	0.136053	0.000659016	0.380884	0.306183	0.00554111	3.42068e-05	0.0908804	1.60741e-05	0.389742	0.239139	0.252899	0.146491	0.213353	0.1442	0.140686	0.145387	0.0793018	0.171733	0.103799	0.193359	0.25404	0.0992125	0.116252	0.0404944
	Subsample 45	0.0283878	0.000395964	0.468746	0.314115	0.0617209	6.31626e-06	0.0958975	0.000607553	0.289808	0.243975	0.364487	0.215207	0.288099	0.0201942	0.174113	0.0260809	0.261272	0.0134956	0.141885	0.17208	0.0981146	0.124453	0.0685428	0.103051
	Subsample 50	0.0697583	7.32925e-06	0.268868	0.366358	0.0274168	3.62316e-05	0.00601051	2.15574e-06	0.264437	0.0654888	0.101452	0.109478	0.216036	0.0738044	0.127428	0.112311	0.0511925	0.0418576	0.185351	0.127117	0.085076	0.0621422	0.0963761	0.110465
	Subsample 75	0.03982	4.38781e-06	0.441598	0.159892	0.0446319	1.86743e-08	0.0034977	1.82907e-12	0.283209	0.172426	0.278674	0.00818542	0.0838317	0.0236673	0.0975262	0.00975181	0.00257036	0.0271324	0.0202905	0.0278442	0.0234018	0.0389983	0.00621573	0.120665
	Subsample 100	0.0492336	2.37639e-07	0.180162	0.077777	0.000344506	1.04529e-12	0.000253493	5.42397e-13	0.143394	0.123537	0.0320173	0.0986841	0.118038	4.05291e-05	0.152473	0.0927099	0.0060077	0.00376274	0.0424152	0.0131815	0.000782263	0.0104332	0.000863345	0.0193524
	Subsample 250	1.16112e-05	1.10146e-21	0.0618907	0.0122819	9.666e-14	3.3403e-30	2.99097e-16	2.11263e-40	0.0714497	0.017857	0.00053095	1.11191e-07	0.000365777	3.01526e-07	0.000595311	2.48867e-05	1.286e-05	4.68074e-08	0.0259497	4.33416e-05	0.000156425	0.000157701	1.65283e-07	4.8955e-06
	Subsample 500	5.71142e-12	8.60418e-49	0.00125205	0.000934468	5.47741e-33	1.6943e-69	2.71142e-38	8.78433e-87	0.00180774	4.70809e-06	9.13225e-10	5.09168e-14	1.77587e-09	1.2636e-22	7.6913e-12	3.02226e-15	5.80712e-11	6.48035e-13	4.83465e-07	7.39995e-09	4.86784e-09	4.30505e-10	2.61518e-13	1.5092e-13
	Subsample 1000	1.4281e-29	4.17945e-96	0.000224244	1.66428e-09	1.19606e-68	4.38168e-128	1.37951e-81	1.2081e-158	6.32526e-07	4.48351e-13	1.97418e-14	1.31063e-31	4.50549e-21	5.66658e-38	4.37958e-24	2.46708e-28	5.78742e-22	2.45934e-30	5.02116e-11	2.01882e-21	1.00107e-19	1.34315e-28	1.51372e-29	2.03796e-41
	All Individuals	3.37776e-47	4.17945e-96	2.2252e-06	1.66428e-09	2.54519e-93	4.38168e-128	7.93563e-105	1.2081e-158	7.97159e-14	4.48351e-13	2.64604e-21	1.31063e-31	2.05255e-29	5.66658e-38	2.77882e-32	2.46708e-28	2.73066e-34	2.45934e-30	8.5012e-22	2.01882e-21	1.58698e-34	1.34315e-28	1.59527e-48	2.03796e-41
	Intra Group 1	Hispanic-Hispanic ( N= 1000:37. 10000:27)
	Inter Group 2	African American-Hispanic ( N= 1000:13. 10000:12)								Asian or Pacific Islander-Hispanic ( N= 1000:88. 10000:69)								Caucasian-Hispanic ( N= 1000:1237. 10000:883)
	Metric	Binary Jaccard		Bray Curtis		Unweighted Unifrac		Weighted Unifrac		Binary Jaccard		Bray Curtis		Unweighted Unifrac		Weighted Unifrac		Binary Jaccard		Bray Curtis		Unweighted Unifrac		Weighted Unifrac
	Rarefaction Depth	1000	10000	1000	10000	1000	10000	1000	10000	1000	10000	1000	10000	1000	10000	1000	10000	1000	10000	1000	10000	1000	10000	1000	10000
	Subsample 10	0.20276	0.0339921	0.370704	0.229884	0.0489683	0.0465376	0.105729	0.0346218	0.227993	0.117833	0.341019	0.0937272	0.251535	0.16484	0.135812	0.353478	0.253998	0.23476	0.432512	0.448419	0.376063	0.310498	0.393301	0.315381
	Subsample 15	0.0251815	0.00244566	0.224726	0.0773644	0.0220194	0.0019306	0.00424282	0.00101713	0.115142	0.0946033	0.13124	0.0402031	0.115234	0.0250741	0.0348017	0.0312827	0.182689	0.250754	0.515863	0.383346	0.33821	0.303848	0.198249	0.291711
	Subsample 20	0.00456635	0.00034604	0.108643	0.0357209	0.00228287	5.8287e-05	0.000187618	3.38533e-05	0.0205686	0.0513605	0.0484398	0.0357952	0.0415805	0.00172704	0.0510915	0.0121005	0.116108	0.212194	0.331573	0.226387	0.356616	0.136304	0.107616	0.187802
	Subsample 25	0.00683269	1.47087e-05	0.141782	0.00632446	7.60843e-05	5.1145e-06	1.88517e-05	1.2572e-06	0.0180454	0.000932539	0.0528955	0.000440835	0.00292511	0.00010165	0.00212735	0.00434748	0.343203	0.0576018	0.230913	0.158445	0.122993	0.0713094	0.191608	0.121032
	Subsample 30	0.000236362	8.96048e-07	0.0319621	0.000790227	3.37059e-05	6.86681e-07	3.68461e-06	1.3168e-07	0.00220106	0.00134848	0.00610877	0.000161172	0.00752415	1.43843e-05	0.000244018	0.000166187	0.0861862	0.0142583	0.187842	0.040791	0.0740897	0.0667962	0.117735	0.0259545
	Subsample 35	0.000519725	8.96048e-07	0.0227955	0.000790227	3.98891e-07	6.86681e-07	2.4723e-07	1.3168e-07	0.0319658	0.000492282	0.0062657	7.14321e-05	7.05464e-06	9.18843e-05	6.09354e-05	3.15731e-05	0.108662	0.00529125	0.129605	0.0293857	0.0263212	0.0204975	0.0134344	0.0442249
	Subsample 40	1.77157e-05	8.96048e-07	0.0132984	0.000790227	3.75293e-07	6.86681e-07	3.81799e-09	1.3168e-07	0.00136256	0.000275656	0.000815894	8.83956e-05	0.000116645	0.000115554	4.54729e-06	0.000185618	0.0633945	0.0302516	0.110812	0.0559554	0.0305213	0.0198638	0.0158399	0.020114
	Subsample 45	1.77157e-05	8.96048e-07	0.0132984	0.000790227	3.75293e-07	6.86681e-07	3.81799e-09	1.3168e-07	0.00152068	0.000354341	0.00218011	0.00015133	4.01049e-05	2.48105e-05	2.77192e-05	6.87053e-05	0.122489	0.0053634	0.124718	0.0426766	0.0163342	0.0407273	0.00996822	0.0189664
	Subsample 50	1.77157e-05	8.96048e-07	0.0132984	0.000790227	3.75293e-07	6.86681e-07	3.81799e-09	1.3168e-07	0.00105146	0.000161282	0.001072	7.17644e-05	3.8833e-05	3.19561e-05	3.60249e-06	7.05729e-05	0.0188458	0.00805123	0.213243	0.0353474	0.0110723	0.0256358	0.0336068	0.0153385
	Subsample 75	1.77157e-05	8.96048e-07	0.0132984	0.000790227	3.75293e-07	6.86681e-07	3.81799e-09	1.3168e-07	0.00040513	0.000173969	0.000967376	6.92073e-05	2.07864e-05	2.08308e-05	4.01615e-06	3.05544e-05	0.0268515	0.00748013	0.111745	0.0190413	0.00260004	0.0277171	0.00469088	0.0195409
	Subsample 100	1.77157e-05	8.96048e-07	0.0132984	0.000790227	3.75293e-07	6.86681e-07	3.81799e-09	1.3168e-07	0.000541261	0.000173969	0.000541261	6.92073e-05	1.6068e-05	2.08308e-05	1.58666e-06	3.05544e-05	0.0362565	0.00403822	0.159086	0.0231238	0.00211231	0.0225605	0.00339517	0.0087181
	Subsample 250	1.77157e-05	8.96048e-07	0.0132984	0.000790227	3.75293e-07	6.86681e-07	3.81799e-09	1.3168e-07	0.000541261	0.000173969	0.000541261	6.92073e-05	1.6068e-05	2.08308e-05	1.58666e-06	3.05544e-05	0.0204441	0.00367703	0.160793	0.0127232	0.00411945	0.0107948	0.0017751	0.00715041
	Subsample 500	1.77157e-05	8.96048e-07	0.0132984	0.000790227	3.75293e-07	6.86681e-07	3.81799e-09	1.3168e-07	0.000541261	0.000173969	0.000541261	6.92073e-05	1.6068e-05	2.08308e-05	1.58666e-06	3.05544e-05	0.0235074	0.00399321	0.0943177	0.0100653	0.00348141	0.0134792	0.0014968	0.00425058
	Subsample 1000	1.77157e-05	8.96048e-07	0.0132984	0.000790227	3.75293e-07	6.86681e-07	3.81799e-09	1.3168e-07	0.000541261	0.000173969	0.000541261	6.92073e-05	1.6068e-05	2.08308e-05	1.58666e-06	3.05544e-05	0.0176354	0.00386351	0.0801251	0.00945919	0.00312351	0.0115436	0.00112875	0.00365618
	All Individuals	1.77157e-05	8.96048e-07	0.0132984	0.000790227	3.75293e-07	6.86681e-07	3.81799e-09	1.3168e-07	0.000541261	0.000173969	0.000541261	6.92073e-05	1.6068e-05	2.08308e-05	1.58666e-06	3.05544e-05	0.0184353	0.00386351	0.0798854	0.00945919	0.00284708	0.0115436	0.00109516	0.00365618
