# Supplementary material for: Gut microbiota diversity across ethnicities in the United States
Source: PLoS Biol. 2018 Dec 4;16(12):e2006842. doi: 10.1371/journal.pbio.2006842 (PMC6279019; doi:10.1371/journal.pbio.2006842)
Supplement: S5 Table — Kruskal–Wallis results for differential taxa abundance across metadata groupings, including FDR and Bonferroni corrected p-values, and taxa abundance averages within each group. Metadata factors and taxonomic levels are separated by excel tabs. AGP, American Gut Project; BMI, body mass index; FDR, false discovery rate; HMP, Human Microbiome Project. (XLSX) [file pbio.2006842.s009.xlsx]

## Sheet: Ethnicity_Phylum
American Gut Project										Human Microbiome Project
OTU	Test-Statistic	P	FDR_P	Bonferroni_P	Hispanic_mean	African American_mean	Caucasian_mean	Asian or Pacific Islander_mean		OTU	Test-Statistic	P	FDR_P	Bonferroni_P	hispanic_mean	white_mean	black_mean	asian_mean
k__Bacteria; p__Cyanobacteria	39.2359	1.54702e-08	2.93934e-07	2.93934e-07	0.0103486	2.52593e-05	0.00124253	0.000443602		k__Bacteria; p__Fusobacteria	20.8834	0.000111313	0.00122444	0.00122444	0.00112175	0.000118877	0	0.00116253
k__Bacteria; p__Verrucomicrobia	35.7188	8.58689e-08	8.15754e-07	1.63151e-06	0.0106724	0.00949028	0.018054	0.0156292		k__Bacteria; p__Tenericutes	16.7631	0.000790614	0.00434838	0.00869675	0.00506657	0.00841005	0.00257074	0.000392254
k__Bacteria; p__Tenericutes	24.6871	1.79499e-05	0.000113683	0.000341048	0.00747268	0.00300438	0.00647639	0.00360979		k__Bacteria; p__Lentisphaerae	12.3093	0.00639541	0.0234498	0.0703495	0.00030286	8.97652e-05	0	5.04923e-05
k__Bacteria; p__Spirochaetes	22.3704	5.46205e-05	0.000214755	0.00103779	1.30552e-05	0	4.92579e-06	2.48424e-05		k__Bacteria; p__Verrucomicrobia	11.0596	0.0114078	0.0313715	0.125486	0.00148253	0.00334225	0.0045568	0.000141112
k__Archaea; p__Euryarchaeota	22.2993	5.65146e-05	0.000214755	0.00107378	0.000155089	1.97123e-05	0.000228464	1.55147e-05		k__Bacteria; p__Cyanobacteria	7.13962	0.0675781	0.137077	0.743359	0.000106966	0.000983329	2.87637e-05	0
k__Bacteria; p__Lentisphaerae	16.6787	0.000822811	0.00260557	0.0156334	0.000860455	0.000208884	0.000219972	0.00011761		k__Bacteria; p__Bacteroidetes	6.59923	0.0858301	0.137077	0.944131	0.648833	0.660989	0.686974	0.743219
k__Bacteria; p__Actinobacteria	9.73512	0.0209573	0.0568841	0.398188	0.0188263	0.0385374	0.0212371	0.0289121		k__Bacteria; p__Actinobacteria	6.56248	0.0872309	0.137077	0.95954	0.0037629	0.00167321	0.000507192	0.00171838
k__Bacteria; p__Firmicutes	8.23294	0.0414351	0.0984084	0.787267	0.456764	0.380332	0.497337	0.460808		k__Bacteria; p__Firmicutes	6.04614	0.109387	0.150407	1	0.312486	0.292665	0.281416	0.22048
k__Bacteria; p__Fusobacteria	7.72606	0.0520257	0.109832	0.988489	0.000442717	1.84116e-05	0.00132246	0.00177916		Unassigned	4.06362	0.254676	0.311271	1	0.00146999	0.00256665	0.00116694	0.00234407
k__Bacteria; p__Bacteroidetes	6.92113	0.0744545	0.141464	1	0.445633	0.505757	0.401198	0.439382		k__Bacteria; p__Synergistetes	2.69392	0.441262	0.485388	1	0	1.12814e-05	0	2.17919e-05
k__Bacteria; p__Synergistetes	6.39251	0.0939995	0.162363	1	3.22336e-05	5.63209e-06	7.65431e-05	7.01464e-06		k__Bacteria; p__Proteobacteria	2.36756	0.499701	0.499701	1	0.0253677	0.0291513	0.02278	0.0304711
k__Bacteria; p__Chloroflexi	5.94572	0.114281	0.180945	1	0	0	1.18325e-06	1.08177e-05
k__Bacteria; p__TM7	3.12751	0.37238	0.544247	1	1.03016e-06	0	4.77035e-06	4.51699e-06
k__Bacteria; p__Proteobacteria	2.17348	0.537192	0.678465	1	0.0487777	0.0626009	0.0525704	0.049243
k__Bacteria; p__SR1	2.16258	0.539357	0.678465	1	1.26306e-06	0	4.72916e-06	2.52552e-06
k__Bacteria; p__Elusimicrobia	1.91877	0.589436	0.678465	1	0	0	1.51495e-05	0
k__Bacteria; p__Acidobacteria	1.71363	0.633908	0.678465	1	0	0	2.76128e-06	9.67055e-06
k__Bacteria; p__[Thermi]	1.67388	0.642757	0.678465	1	0	0	1.29811e-06	5.69178e-07
k__Bacteria; p__Gemmatimonadetes	0.11156	0.990415	0.990415	1	0	0	1.95282e-06	0

## Sheet: Ethnicity_Class
American Gut Project										Human Microbiome Project
OTU	Test-Statistic	P	FDR_P	Bonferroni_P	Hispanic_mean	African American_mean	Caucasian_mean	Asian or Pacific Islander_mean		OTU	Test-Statistic	P	FDR_P	Bonferroni_P	hispanic_mean	white_mean	black_mean	asian_mean
k__Bacteria; p__Actinobacteria; c__Nitriliruptoria	58.6743	1.12832e-12	5.19026e-11	5.19026e-11	0	2.71305e-06	0	1.13836e-05		k__Bacteria; p__Fusobacteria; c__Fusobacteriia	20.8834	0.000111313	0.00222625	0.00222625	0.00112175	0.000118877	0	0.00116253
k__Bacteria; p__Cyanobacteria; c__4C0d-2	35.9933	7.51295e-08	1.67434e-06	3.45596e-06	0.0100875	0	0.000980696	0.000304168		k__Bacteria; p__Tenericutes; c__Mollicutes	16.2432	0.00101094	0.00676354	0.0202188	0.00386734	0.00627963	0.00257074	7.99035e-05
k__Bacteria; p__Verrucomicrobia; c__Verrucomicrobiae	35.225	1.09196e-07	1.67434e-06	5.02301e-06	0.00995819	0.00949028	0.0180237	0.0156217		k__Bacteria; p__Actinobacteria; c__Coriobacteriia	16.2357	0.00101453	0.00676354	0.0202906	0.00164253	0.0010525	0.000244411	0.000998577
k__Bacteria; p__Spirochaetes; c__Spirochaetes	32.735	3.66293e-07	4.21237e-06	1.68495e-05	1.30552e-05	0	2.94228e-06	2.33301e-05		k__Bacteria; p__Lentisphaerae; c__[Lentisphaeria]	12.3093	0.00639541	0.0319771	0.127908	0.00030286	8.97652e-05	0	5.04923e-05
k__Bacteria; p__Proteobacteria; c__Alphaproteobacteria	20.7311	0.00011972	0.00102593	0.00550712	0.0129486	0.000519672	0.00671017	0.00251096		k__Bacteria; p__Verrucomicrobia; c__Verrucomicrobiae	10.6743	0.0136239	0.0544957	0.272478	0.00121317	0.00329728	0.00452934	0.000141112
k__Archaea; p__Euryarchaeota; c__Methanobacteria	20.4981	0.000133818	0.00102593	0.00615561	0.000153605	1.68963e-05	0.000221324	1.55147e-05		k__Bacteria; p__Tenericutes; c__RF3	8.89491	0.0307213	0.0914162	0.614426	0.00119924	0.00213042	0	0.00031235
k__Bacteria; p__Tenericutes; c__RF3	17.2331	0.000632843	0.0039441	0.0291108	0.000918925	8.44813e-06	0.000543082	6.33807e-05		k__Bacteria; p__Proteobacteria; c__Epsilonproteobacteria	8.67213	0.0339831	0.0914162	0.679662	3.89102e-05	7.37008e-06	0	0
k__Bacteria; p__Tenericutes; c__Mollicutes	17.0631	0.000685931	0.0039441	0.0315528	0.00655376	0.00299593	0.00593331	0.00354641		k__Bacteria; p__Proteobacteria; c__Gammaproteobacteria	8.51007	0.0365665	0.0914162	0.73133	0.00160406	0.00189462	0.000484969	0.00396678
k__Bacteria; p__Lentisphaerae; c__[Lentisphaeria]	16.6787	0.000822811	0.00420548	0.0378493	0.000860455	0.000208884	0.000219972	0.00011761		k__Bacteria; p__Cyanobacteria; c__4C0d-2	7.13962	0.0675781	0.150174	1	0.000106966	0.000983329	2.87637e-05	0
k__Bacteria; p__Bacteroidetes; c__[Rhodothermi]	14.625	0.00216684	0.00967172	0.0996748	0	0	0	6.83013e-06		k__Bacteria; p__Bacteroidetes; c__Bacteroidia	6.59923	0.0858301	0.17166	1	0.648833	0.660989	0.686974	0.743219
k__Bacteria; p__Actinobacteria; c__Actinobacteria	14.4862	0.0023128	0.00967172	0.106389	0.01628	0.0368524	0.0180376	0.0264725		k__Bacteria; p__Firmicutes; c__Clostridia	5.78919	0.122329	0.206606	1	0.305665	0.285972	0.275841	0.217328
k__Bacteria; p__Proteobacteria; c__Epsilonproteobacteria	13.931	0.0030006	0.0115023	0.138028	0.00165986	3.3295e-05	0.000292977	0.000466921		k__Bacteria; p__Firmicutes; c__Erysipelotrichi	5.7586	0.123964	0.206606	1	0.00637068	0.00622081	0.00509385	0.00278799
k__Bacteria; p__Chloroflexi; c__Gitt-GS-136	9.56111	0.02269	0.0802878	1	0	0	1.11154e-07	1.08177e-05		k__Bacteria; p__Proteobacteria; c__Deltaproteobacteria	4.81503	0.185853	0.285928	1	0.000248316	0.000237589	0.000826831	5.40425e-05
k__Bacteria; p__Firmicutes; c__Clostridia	9.29835	0.0255762	0.0840361	1	0.437802	0.357254	0.459158	0.410769		k__Bacteria; p__Actinobacteria; c__Actinobacteria	4.60662	0.202975	0.289964	1	0.00212038	0.000620706	0.000262782	0.000719803
k__Bacteria; p__Cyanobacteria; c__Chloroplast	8.95347	0.0299159	0.0917422	1	0.000261157	2.52593e-05	0.000259099	0.000139433		Unassigned	4.06362	0.254676	0.339568	1	0.00146999	0.00256665	0.00116694	0.00234407
k__Bacteria; p__Fusobacteria; c__Fusobacteriia	7.72606	0.0520257	0.149574	1	0.000442717	1.84116e-05	0.00132246	0.00177916		k__Bacteria; p__Verrucomicrobia; c__Opitutae	3.10988	0.374992	0.446963	1	0.00026936	4.49617e-05	2.7465e-05	0
k__Bacteria; p__Bacteroidetes; c__Bacteroidia	7.32619	0.0621967	0.168297	1	0.445572	0.505688	0.398865	0.439191		k__Bacteria; p__Proteobacteria; c__Alphaproteobacteria	3.07691	0.379919	0.446963	1	0.00651654	0.00548357	0.000263668	0.00239425
k__Bacteria; p__Actinobacteria; c__Acidimicrobiia	6.50468	0.0894781	0.227578	1	0	0	1.4478e-06	5.47616e-05		k__Bacteria; p__Synergistetes; c__Synergistia	2.69392	0.441262	0.490291	1	0	1.12814e-05	0	2.17919e-05
k__Bacteria; p__Synergistetes; c__Synergistia	6.39251	0.0939995	0.227578	1	3.22336e-05	5.63209e-06	7.65431e-05	7.01464e-06		k__Bacteria; p__Proteobacteria; c__Betaproteobacteria	1.60767	0.657652	0.658549	1	0.0169599	0.0215282	0.0212046	0.024056
k__Bacteria; p__Proteobacteria; c__Betaproteobacteria	5.14729	0.161324	0.371046	1	0.0234105	0.0156684	0.0116931	0.0144958		k__Bacteria; p__Firmicutes; c__Bacilli	1.60371	0.658549	0.658549	1	0.000449433	0.000471914	0.000481343	0.000363375
k__Archaea; p__Euryarchaeota; c__Thermoplasmata	4.4817	0.213929	0.468606	1	1.48313e-06	2.81604e-06	7.14042e-06	0
k__Bacteria; p__Actinobacteria; c__Thermoleophilia	3.72937	0.292209	0.610983	1	0	0	2.30897e-06	6.24539e-05
k__Bacteria; p__Spirochaetes; c__[Brachyspirae]	3.34695	0.341161	0.679084	1	0	0	1.98351e-06	1.51229e-06
k__Bacteria; p__Actinobacteria; c__Coriobacteriia	3.25253	0.354305	0.679084	1	0.0025463	0.00168231	0.00319578	0.00231095
k__Bacteria; p__TM7; c__TM7-3	3.12751	0.37238	0.685179	1	1.03016e-06	0	4.77035e-06	4.51699e-06
k__Bacteria; p__Proteobacteria; c__Deltaproteobacteria	2.94935	0.399501	0.685353	1	0.00324619	0.00459986	0.00288062	0.00268272
k__Bacteria; p__Firmicutes; c__Bacilli	2.93172	0.402272	0.685353	1	0.00985138	0.0142366	0.0247782	0.0312845
k__Bacteria; p__Bacteroidetes; c__Flavobacteriia	2.27375	0.517569	0.811571	1	5.63208e-05	6.9011e-05	0.0016449	0.000115037
k__Bacteria; p__Bacteroidetes; c__[Saprospirae]	2.20286	0.531386	0.811571	1	0	0	0.000180271	2.75214e-05
k__Bacteria; p__SR1; c__	2.16258	0.539357	0.811571	1	1.26306e-06	0	4.72916e-06	2.52552e-06
k__Bacteria; p__Acidobacteria; c__Acidobacteriia	2.12472	0.546928	0.811571	1	0	0	1.22731e-06	6.11178e-06
k__Bacteria; p__Bacteroidetes; c__Sphingobacteriia	2.01094	0.570139	0.819575	1	4.28973e-06	0	0.000505281	4.11265e-05
k__Bacteria; p__Elusimicrobia; c__Elusimicrobia	1.91877	0.589436	0.821638	1	0	0	1.51495e-05	0
k__Bacteria; p__[Thermi]; c__Deinococci	1.67388	0.642757	0.869612	1	0	0	1.29811e-06	5.69178e-07
k__Bacteria; p__Verrucomicrobia; c__Opitutae	1.12428	0.771216	0.975341	1	0.000714237	0	2.75608e-05	1.65965e-06
k__Bacteria; p__Verrucomicrobia; c__[Spartobacteria]	1.09338	0.778672	0.975341	1	0	0	1.8665e-06	5.86865e-06
k__Bacteria; p__Proteobacteria; c__Gammaproteobacteria	1.0692	0.784513	0.975341	1	0.00751259	0.0417796	0.0309935	0.0290866
k__Bacteria; p__Acidobacteria; c__DA052	0.849162	0.837676	0.990415	1	0	0	7.49713e-07	2.54197e-06
k__Bacteria; p__Acidobacteria; c__Solibacteres	0.783652	0.853373	0.990415	1	0	0	7.84262e-07	1.01679e-06
k__Bacteria; p__Bacteroidetes; c__Cytophagia	0.559427	0.905654	0.990415	1	0	0	2.61907e-06	0
k__Bacteria; p__Firmicutes; c__Erysipelotrichi	0.472324	0.924928	0.990415	1	0.00911008	0.00884127	0.0134004	0.0187543
k__Bacteria; p__Cyanobacteria; c__Oscillatoriophycideae	0.447216	0.930325	0.990415	1	0	0	2.73681e-06	0
k__Bacteria; p__Chloroflexi; c__Anaerolineae	0.11156	0.990415	0.990415	1	0	0	5.28141e-07	0
k__Bacteria; p__Gemmatimonadetes; c__Gemmatimonadetes	0.11156	0.990415	0.990415	1	0	0	1.95282e-06	0
k__Bacteria; p__Verrucomicrobia; c__Verruco-5	0.11156	0.990415	0.990415	1	0	0	8.46777e-07	0
k__Bacteria; p__Chloroflexi; c__TK10	0.11156	0.990415	0.990415	1	0	0	5.43955e-07	0

## Sheet: Ethnicity_Order
American Gut Project										Human Microbiome Project
OTU	Test-Statistic	P	FDR_P	Bonferroni_P	Hispanic_mean	African American_mean	Caucasian_mean	Asian or Pacific Islander_mean		OTU	Test-Statistic	P	FDR_P	Bonferroni_P	hispanic_mean	white_mean	black_mean	asian_mean
k__Bacteria; p__Actinobacteria; c__Nitriliruptoria; o__Euzebyales	58.6743	1.12832e-12	9.81636e-11	9.81636e-11	0	2.71305e-06	0	1.13836e-05		k__Bacteria; p__Proteobacteria; c__Alphaproteobacteria; o__	28.8	2.46694e-06	6.66074e-05	6.66074e-05	0	0	8.63626e-05	0
k__Bacteria; p__Cyanobacteria; c__4C0d-2; o__YS2	35.9933	7.51295e-08	2.77132e-06	6.53627e-06	0.0100875	0	0.000980696	0.000304168		k__Bacteria; p__Fusobacteria; c__Fusobacteriia; o__Fusobacteriales	20.8834	0.000111313	0.00150272	0.00300544	0.00112175	0.000118877	0	0.00116253
k__Bacteria; p__Verrucomicrobia; c__Verrucomicrobiae; o__Verrucomicrobiales	35.225	1.09196e-07	2.77132e-06	9.50005e-06	0.00995819	0.00949028	0.0180237	0.0156217		k__Bacteria; p__Actinobacteria; c__Coriobacteriia; o__Coriobacteriales	16.2357	0.00101453	0.00838808	0.0273923	0.00164253	0.0010525	0.000244411	0.000998577
k__Bacteria; p__Spirochaetes; c__Spirochaetes; o__Spirochaetales	34.7414	1.38155e-07	2.77132e-06	1.20195e-05	1.30552e-05	0	2.29184e-06	2.33301e-05		k__Bacteria; p__Tenericutes; c__Mollicutes; o__RF39	15.806	0.00124268	0.00838808	0.0335523	0.00386734	0.00610916	0.00257074	7.99035e-05
k__Bacteria; p__Proteobacteria; c__Alphaproteobacteria; o__RF32	34.4489	1.59271e-07	2.77132e-06	1.38566e-05	0.0126781	1.73456e-05	0.00394941	0.00203155		k__Bacteria; p__Lentisphaerae; c__[Lentisphaeria]; o__Victivallales	12.3093	0.00639541	0.0345352	0.172676	0.00030286	8.97652e-05	0	5.04923e-05
k__Bacteria; p__Actinobacteria; c__Actinobacteria; o__Bifidobacteriales	30.5567	1.0538e-06	1.52801e-05	9.16806e-05	0.00920214	0.0272138	0.00963421	0.0216059		k__Bacteria; p__Verrucomicrobia; c__Verrucomicrobiae; o__Verrucomicrobiales	10.6743	0.0136239	0.0613076	0.367846	0.00121317	0.00329728	0.00452934	0.000141112
k__Bacteria; p__Proteobacteria; c__Gammaproteobacteria; o__Methylococcales	29.2713	1.96392e-06	2.44087e-05	0.000170861	0	0	0	1.33255e-05		k__Bacteria; p__Tenericutes; c__RF3; o__ML615J-28	8.89491	0.0307213	0.114693	0.829475	0.00119924	0.00213042	0	0.00031235
k__Archaea; p__Euryarchaeota; c__Methanobacteria; o__Methanobacteriales	20.4981	0.000133818	0.00145527	0.0116421	0.000153605	1.68963e-05	0.000221324	1.55147e-05		k__Bacteria; p__Proteobacteria; c__Epsilonproteobacteria; o__Campylobacterales	8.67213	0.0339831	0.114693	0.917544	3.89102e-05	7.37008e-06	0	0
k__Bacteria; p__Tenericutes; c__Mollicutes; o__RF39	18.8309	0.000296319	0.00286442	0.0257797	0.00650721	0.00299593	0.00581932	0.00301403		k__Bacteria; p__Cyanobacteria; c__4C0d-2; o__YS2	7.13962	0.0675781	0.202734	1	0.000106966	0.000983329	2.87637e-05	0
k__Bacteria; p__Firmicutes; c__Clostridia; o__SHA-98	18.2047	0.000399086	0.00347205	0.0347205	0.000189687	5.83675e-05	5.93763e-05	2.90336e-05		k__Bacteria; p__Bacteroidetes; c__Bacteroidia; o__Bacteroidales	6.59923	0.0858301	0.231741	1	0.648833	0.660989	0.686974	0.743219
k__Bacteria; p__Firmicutes; c__Bacilli; o__Bacillales	17.5677	0.000540011	0.004271	0.046981	0.00518087	0.00723304	0.0105017	0.0127551		k__Bacteria; p__Firmicutes; c__Clostridia; o__Clostridiales	5.78919	0.122329	0.277535	1	0.305659	0.285942	0.275792	0.217321
k__Bacteria; p__Tenericutes; c__RF3; o__ML615J-28	17.2331	0.000632843	0.00458811	0.0550574	0.000918925	8.44813e-06	0.000543082	6.33807e-05		k__Bacteria; p__Firmicutes; c__Erysipelotrichi; o__Erysipelotrichales	5.7586	0.123964	0.277535	1	0.00637068	0.00622081	0.00509385	0.00278799
k__Bacteria; p__Lentisphaerae; c__[Lentisphaeria]; o__Victivallales	16.6896	0.000818587	0.00547824	0.0712171	0.000860455	0.000208884	0.000206215	0.00011761		k__Bacteria; p__Proteobacteria; c__Gammaproteobacteria; o__Pasteurellales	5.58525	0.133628	0.277535	1	0.000467851	0.000304537	0.000238065	0.000503178
k__Bacteria; p__Proteobacteria; c__Gammaproteobacteria; o__Pasteurellales	14.6828	0.00210882	0.0110891	0.183467	0.00122678	0.00152907	0.00106021	0.00297466		k__Bacteria; p__Proteobacteria; c__Deltaproteobacteria; o__Desulfovibrionales	4.81503	0.185853	0.358431	1	0.000248316	0.000237589	0.000826831	5.40425e-05
k__Bacteria; p__Proteobacteria; c__Deltaproteobacteria; o__Desulfobacterales	14.625	0.00216684	0.0110891	0.188515	0	0	0	7.96849e-06		k__Bacteria; p__Proteobacteria; c__Gammaproteobacteria; o__Enterobacteriales	4.62795	0.201157	0.362083	1	0.0011362	0.00134845	0.000246904	0.0034636
k__Bacteria; p__Bacteroidetes; c__[Rhodothermi]; o__[Rhodothermales]	14.625	0.00216684	0.0110891	0.188515	0	0	0	6.83013e-06		Unassigned	4.06362	0.254676	0.405628	1	0.00146999	0.00256665	0.00116694	0.00234407
k__Bacteria; p__Proteobacteria; c__Deltaproteobacteria; o__BPC076	14.625	0.00216684	0.0110891	0.188515	0	0	0	5.69178e-06		k__Bacteria; p__Proteobacteria; c__Alphaproteobacteria; o__RF32	4.05681	0.255395	0.405628	1	0.00651654	0.00548357	0.000177305	0.00239425
k__Bacteria; p__Proteobacteria; c__Epsilonproteobacteria; o__Campylobacterales	13.931	0.0030006	0.0145029	0.261053	0.00165986	3.3295e-05	0.000292977	0.000466921		k__Bacteria; p__Verrucomicrobia; c__Opitutae; o__[Cerasicoccales]	3.10988	0.374992	0.5402	1	0.00026936	4.49617e-05	2.7465e-05	0
k__Bacteria; p__Chloroflexi; c__Gitt-GS-136; o__	9.56111	0.02269	0.103896	1	0	0	1.11154e-07	1.08177e-05		k__Bacteria; p__Actinobacteria; c__Actinobacteria; o__Bifidobacteriales	2.98483	0.39397	0.5402	1	0.00210095	0.000617576	0.000262782	0.000719803
k__Bacteria; p__Firmicutes; c__Clostridia; o__Clostridiales	9.29016	0.0256718	0.111672	1	0.437564	0.357196	0.459093	0.410724		k__Bacteria; p__Tenericutes; c__Mollicutes; o__Anaeroplasmatales	2.94522	0.400148	0.5402	1	0	0.000170473	0	0
k__Bacteria; p__Cyanobacteria; c__Chloroplast; o__Streptophyta	8.95347	0.0299159	0.123937	1	0.000261157	2.52593e-05	0.000259099	0.000139433		k__Bacteria; p__Synergistetes; c__Synergistia; o__Synergistales	2.69392	0.441262	0.567336	1	0	1.12814e-05	0	2.17919e-05
k__Bacteria; p__Fusobacteria; c__Fusobacteriia; o__Fusobacteriales	7.72606	0.0520257	0.205738	1	0.000442717	1.84116e-05	0.00132246	0.00177916		k__Bacteria; p__Firmicutes; c__Clostridia; o__SHA-98	2.38807	0.49586	0.608555	1	5.94027e-06	2.98196e-05	4.85319e-05	7.26396e-06
k__Bacteria; p__Firmicutes; c__Bacilli; o__Turicibacterales	7.6093	0.0548157	0.207346	1	0.000765175	0.000306513	0.000904854	0.000552565		k__Bacteria; p__Actinobacteria; c__Actinobacteria; o__Actinomycetales	1.91153	0.590971	0.693748	1	1.94303e-05	3.13006e-06	0	0
k__Bacteria; p__Actinobacteria; c__Actinobacteria; o__Actinomycetales	7.49295	0.0577398	0.209307	1	0.00707785	0.0096386	0.00840339	0.00486663		k__Bacteria; p__Proteobacteria; c__Betaproteobacteria; o__Burkholderiales	1.60767	0.657652	0.716551	1	0.0169599	0.0215282	0.0212046	0.024056
k__Bacteria; p__Bacteroidetes; c__Bacteroidia; o__Bacteroidales	7.32619	0.0621967	0.216444	1	0.445572	0.505688	0.398865	0.439191		k__Bacteria; p__Firmicutes; c__Bacilli; o__Lactobacillales	1.58202	0.663474	0.716551	1	0.000361737	0.000296396	0.000210303	0.000171117
k__Bacteria; p__Proteobacteria; c__Betaproteobacteria; o__	7.16684	0.066766	0.223409	1	1.12208e-05	0	7.04138e-06	6.40205e-06		k__Bacteria; p__Firmicutes; c__Bacilli; o__Turicibacterales	1.39525	0.706649	0.733827	1	8.76967e-05	0.000175518	0.00027104	0.000192258
k__Bacteria; p__Proteobacteria; c__Gammaproteobacteria; o__Enterobacteriales	6.84152	0.0771244	0.248512	1	0.00365792	0.0378674	0.014744	0.011031		k__Bacteria; p__Proteobacteria; c__Gammaproteobacteria; o__Aeromonadales	0.827421	0.842898	0.842898	1	0	0.000241624	0	0
k__Bacteria; p__Firmicutes; c__Clostridia; o__	6.5521	0.0876301	0.263805	1	4.85889e-05	0	6.04976e-06	1.68251e-05
k__Bacteria; p__Actinobacteria; c__Acidimicrobiia; o__Acidimicrobiales	6.50468	0.0894781	0.263805	1	0	0	1.4478e-06	5.47616e-05
k__Bacteria; p__Firmicutes; c__Bacilli; o__Lactobacillales	6.40406	0.093524	0.263805	1	0.0038764	0.00668065	0.013229	0.0171744
k__Bacteria; p__Synergistetes; c__Synergistia; o__Synergistales	6.39251	0.0939995	0.263805	1	3.22336e-05	5.63209e-06	7.65431e-05	7.01464e-06
k__Bacteria; p__Proteobacteria; c__Deltaproteobacteria; o__Myxococcales	6.04513	0.109435	0.297526	1	7.66724e-05	0	1.56104e-06	0
k__Bacteria; p__Proteobacteria; c__Alphaproteobacteria; o__Rhizobiales	5.80197	0.121652	0.32072	1	5.74164e-05	0	0.000985901	0.000253059
k__Bacteria; p__Proteobacteria; c__Betaproteobacteria; o__Burkholderiales	5.35075	0.147843	0.378304	1	0.0232268	0.0141269	0.0114444	0.014153
k__Bacteria; p__Actinobacteria; c__Thermoleophilia; o__Solirubrobacterales	4.76856	0.18955	0.471168	1	0	0	1.25891e-06	3.06451e-05
k__Bacteria; p__Proteobacteria; c__Alphaproteobacteria; o__	4.53483	0.209204	0.503022	1	8.98766e-06	0	6.29088e-06	1.18233e-05
k__Archaea; p__Euryarchaeota; c__Thermoplasmata; o__E2	4.4817	0.213929	0.503022	1	1.48313e-06	2.81604e-06	7.14042e-06	0
k__Bacteria; p__Proteobacteria; c__Gammaproteobacteria; o__Alteromonadales	4.0349	0.257721	0.590044	1	0	0	9.11557e-06	1.19041e-05
k__Bacteria; p__Proteobacteria; c__Betaproteobacteria; o__Methylophilales	3.62054	0.305461	0.681413	1	2.78809e-05	0.00144231	1.64517e-05	3.86008e-05
k__Bacteria; p__Proteobacteria; c__Betaproteobacteria; o__Neisseriales	3.42041	0.331232	0.700557	1	9.77698e-05	5.32745e-05	0.000136376	0.000252572
k__Bacteria; p__Proteobacteria; c__Gammaproteobacteria; o__Cardiobacteriales	3.41235	0.332309	0.700557	1	0	0	1.10412e-06	4.24242e-06
k__Bacteria; p__Spirochaetes; c__[Brachyspirae]; o__[Brachyspirales]	3.34695	0.341161	0.700557	1	0	0	1.98351e-06	1.51229e-06
k__Bacteria; p__Proteobacteria; c__Gammaproteobacteria; o__Xanthomonadales	3.28305	0.350009	0.700557	1	0.000104827	0.000971947	0.00497208	0.00158836
k__Bacteria; p__Actinobacteria; c__Coriobacteriia; o__Coriobacteriales	3.25253	0.354305	0.700557	1	0.0025463	0.00168231	0.00319578	0.00231095
k__Bacteria; p__Proteobacteria; c__Deltaproteobacteria; o__Desulfovibrionales	3.00096	0.391477	0.756855	1	0.00316951	0.00459986	0.00286176	0.0026689
k__Bacteria; p__Proteobacteria; c__Alphaproteobacteria; o__Rhodospirillales	2.8972	0.407747	0.758043	1	8.01278e-06	0	1.33615e-05	1.01679e-06
k__Bacteria; p__Proteobacteria; c__Gammaproteobacteria; o__Pseudomonadales	2.88613	0.409518	0.758043	1	0.000622171	0.00141123	0.00941823	0.0128045
k__Bacteria; p__Proteobacteria; c__Alphaproteobacteria; o__Rhodobacterales	2.81793	0.420557	0.76226	1	1.674e-06	6.80494e-06	7.51883e-05	5.34759e-06
k__Bacteria; p__Tenericutes; c__Mollicutes; o__Anaeroplasmatales	2.59789	0.457859	0.806662	1	4.00035e-05	0	0.000108196	0.000520732
k__Bacteria; p__Actinobacteria; c__Thermoleophilia; o__Gaiellales	2.56534	0.463599	0.806662	1	0	0	1.05006e-06	3.18088e-05
k__Bacteria; p__Proteobacteria; c__Betaproteobacteria; o__Rhodocyclales	2.4084	0.492072	0.834785	1	4.67934e-05	4.5987e-05	8.88224e-05	4.51668e-05
k__Bacteria; p__Proteobacteria; c__Gammaproteobacteria; o__Vibrionales	2.3273	0.507312	0.834785	1	0	0	1.31009e-06	1.34375e-06
k__Bacteria; p__Bacteroidetes; c__Flavobacteriia; o__Flavobacteriales	2.27375	0.517569	0.834785	1	5.63208e-05	6.9011e-05	0.0016449	0.000115037
k__Bacteria; p__Proteobacteria; c__Alphaproteobacteria; o__Sphingomonadales	2.24341	0.523448	0.834785	1	0.000147065	5.80333e-06	0.000545443	0.000141207
k__Bacteria; p__Bacteroidetes; c__[Saprospirae]; o__[Saprospirales]	2.20286	0.531386	0.834785	1	0	0	0.000180271	2.75214e-05
k__Bacteria; p__SR1; c__; o__	2.16258	0.539357	0.834785	1	1.26306e-06	0	4.72916e-06	2.52552e-06
k__Bacteria; p__Acidobacteria; c__Acidobacteriia; o__Acidobacteriales	2.12472	0.546928	0.834785	1	0	0	1.22731e-06	6.11178e-06
k__Bacteria; p__Bacteroidetes; c__Sphingobacteriia; o__Sphingobacteriales	2.01094	0.570139	0.854683	1	4.28973e-06	0	0.000505281	4.11265e-05
k__Bacteria; p__TM7; c__TM7-3; o__CW040	1.91929	0.589325	0.854683	1	0	0	4.8434e-07	7.76238e-07
k__Bacteria; p__Elusimicrobia; c__Elusimicrobia; o__Elusimicrobiales	1.91877	0.589436	0.854683	1	0	0	1.51495e-05	0
k__Bacteria; p__[Thermi]; c__Deinococci; o__Deinococcales	1.67388	0.642757	0.916718	1	0	0	1.29811e-06	5.69178e-07
k__Bacteria; p__TM7; c__TM7-3; o__	1.62397	0.653968	0.917665	1	1.03016e-06	0	4.28601e-06	3.74076e-06
k__Bacteria; p__Firmicutes; c__Bacilli; o__Gemellales	1.53827	0.673466	0.930025	1	2.89317e-05	1.64259e-05	0.000142662	0.000802348
k__Bacteria; p__Proteobacteria; c__Gammaproteobacteria; o__Aeromonadales	1.32366	0.723522	0.983537	1	0.00190089	0	0.000761471	0.000648185
k__Bacteria; p__Proteobacteria; c__Alphaproteobacteria; o__Rickettsiales	1.27553	0.734951	0.983704	1	4.43842e-05	0.000486606	4.67234e-05	5.62974e-05
k__Bacteria; p__Verrucomicrobia; c__Opitutae; o__[Cerasicoccales]	1.12428	0.771216	0.990415	1	0.000714237	0	2.75608e-05	1.65965e-06
k__Bacteria; p__Verrucomicrobia; c__[Spartobacteria]; o__[Chthoniobacterales]	1.09338	0.778672	0.990415	1	0	0	1.8665e-06	5.86865e-06
k__Bacteria; p__Proteobacteria; c__Gammaproteobacteria; o__Legionellales	1.00991	0.798855	0.990415	1	0	0	1.99168e-05	0
k__Bacteria; p__Proteobacteria; c__Deltaproteobacteria; o__Desulfuromonadales	0.945435	0.814452	0.990415	1	0	0	1.14097e-07	1.56941e-07
k__Bacteria; p__Acidobacteria; c__DA052; o__Ellin6513	0.849162	0.837676	0.990415	1	0	0	7.49713e-07	2.54197e-06
k__Bacteria; p__Proteobacteria; c__Alphaproteobacteria; o__Caulobacterales	0.800849	0.849264	0.990415	1	2.93499e-06	3.11177e-06	0.00108721	1.06558e-05
k__Bacteria; p__Acidobacteria; c__Solibacteres; o__Solibacterales	0.783652	0.853373	0.990415	1	0	0	7.84262e-07	1.01679e-06
k__Bacteria; p__Lentisphaerae; c__[Lentisphaeria]; o__Z20	0.671802	0.879816	0.990415	1	0	0	1.37569e-05	0
k__Bacteria; p__Proteobacteria; c__Gammaproteobacteria; o__Oceanospirillales	0.575665	0.90198	0.990415	1	0	0	3.69456e-06	9.10685e-06
k__Bacteria; p__Bacteroidetes; c__Cytophagia; o__Cytophagales	0.559427	0.905654	0.990415	1	0	0	2.61907e-06	0
k__Bacteria; p__Firmicutes; c__Erysipelotrichi; o__Erysipelotrichales	0.472324	0.924928	0.990415	1	0.00911008	0.00884127	0.0134004	0.0187543
k__Bacteria; p__Cyanobacteria; c__Oscillatoriophycideae; o__Oscillatoriales	0.447216	0.930325	0.990415	1	0	0	2.73681e-06	0
k__Bacteria; p__Tenericutes; c__Mollicutes; o__Mycoplasmatales	0.350181	0.95033	0.990415	1	6.53774e-06	0	5.79209e-06	1.16445e-05
k__Bacteria; p__Proteobacteria; c__Alphaproteobacteria; o__BD7-3	0.335168	0.953284	0.990415	1	0	0	6.48176e-07	0
k__Bacteria; p__Proteobacteria; c__Deltaproteobacteria; o__Bdellovibrionales	0.335168	0.953284	0.990415	1	0	0	1.99701e-06	0
k__Bacteria; p__Proteobacteria; c__Deltaproteobacteria; o__GMD14H09	0.335168	0.953284	0.990415	1	0	0	1.51832e-05	0
k__Bacteria; p__Verrucomicrobia; c__Verruco-5; o__WCHB1-41	0.11156	0.990415	0.990415	1	0	0	8.46777e-07	0
k__Bacteria; p__Chloroflexi; c__Anaerolineae; o__Anaerolineales	0.11156	0.990415	0.990415	1	0	0	5.28141e-07	0
k__Bacteria; p__Spirochaetes; c__Spirochaetes; o__Sphaerochaetales	0.11156	0.990415	0.990415	1	0	0	6.50433e-07	0
k__Bacteria; p__Gemmatimonadetes; c__Gemmatimonadetes; o__Gemmatimonadales	0.11156	0.990415	0.990415	1	0	0	1.95282e-06	0
k__Bacteria; p__Proteobacteria; c__Gammaproteobacteria; o__Chromatiales	0.11156	0.990415	0.990415	1	0	0	2.40942e-06	0
k__Bacteria; p__Chloroflexi; c__TK10; o__AKYG885	0.11156	0.990415	0.990415	1	0	0	5.43955e-07	0

## Sheet: Ethnicity_Family
American Gut Project										Human Microbiome Project
OTU	Test-Statistic	P	FDR_P	Bonferroni_P	Hispanic_mean	African American_mean	Caucasian_mean	Asian or Pacific Islander_mean		OTU	Test-Statistic	P	FDR_P	Bonferroni_P	hispanic_mean	white_mean	black_mean	asian_mean
k__Bacteria; p__Actinobacteria; c__Nitriliruptoria; o__Euzebyales; f__Euzebyaceae	58.6743	1.12832e-12	2.03097e-10	2.03097e-10	0	2.71305e-06	0	1.13836e-05		k__Bacteria; p__Proteobacteria; c__Alphaproteobacteria; o__; f__	28.8	2.46694e-06	0.000128281	0.000128281	0	0	8.63626e-05	0
k__Bacteria; p__Firmicutes; c__Clostridia; o__Clostridiales; f__Christensenellaceae	53.1263	1.72315e-11	1.55084e-09	3.10167e-09	0.00217051	0.00396955	0.0025018	0.000338568		k__Bacteria; p__Firmicutes; c__Clostridia; o__Clostridiales; f__Christensenellaceae	21.2414	9.37954e-05	0.00192942	0.00487736	0.00167317	0.00160274	0.00140431	0.000718835
k__Bacteria; p__Firmicutes; c__Clostridia; o__Clostridiales; f__	48.6496	1.54889e-10	9.29334e-09	2.788e-08	0.044816	0.0272791	0.0502797	0.0245348		k__Bacteria; p__Fusobacteria; c__Fusobacteriia; o__Fusobacteriales; f__Fusobacteriaceae	20.8834	0.000111313	0.00192942	0.00578825	0.00112175	0.000118877	0	0.00116253
k__Bacteria; p__Cyanobacteria; c__4C0d-2; o__YS2; f__	35.9933	7.51295e-08	3.38083e-06	1.35233e-05	0.0100875	0	0.000980696	0.000304168		k__Bacteria; p__Bacteroidetes; c__Bacteroidia; o__Bacteroidales; f__Rikenellaceae	18.8815	0.000289269	0.0037605	0.015042	0.0455212	0.0450074	0.0613596	0.0231351
k__Bacteria; p__Verrucomicrobia; c__Verrucomicrobiae; o__Verrucomicrobiales; f__Verrucomicrobiaceae	35.225	1.09196e-07	3.93105e-06	1.96553e-05	0.00995819	0.00949028	0.0180237	0.0156217		k__Bacteria; p__Firmicutes; c__Clostridia; o__Clostridiales; f__	17.973	0.000445519	0.0046334	0.023167	0.0283575	0.0306422	0.0294346	0.0185412
k__Bacteria; p__Spirochaetes; c__Spirochaetes; o__Spirochaetales; f__Spirochaetaceae	34.7414	1.38155e-07	4.09555e-06	2.4868e-05	1.30552e-05	0	2.29184e-06	2.33301e-05		k__Bacteria; p__Bacteroidetes; c__Bacteroidia; o__Bacteroidales; f__[Odoribacteraceae]	16.867	0.000752665	0.00629428	0.0391386	0.00924284	0.00870097	0.0140049	0.003955
k__Bacteria; p__Proteobacteria; c__Alphaproteobacteria; o__RF32; f__	34.4489	1.59271e-07	4.09555e-06	2.86688e-05	0.0126781	1.73456e-05	0.00394941	0.00203155		k__Bacteria; p__Bacteroidetes; c__Bacteroidia; o__Bacteroidales; f__Bacteroidaceae	16.6167	0.000847307	0.00629428	0.04406	0.457325	0.504363	0.497923	0.652453
k__Bacteria; p__Bacteroidetes; c__Bacteroidia; o__Bacteroidales; f__Rikenellaceae	32.9689	3.26964e-07	7.35669e-06	5.88535e-05	0.0400491	0.0157409	0.0268422	0.0131346		k__Bacteria; p__Actinobacteria; c__Coriobacteriia; o__Coriobacteriales; f__Coriobacteriaceae	16.2357	0.00101453	0.00659445	0.0527556	0.00164253	0.0010525	0.000244411	0.000998577
k__Bacteria; p__Actinobacteria; c__Actinobacteria; o__Bifidobacteriales; f__Bifidobacteriaceae	30.5567	1.0538e-06	2.1076e-05	0.000189684	0.00920214	0.0272138	0.00963421	0.0216059		k__Bacteria; p__Tenericutes; c__Mollicutes; o__RF39; f__	15.806	0.00124268	0.00717992	0.0646193	0.00386734	0.00610916	0.00257074	7.99035e-05
k__Bacteria; p__Proteobacteria; c__Gammaproteobacteria; o__Methylococcales; f__Crenotrichaceae	29.2713	1.96392e-06	3.53505e-05	0.000353505	0	0	0	1.33255e-05		k__Bacteria; p__Bacteroidetes; c__Bacteroidia; o__Bacteroidales; f__[Paraprevotellaceae]	13.9736	0.0029413	0.0152948	0.152948	0.0183639	0.0129046	0.00307692	0.00200329
k__Bacteria; p__Actinobacteria; c__Actinobacteria; o__Actinomycetales; f__Microbacteriaceae	28.0139	3.60773e-06	5.90356e-05	0.000649391	0.000158666	0	0.000128667	0.000411779		k__Bacteria; p__Firmicutes; c__Clostridia; o__Clostridiales; f__Peptococcaceae	12.8969	0.00486499	0.0229981	0.252979	0.000164454	0.000137935	7.85114e-06	0
k__Bacteria; p__Synergistetes; c__Synergistia; o__Synergistales; f__Dethiosulfovibrionaceae	22.798	4.4494e-05	0.00066741	0.00800892	3.13916e-05	0	1.30504e-05	2.69966e-06		k__Bacteria; p__Firmicutes; c__Clostridia; o__Clostridiales; f__Dehalobacteriaceae	12.6764	0.00539142	0.0233628	0.280354	8.70511e-05	0.000100484	0.000141029	0
k__Bacteria; p__Firmicutes; c__Clostridia; o__Clostridiales; f__Ruminococcaceae	22.1376	6.10698e-05	0.000845582	0.0109926	0.189315	0.13342	0.20277	0.153113		k__Bacteria; p__Lentisphaerae; c__[Lentisphaeria]; o__Victivallales; f__Victivallaceae	12.3093	0.00639541	0.0255816	0.332561	0.00030286	8.97652e-05	0	5.04923e-05
k__Bacteria; p__Bacteroidetes; c__Bacteroidia; o__Bacteroidales; f__[Odoribacteraceae]	21.9249	6.76201e-05	0.000869401	0.0121716	0.00379708	0.00261561	0.00270213	0.00182069		k__Bacteria; p__Bacteroidetes; c__Bacteroidia; o__Bacteroidales; f__Prevotellaceae	11.408	0.0097125	0.036075	0.50505	0.0399947	0.0282894	0.00713648	0.0196702
k__Bacteria; p__Firmicutes; c__Clostridia; o__Clostridiales; f__Veillonellaceae	21.5674	8.02474e-05	0.000962969	0.0144445	0.0157265	0.0751195	0.0180384	0.0383511		k__Bacteria; p__Verrucomicrobia; c__Verrucomicrobiae; o__Verrucomicrobiales; f__Verrucomicrobiaceae	10.6743	0.0136239	0.0472296	0.708444	0.00121317	0.00329728	0.00452934	0.000141112
k__Bacteria; p__Firmicutes; c__Clostridia; o__Clostridiales; f__Peptococcaceae	20.6823	0.000122542	0.0013786	0.0220576	0.000480674	0.000709389	0.000569803	0.000279967		k__Bacteria; p__Bacteroidetes; c__Bacteroidia; o__Bacteroidales; f__Porphyromonadaceae	9.75892	0.0207306	0.064139	1	0.0436102	0.0384587	0.068392	0.0292513
k__Archaea; p__Euryarchaeota; c__Methanobacteria; o__Methanobacteriales; f__Methanobacteriaceae	20.4981	0.000133818	0.00141689	0.0240872	0.000153605	1.68963e-05	0.000221324	1.55147e-05		k__Bacteria; p__Bacteroidetes; c__Bacteroidia; o__Bacteroidales	9.73394	0.0209685	0.064139	1	2.21257e-05	3.34171e-05	3.66148e-05	0
k__Bacteria; p__Firmicutes; c__Clostridia; o__Clostridiales; f__[Mogibacteriaceae]	19.9875	0.000170759	0.00170759	0.0307366	0.0013274	0.000305395	0.000868981	0.000839119		k__Bacteria; p__Tenericutes; c__RF3; o__ML615J-28; f__	8.89491	0.0307213	0.0883561	1	0.00119924	0.00213042	0	0.00031235
k__Bacteria; p__Tenericutes; c__Mollicutes; o__RF39; f__	18.8309	0.000296319	0.00280723	0.0533374	0.00650721	0.00299593	0.00581932	0.00301403		k__Bacteria; p__Bacteroidetes; c__Bacteroidia; o__Bacteroidales; f__	8.76251	0.0326209	0.0883561	1	0.0169276	0.00170298	0	0
k__Bacteria; p__Firmicutes; c__Clostridia; o__Clostridiales; f__Dehalobacteriaceae	18.3427	0.00037376	0.00336384	0.0672768	7.13242e-05	1.12642e-05	8.27137e-05	1.47191e-05		k__Bacteria; p__Proteobacteria; c__Epsilonproteobacteria; o__Campylobacterales; f__Campylobacteraceae	8.67213	0.0339831	0.0883561	1	3.89102e-05	7.37008e-06	0	0
k__Bacteria; p__Firmicutes; c__Clostridia; o__SHA-98; f__	18.2047	0.000399086	0.00342074	0.0718355	0.000189687	5.83675e-05	5.93763e-05	2.90336e-05		k__Bacteria; p__Firmicutes; c__Clostridia; o__Clostridiales	8.02285	0.0455417	0.11277	1	0.000592442	0.00121033	0.000810553	0.000529511
k__Bacteria; p__Tenericutes; c__RF3; o__ML615J-28; f__	17.2331	0.000632843	0.00517263	0.113912	0.000918925	8.44813e-06	0.000543082	6.33807e-05		k__Bacteria; p__Bacteroidetes; c__Bacteroidia; o__Bacteroidales; f__S24-7	7.81167	0.0500686	0.118344	1	0.00716591	0.00959434	0.0271932	0.00240367
k__Bacteria; p__Bacteroidetes; c__Bacteroidia; o__Bacteroidales; f__Porphyromonadaceae	17.1414	0.000660947	0.00517263	0.118971	0.0461255	0.0369365	0.029848	0.0308682		k__Bacteria; p__Cyanobacteria; c__4C0d-2; o__YS2; f__	7.13962	0.0675781	0.152785	1	0.000106966	0.000983329	2.87637e-05	0
k__Bacteria; p__Lentisphaerae; c__[Lentisphaeria]; o__Victivallales; f__Victivallaceae	16.6896	0.000818587	0.00605841	0.147346	0.000860455	0.000208884	0.000206215	0.00011761		k__Bacteria; p__Proteobacteria; c__Betaproteobacteria; o__Burkholderiales; f__Oxalobacteraceae	6.63641	0.0844354	0.182943	1	9.31866e-06	6.34543e-05	0	0
k__Bacteria; p__Fusobacteria; c__Fusobacteriia; o__Fusobacteriales; f__Leptotrichiaceae	16.6003	0.000853913	0.00605841	0.153704	9.86551e-05	0	8.35625e-05	0.000187072		k__Bacteria; p__Firmicutes; c__Clostridia; o__Clostridiales; f__Ruminococcaceae	6.48309	0.090332	0.18789	1	0.167989	0.146437	0.15375	0.112901
k__Bacteria; p__Fusobacteria; c__Fusobacteriia; o__Fusobacteriales; f__Leptotrichiaceae	16.5485	0.000875104	0.00605841	0.157519	0.0104754	0.0072014	0.00704783	0.00293351		k__Bacteria; p__Bacteroidetes; c__Bacteroidia; o__Bacteroidales; f__[Barnesiellaceae]	6.30239	0.0977903	0.195581	1	0.0106592	0.0119336	0.00785059	0.0103469
k__Bacteria; p__Proteobacteria; c__Gammaproteobacteria; o__Pasteurellales; f__Pasteurellaceae	14.6848	0.00210678	0.0125817	0.37922	0.00122678	0.00152907	0.00105945	0.00297466		k__Bacteria; p__Firmicutes; c__Erysipelotrichi; o__Erysipelotrichales; f__Erysipelotrichaceae	5.7586	0.123964	0.235921	1	0.00637068	0.00622081	0.00509385	0.00278799
k__Bacteria; p__Proteobacteria; c__Deltaproteobacteria; o__BPC076; f__	14.625	0.00216684	0.0125817	0.390032	0	0	0	5.69178e-06		k__Bacteria; p__Proteobacteria; c__Gammaproteobacteria; o__Pasteurellales; f__Pasteurellaceae	5.58525	0.133628	0.235921	1	0.000467851	0.000304537	0.000238065	0.000503178
k__Bacteria; p__Proteobacteria; c__Gammaproteobacteria; o__Oceanospirillales; f__Saccharospirillaceae	14.625	0.00216684	0.0125817	0.390032	0	0	0	9.10685e-06		k__Bacteria; p__Firmicutes; c__Clostridia; o__Clostridiales; f__[Mogibacteriaceae]	5.56215	0.134968	0.235921	1	0.000547748	0.000361473	0.000424495	0.000151878
k__Bacteria; p__Bacteroidetes; c__[Rhodothermi]; o__[Rhodothermales]; f__[Balneolaceae]	14.625	0.00216684	0.0125817	0.390032	0	0	0	6.83013e-06		k__Bacteria; p__Firmicutes; c__Clostridia; o__Clostridiales; f__Clostridiaceae	5.54267	0.136108	0.235921	1	0.00250376	0.00259305	0.001985	0.00168126
k__Bacteria; p__Proteobacteria; c__Deltaproteobacteria; o__Desulfobacterales; f__Desulfobulbaceae	14.625	0.00216684	0.0125817	0.390032	0	0	0	7.96849e-06		k__Bacteria; p__Proteobacteria; c__Deltaproteobacteria; o__Desulfovibrionales; f__Desulfovibrionaceae	4.81503	0.185853	0.310717	1	0.000248316	0.000237589	0.000826831	5.40425e-05
k__Bacteria; p__Proteobacteria; c__Epsilonproteobacteria; o__Campylobacterales; f__Campylobacteraceae	14.1722	0.0026799	0.0150745	0.482383	0.00165986	3.3295e-05	0.000227364	0.000466921		k__Bacteria; p__Firmicutes; c__Clostridia; o__Clostridiales; f__Veillonellaceae	4.70063	0.195078	0.310717	1	0.0306156	0.0222195	0.0337569	0.0220556
k__Bacteria; p__Proteobacteria; c__Betaproteobacteria; o__Burkholderiales; f__Oxalobacteraceae	14.0448	0.00284477	0.0155169	0.512058	0.000320962	0.00124746	0.000808945	0.000232434		k__Bacteria; p__Proteobacteria; c__Gammaproteobacteria; o__Enterobacteriales; f__Enterobacteriaceae	4.62795	0.201157	0.310717	1	0.0011362	0.00134845	0.000246904	0.0034636
k__Bacteria; p__Actinobacteria; c__Actinobacteria; o__Actinomycetales; f__Corynebacteriaceae	12.2541	0.00656146	0.0347372	1	0.00632814	0.000820816	0.00594212	0.00271409		k__Bacteria; p__Firmicutes; c__Clostridia; o__Clostridiales; f__Lachnospiraceae	4.60444	0.203161	0.310717	1	0.0730514	0.0805603	0.0540579	0.0607178
k__Bacteria; p__Firmicutes; c__Bacilli; o__Bacillales; f__Staphylococcaceae	11.6356	0.00874157	0.0449567	1	0.000415146	6.5651e-05	0.00165597	0.00192769		k__Bacteria; p__Proteobacteria; c__Alphaproteobacteria; o__RF32; f__	4.05681	0.255395	0.368904	1	0.00651654	0.00548357	0.000177305	0.00239425
k__Bacteria; p__Firmicutes; c__Clostridia; o__Clostridiales; f__[Tissierellaceae]	11.344	0.0100039	0.0500193	1	0.00969434	0.00031835	0.00650802	0.0124972		k__Bacteria; p__Firmicutes; c__Clostridia; o__Clostridiales; f__EtOH8	3.11947	0.373569	0.513147	1	5.1325e-05	1.86277e-05	0	0
k__Bacteria; p__Proteobacteria; c__Alphaproteobacteria; o__Rhodospirillales; f__Acetobacteraceae	10.7597	0.0130987	0.0637235	1	8.01278e-06	0	1.57994e-06	0		k__Bacteria; p__Verrucomicrobia; c__Opitutae; o__[Cerasicoccales]; f__[Cerasicoccaceae]	3.10988	0.374992	0.513147	1	0.00026936	4.49617e-05	2.7465e-05	0
k__Bacteria; p__Firmicutes; c__Bacilli; o__Lactobacillales; f__Aerococcaceae	9.73224	0.0209849	0.0972429	1	5.96959e-05	0	0.00010554	0.000156158		k__Bacteria; p__Actinobacteria; c__Actinobacteria; o__Bifidobacteriales; f__Bifidobacteriaceae	2.98483	0.39397	0.520192	1	0.00210095	0.000617576	0.000262782	0.000719803
k__Bacteria; p__Actinobacteria; c__Actinobacteria; o__Actinomycetales; f__Dietziaceae	9.68567	0.021436	0.0972429	1	0	2.62783e-05	2.50397e-06	0		k__Bacteria; p__Tenericutes; c__Mollicutes; o__Anaeroplasmatales; f__Anaeroplasmataceae	2.94522	0.400148	0.520192	1	0	0.000170473	0	0
k__Bacteria; p__Actinobacteria; c__Actinobacteria; o__Actinomycetales; f__Propionibacteriaceae	9.65602	0.0217282	0.0972429	1	1.10612e-05	0	9.64088e-06	1.85532e-07		k__Bacteria; p__Synergistetes; c__Synergistia; o__Synergistales; f__Synergistaceae	2.69392	0.441262	0.559649	1	0	1.12814e-05	0	2.17919e-05
k__Bacteria; p__Firmicutes; c__Bacilli; o__Bacillales; f__Bacillaceae	9.6036	0.0222544	0.0972429	1	0.00472111	0.00290732	0.00588931	0.00153204		k__Bacteria; p__Firmicutes; c__Bacilli; o__Lactobacillales; f__Streptococcaceae	2.54011	0.468085	0.579534	1	0.000268582	0.000222628	0.000127908	0.000126018
k__Bacteria; p__Chloroflexi; c__Gitt-GS-136; o__; f__	9.56111	0.02269	0.0972429	1	0	0	1.11154e-07	1.08177e-05		k__Bacteria; p__Firmicutes; c__Clostridia; o__SHA-98; f__	2.38807	0.49586	0.599644	1	5.94027e-06	2.98196e-05	4.85319e-05	7.26396e-06
k__Bacteria; p__Firmicutes; c__Bacilli; o__Bacillales; f__Paenibacillaceae	9.21863	0.0265209	0.111018	1	0	0.00144231	0.000261677	0.0012759		k__Bacteria; p__Actinobacteria; c__Actinobacteria; o__Actinomycetales; f__Propionibacteriaceae	1.91153	0.590971	0.69842	1	1.94303e-05	3.13006e-06	0	0
k__Bacteria; p__Cyanobacteria; c__Chloroplast; o__Streptophyta; f__	8.95347	0.0299159	0.122383	1	0.000261157	2.52593e-05	0.000259099	0.000139433		k__Bacteria; p__Firmicutes; c__Bacilli; o__Lactobacillales; f__Enterococcaceae	1.66602	0.644514	0.729606	1	0	2.25864e-05	0	0
k__Bacteria; p__Actinobacteria; c__Actinobacteria; o__Actinomycetales; f__Dermabacteraceae	8.78037	0.0323581	0.129432	1	2.55272e-05	0	1.99126e-05	8.20122e-05		k__Bacteria; p__Proteobacteria; c__Betaproteobacteria; o__Burkholderiales; f__Alcaligenaceae	1.66197	0.645421	0.729606	1	0.0169506	0.0214351	0.0212046	0.024056
k__Bacteria; p__Bacteroidetes; c__Flavobacteriia; o__Flavobacteriales; f__Cryomorphaceae	8.16711	0.0426813	0.167014	1	0	6.00962e-05	0.000798292	0		k__Bacteria; p__Firmicutes; c__Bacilli; o__Turicibacterales; f__Turicibacteraceae	1.39525	0.706649	0.781824	1	8.76967e-05	0.000175518	0.00027104	0.000192258
k__Bacteria; p__Firmicutes; c__Bacilli; o__Bacillales; f__Planococcaceae	8.0774	0.0444389	0.170191	1	4.1948e-05	0.00279524	0.00241607	0.00631715		k__Bacteria; p__Proteobacteria; c__Gammaproteobacteria; o__Aeromonadales; f__Succinivibrionaceae	0.827421	0.842898	0.90301	1	0	0.000241624	0	0
k__Bacteria; p__Proteobacteria; c__Deltaproteobacteria; o__Myxococcales; f__0319-6G20	7.84561	0.0493126	0.184922	1	7.66724e-05	0	1.1568e-06	0		k__Bacteria; p__Firmicutes; c__Clostridia; o__Clostridiales; f__Peptostreptococcaceae	0.793951	0.850913	0.90301	1	1.80887e-05	1.53102e-05	1.91022e-05	1.64103e-05
k__Bacteria; p__Firmicutes; c__Bacilli; o__Turicibacterales; f__Turicibacteraceae	7.6093	0.0548157	0.201364	1	0.000765175	0.000306513	0.000904854	0.000552565		k__Bacteria; p__Firmicutes; c__Clostridia; o__Clostridiales; f__[Tissierellaceae]	0.688061	0.876009	0.911049	1	8.53232e-06	4.33504e-05	0	7.26396e-06
k__Bacteria; p__Proteobacteria; c__Alphaproteobacteria; o__Rhizobiales; f__Methylocystaceae	7.55357	0.0561979	0.202312	1	0	0	2.96472e-07	1.69924e-05		k__Bacteria; p__Proteobacteria; c__Betaproteobacteria; o__Burkholderiales	0.412322	0.937685	0.956071	1	0	2.96374e-05	0	0
k__Bacteria; p__Actinobacteria; c__Actinobacteria; o__Actinomycetales; f__Brevibacteriaceae	7.48621	0.0579138	0.204402	1	9.18743e-05	1.31391e-05	0.000141597	1.19389e-05		k__Bacteria; p__Firmicutes; c__Bacilli; o__Lactobacillales; f__Lactobacillaceae	0.216967	0.974805	0.974805	1	9.31543e-05	5.11814e-05	8.23949e-05	4.50986e-05
k__Bacteria; p__Actinobacteria; c__Acidimicrobiia; o__Acidimicrobiales; f__	7.37482	0.0608637	0.210682	1	0	0	1.30296e-06	3.88246e-05
k__Bacteria; p__Bacteroidetes; c__Bacteroidia; o__Bacteroidales; f__Prevotellaceae	7.24326	0.0645354	0.219177	1	0.0274088	0.0602449	0.0338251	0.0771256
k__Bacteria; p__Proteobacteria; c__Betaproteobacteria; o__; f__	7.16684	0.066766	0.222553	1	1.12208e-05	0	7.04138e-06	6.40205e-06
k__Bacteria; p__Synergistetes; c__Synergistia; o__Synergistales; f__Synergistaceae	6.90323	0.075047	0.245608	1	8.42042e-07	5.63209e-06	6.34927e-05	4.31498e-06
k__Bacteria; p__Proteobacteria; c__Gammaproteobacteria; o__Enterobacteriales; f__Enterobacteriaceae	6.84152	0.0771244	0.2479	1	0.00365792	0.0378674	0.014744	0.011031
k__Bacteria; p__Actinobacteria; c__Actinobacteria; o__Actinomycetales; f__Nocardiaceae	6.74176	0.0806004	0.254528	1	5.09303e-05	0	5.81679e-05	0
k__Bacteria; p__Bacteroidetes; c__Bacteroidia; o__Bacteroidales; f__	6.66022	0.0835534	0.259304	1	0.000170689	0.00138586	0.00119981	0.000399917
k__Bacteria; p__Firmicutes; c__Bacilli; o__Gemellales; f__	6.60418	0.0856432	0.261284	1	0	0	2.8733e-06	4.08368e-06
k__Bacteria; p__Firmicutes; c__Clostridia; o__; f__	6.5521	0.0876301	0.26289	1	4.85889e-05	0	6.04976e-06	1.68251e-05
k__Bacteria; p__Actinobacteria; c__Acidimicrobiia; o__Acidimicrobiales; f__Iamiaceae	6.38348	0.0943727	0.278477	1	0	0	1.44837e-07	1.5937e-05
k__Bacteria; p__Fusobacteria; c__Fusobacteriia; o__Fusobacteriales; f__Fusobacteriaceae	6.27776	0.0988514	0.286988	1	0.000344062	1.84116e-05	0.0012389	0.00159209
k__Bacteria; p__Firmicutes; c__Clostridia; o__Clostridiales; f__Lachnospiraceae	5.77177	0.123258	0.352165	1	0.158786	0.107191	0.161454	0.155793
k__Bacteria; p__Firmicutes; c__Bacilli; o__Lactobacillales; f__Leuconostocaceae	5.70867	0.126677	0.35628	1	1.32467e-05	0.00127437	0.000749687	0.000914656
k__Bacteria; p__Proteobacteria; c__Gammaproteobacteria; o__Pseudomonadales; f__Moraxellaceae	5.58901	0.133411	0.369445	1	0.000153625	0.00139669	0.00758339	0.01085
k__Bacteria; p__Proteobacteria; c__Betaproteobacteria; o__Burkholderiales; f__Alcaligenaceae	5.43841	0.142369	0.386893	1	0.00779577	0.0122227	0.00706945	0.0114927
k__Bacteria; p__Bacteroidetes; c__Bacteroidia; o__Bacteroidales; f__S24-7	5.4118	0.14401	0.386893	1	0.00445233	0.00177368	0.00416462	0.000996163
k__Bacteria; p__Proteobacteria; c__Alphaproteobacteria; o__Rhizobiales; f__Hyphomicrobiaceae	5.09608	0.164895	0.436487	1	0	0	8.95842e-06	5.49709e-06
k__Bacteria; p__Actinobacteria; c__Actinobacteria; o__Actinomycetales; f__Nocardiopsaceae	4.80823	0.18639	0.486236	1	4.02673e-06	0.00848131	0.000488921	3.62846e-07
k__Bacteria; p__Proteobacteria; c__Alphaproteobacteria; o__; f__	4.53483	0.209204	0.537953	1	8.98766e-06	0	6.29088e-06	1.18233e-05
k__Archaea; p__Euryarchaeota; c__Thermoplasmata; o__E2; f__[Methanomassiliicoccaceae]	4.4817	0.213929	0.542355	1	1.48313e-06	2.81604e-06	7.14042e-06	0
k__Bacteria; p__Firmicutes; c__Clostridia; o__Clostridiales; f__EtOH8	4.19272	0.241392	0.60348	1	2.64984e-06	3.11177e-06	2.04639e-05	1.15528e-05
k__Bacteria; p__Actinobacteria; c__Actinobacteria; o__Actinomycetales; f__Micrococcaceae	4.05727	0.255346	0.611761	1	4.53786e-05	8.83428e-05	0.000558023	0.000411512
k__Bacteria; p__Proteobacteria; c__Gammaproteobacteria; o__Alteromonadales; f__Shewanellaceae	4.0349	0.257721	0.611761	1	0	0	9.11557e-06	1.19041e-05
k__Bacteria; p__Proteobacteria; c__Gammaproteobacteria; o__Pseudomonadales; f__Pseudomonadaceae	4.01661	0.259676	0.611761	1	0.000468546	1.45416e-05	0.00183484	0.00195449
k__Bacteria; p__Actinobacteria; c__Actinobacteria; o__Actinomycetales; f__Micromonosporaceae	4.01199	0.260172	0.611761	1	0	0	5.48918e-06	4.72926e-06
k__Bacteria; p__Proteobacteria; c__Alphaproteobacteria; o__Rhizobiales; f__Phyllobacteriaceae	3.98916	0.262637	0.611761	1	0	0	1.17125e-05	6.31957e-06
k__Bacteria; p__Proteobacteria; c__Alphaproteobacteria; o__Rhizobiales; f__	3.96657	0.265096	0.611761	1	1.25508e-07	0	4.02921e-05	6.08195e-05
k__Bacteria; p__Firmicutes; c__Bacilli; o__Lactobacillales; f__Lactobacillaceae	3.87817	0.274923	0.626408	1	0.000733359	0.000889914	0.0028299	0.00578224
k__Bacteria; p__Actinobacteria; c__Actinobacteria; o__Actinomycetales; f__Streptomycetaceae	3.84381	0.278831	0.627371	1	0	7.32172e-05	0.000136172	0.000123686
k__Bacteria; p__Firmicutes; c__Bacilli; o__Lactobacillales; f__Streptococcaceae	3.7615	0.288396	0.64088	1	0.00204056	0.00345973	0.00519169	0.0054731
k__Bacteria; p__Firmicutes; c__Clostridia; o__Clostridiales; f__Clostridiaceae	3.72104	0.293205	0.643621	1	0.0130559	0.00456315	0.0121621	0.0206612
k__Bacteria; p__Firmicutes; c__Clostridia; o__Clostridiales; f__Eubacteriaceae	3.65948	0.300659	0.646859	1	2.18371e-05	1.00232e-05	2.84447e-05	8.90961e-06
k__Bacteria; p__Proteobacteria; c__Betaproteobacteria; o__Burkholderiales; f__Comamonadaceae	3.63871	0.303213	0.646859	1	0.0150525	0.000574969	0.00341566	0.00233706
k__Bacteria; p__Proteobacteria; c__Betaproteobacteria; o__Methylophilales; f__Methylophilaceae	3.62054	0.305461	0.646859	1	2.78809e-05	0.00144231	1.64517e-05	3.86008e-05
k__Bacteria; p__Bacteroidetes; c__Bacteroidia; o__Bacteroidales; f__Bacteroidaceae	3.54971	0.314372	0.657989	1	0.307522	0.376576	0.28516	0.30581
k__Bacteria; p__Proteobacteria; c__Betaproteobacteria; o__Neisseriales; f__Neisseriaceae	3.42041	0.331232	0.679723	1	9.77698e-05	5.32745e-05	0.000136376	0.000252572
k__Bacteria; p__Proteobacteria; c__Gammaproteobacteria; o__Cardiobacteriales; f__Cardiobacteriaceae	3.41235	0.332309	0.679723	1	0	0	1.10412e-06	4.24242e-06
k__Bacteria; p__Spirochaetes; c__[Brachyspirae]; o__[Brachyspirales]; f__Brachyspiraceae	3.34695	0.341161	0.689988	1	0	0	1.98351e-06	1.51229e-06
k__Bacteria; p__Proteobacteria; c__Gammaproteobacteria; o__Xanthomonadales; f__Xanthomonadaceae	3.26302	0.352823	0.700823	1	0.000104827	0.000971947	0.00497126	0.00158836
k__Bacteria; p__Actinobacteria; c__Coriobacteriia; o__Coriobacteriales; f__Coriobacteriaceae	3.25253	0.354305	0.700823	1	0.0025463	0.00168231	0.00319578	0.00231095
k__Bacteria; p__Proteobacteria; c__Gammaproteobacteria; o__Vibrionales; f__Vibrionaceae	3.15091	0.368938	0.721835	1	0	0	7.54193e-07	1.34375e-06
k__Bacteria; p__Firmicutes; c__Bacilli; o__Lactobacillales; f__Enterococcaceae	3.00661	0.390607	0.749636	1	0.000915956	0.000777051	0.00392278	0.00463231
k__Bacteria; p__Proteobacteria; c__Deltaproteobacteria; o__Desulfovibrionales; f__Desulfovibrionaceae	3.00096	0.391477	0.749636	1	0.00316951	0.00459986	0.00286176	0.0026689
k__Bacteria; p__Actinobacteria; c__Thermoleophilia; o__Solirubrobacterales; f__	2.96809	0.396571	0.751398	1	0	0	8.00165e-07	2.89629e-05
k__Bacteria; p__Proteobacteria; c__Alphaproteobacteria; o__Rhodobacterales; f__Rhodobacteraceae	2.81793	0.420557	0.788544	1	1.674e-06	6.80494e-06	7.51883e-05	5.34759e-06
k__Bacteria; p__Proteobacteria; c__Alphaproteobacteria; o__Rhizobiales; f__Brucellaceae	2.78889	0.425332	0.789275	1	4.43766e-05	0	0.000498602	5.6563e-05
k__Bacteria; p__Tenericutes; c__Mollicutes; o__Anaeroplasmatales; f__Anaeroplasmataceae	2.59789	0.457859	0.840966	1	4.00035e-05	0	0.000108196	0.000520732
k__Bacteria; p__Actinobacteria; c__Thermoleophilia; o__Gaiellales; f__Gaiellaceae	2.56534	0.463599	0.842907	1	0	0	1.05006e-06	3.18088e-05
k__Bacteria; p__Actinobacteria; c__Actinobacteria; o__Actinomycetales; f__Sporichthyaceae	2.42598	0.488817	0.876961	1	0	0	2.37735e-07	5.1226e-06
k__Bacteria; p__Proteobacteria; c__Betaproteobacteria; o__Rhodocyclales; f__Rhodocyclaceae	2.4084	0.492072	0.876961	1	4.67934e-05	4.5987e-05	8.88224e-05	4.51668e-05
k__Bacteria; p__Firmicutes; c__Bacilli; o__Bacillales; f__	2.31878	0.508933	0.898118	1	2.66794e-06	1.68963e-05	0.000247375	0.00169343
k__Bacteria; p__Acidobacteria; c__Acidobacteriia; o__Acidobacteriales; f__Koribacteraceae	2.25543	0.521113	0.903891	1	0	0	8.99627e-07	5.60339e-06
k__Bacteria; p__Proteobacteria; c__Alphaproteobacteria; o__Sphingomonadales; f__Sphingomonadaceae	2.24341	0.523448	0.903891	1	0.000147065	5.80333e-06	0.000544466	0.000141207
k__Bacteria; p__Bacteroidetes; c__[Saprospirae]; o__[Saprospirales]; f__Chitinophagaceae	2.20286	0.531386	0.903891	1	0	0	0.000180271	2.75214e-05
k__Bacteria; p__Actinobacteria; c__Actinobacteria; o__Actinomycetales; f__	2.19769	0.532404	0.903891	1	3.74267e-06	0	8.56648e-05	1.68212e-06
k__Bacteria; p__SR1; c__; o__; f__	2.16258	0.539357	0.903891	1	1.26306e-06	0	4.72916e-06	2.52552e-06
k__Bacteria; p__Actinobacteria; c__Actinobacteria; o__Actinomycetales; f__Cellulomonadaceae	2.14764	0.542335	0.903891	1	0	0	9.4639e-06	0
k__Bacteria; p__Firmicutes; c__Bacilli; o__Bacillales; f__[Exiguobacteraceae]	2.11641	0.548599	0.905944	1	0	5.63209e-06	2.12723e-05	2.4148e-06
k__Bacteria; p__Bacteroidetes; c__Sphingobacteriia; o__Sphingobacteriales; f__Sphingobacteriaceae	2.01094	0.570139	0.932955	1	4.28973e-06	0	0.000505281	4.11265e-05
k__Bacteria; p__TM7; c__TM7-3; o__CW040; f__	1.91929	0.589325	0.947308	1	0	0	4.8434e-07	7.76238e-07
k__Bacteria; p__Elusimicrobia; c__Elusimicrobia; o__Elusimicrobiales; f__Elusimicrobiaceae	1.91877	0.589436	0.947308	1	0	0	1.51495e-05	0
k__Bacteria; p__Bacteroidetes; c__Bacteroidia; o__Bacteroidales; f__[Paraprevotellaceae]	1.84709	0.604741	0.963304	1	0.00557074	0.00321356	0.00806286	0.00610284
k__Bacteria; p__Proteobacteria; c__Gammaproteobacteria; o__Aeromonadales; f__Aeromonadaceae	1.75474	0.624832	0.985075	1	0	0	2.67249e-05	0.000208385
k__Bacteria; p__Actinobacteria; c__Actinobacteria; o__Actinomycetales; f__Mycobacteriaceae	1.72735	0.63087	0.985075	1	0	0	7.70546e-06	2.05889e-06
k__Bacteria; p__Firmicutes; c__Bacilli; o__Gemellales; f__Gemellaceae	1.70949	0.634826	0.985075	1	2.89317e-05	1.64259e-05	0.000139789	0.000798264
k__Bacteria; p__[Thermi]; c__Deinococci; o__Deinococcales; f__Deinococcaceae	1.67388	0.642757	0.985574	1	0	0	1.29811e-06	5.69178e-07
k__Bacteria; p__Firmicutes; c__Bacilli; o__Bacillales; f__Listeriaceae	1.65895	0.646099	0.985574	1	0	0	2.35828e-06	5.29699e-06
k__Bacteria; p__TM7; c__TM7-3; o__; f__	1.62397	0.653968	0.989196	1	1.03016e-06	0	4.28601e-06	3.74076e-06
k__Bacteria; p__Proteobacteria; c__Betaproteobacteria; o__Burkholderiales; f__Burkholderiaceae	1.58332	0.663178	0.990415	1	4.30236e-06	7.78239e-06	6.80626e-06	6.66386e-06
k__Bacteria; p__Actinobacteria; c__Thermoleophilia; o__Solirubrobacterales; f__Conexibacteraceae	1.40964	0.703277	0.990415	1	0	0	4.58748e-07	1.68212e-06
k__Bacteria; p__Firmicutes; c__Bacilli; o__Bacillales; f__Alicyclobacillaceae	1.40889	0.703453	0.990415	1	0	0	2.4854e-06	1.21827e-06
k__Bacteria; p__Proteobacteria; c__Alphaproteobacteria; o__Rickettsiales; f__mitochondria	1.40819	0.703616	0.990415	1	4.43842e-05	0.000486606	3.16806e-05	5.62974e-05
k__Bacteria; p__Proteobacteria; c__Alphaproteobacteria; o__Rhizobiales; f__Rhizobiaceae	1.38392	0.709307	0.990415	1	2.26547e-06	0	0.000367429	7.76075e-05
k__Bacteria; p__Proteobacteria; c__Alphaproteobacteria; o__Rhizobiales; f__Bradyrhizobiaceae	1.25444	0.739979	0.990415	1	9.14373e-06	0	3.07704e-05	7.18199e-06
k__Bacteria; p__Bacteroidetes; c__Flavobacteriia; o__Flavobacteriales; f__[Weeksellaceae]	1.25351	0.740202	0.990415	1	5.54787e-05	6.60424e-06	0.000381637	8.64613e-05
k__Bacteria; p__Bacteroidetes; c__Flavobacteriia; o__Flavobacteriales; f__Flavobacteriaceae	1.25112	0.740772	0.990415	1	8.42042e-07	2.31056e-06	0.000464973	2.85754e-05
k__Bacteria; p__Actinobacteria; c__Actinobacteria; o__Actinomycetales; f__Nocardioidaceae	1.24753	0.741628	0.990415	1	0	0	2.81934e-06	9.10685e-06
k__Bacteria; p__Actinobacteria; c__Actinobacteria; o__Actinomycetales; f__Intrasporangiaceae	1.23613	0.744352	0.990415	1	0	0	4.4053e-07	0
k__Bacteria; p__Proteobacteria; c__Alphaproteobacteria; o__Rhizobiales; f__Methylobacteriaceae	1.22122	0.74792	0.990415	1	1.5051e-06	0	2.61415e-05	2.20781e-05
k__Bacteria; p__Actinobacteria; c__Actinobacteria; o__Actinomycetales; f__Promicromonosporaceae	1.19744	0.753617	0.990415	1	0	0	2.46516e-05	2.493e-05
k__Bacteria; p__Firmicutes; c__Bacilli; o__Lactobacillales; f__	1.1285	0.770199	0.990415	1	7.61281e-05	0.000206749	0.000205169	8.56236e-05
k__Bacteria; p__Verrucomicrobia; c__Opitutae; o__[Cerasicoccales]; f__[Cerasicoccaceae]	1.12428	0.771216	0.990415	1	0.000714237	0	2.75608e-05	1.65965e-06
k__Bacteria; p__Acidobacteria; c__Solibacteres; o__Solibacterales; f__	1.12294	0.77154	0.990415	1	0	0	1.45103e-07	0
k__Bacteria; p__Verrucomicrobia; c__[Spartobacteria]; o__[Chthoniobacterales]; f__[Chthoniobacteraceae]	1.09338	0.778672	0.990415	1	0	0	1.8665e-06	5.86865e-06
k__Bacteria; p__Proteobacteria; c__Gammaproteobacteria; o__Xanthomonadales; f__Sinobacteraceae	1.00991	0.798855	0.990415	1	0	0	8.1648e-07	0
k__Bacteria; p__Proteobacteria; c__Deltaproteobacteria; o__Desulfuromonadales; f__Geobacteraceae	0.945435	0.814452	0.990415	1	0	0	1.14097e-07	1.56941e-07
k__Bacteria; p__Actinobacteria; c__Actinobacteria; o__Actinomycetales; f__Sanguibacteraceae	0.93102	0.817936	0.990415	1	0	0	9.31795e-07	4.16678e-07
k__Bacteria; p__Proteobacteria; c__Gammaproteobacteria; o__Legionellales; f__Legionellaceae	0.897042	0.826142	0.990415	1	0	0	1.94709e-05	0
k__Bacteria; p__Acidobacteria; c__DA052; o__Ellin6513; f__	0.849162	0.837676	0.990415	1	0	0	7.49713e-07	2.54197e-06
k__Bacteria; p__Proteobacteria; c__Alphaproteobacteria; o__Rhizobiales; f__Aurantimonadaceae	0.78434	0.853209	0.990415	1	0	0	1.69886e-06	0
k__Bacteria; p__Firmicutes; c__Bacilli; o__Bacillales; f__[Thermicanaceae]	0.78434	0.853209	0.990415	1	0	0	5.16317e-06	0
k__Bacteria; p__Proteobacteria; c__Epsilonproteobacteria; o__Campylobacterales; f__Helicobacteraceae	0.78434	0.853209	0.990415	1	0	0	6.56131e-05	0
k__Bacteria; p__Actinobacteria; c__Actinobacteria; o__Actinomycetales; f__Dermacoccaceae	0.78434	0.853209	0.990415	1	0	0	9.87863e-07	0
k__Bacteria; p__Proteobacteria; c__Alphaproteobacteria; o__Caulobacterales; f__Caulobacteraceae	0.751869	0.860941	0.990415	1	2.93499e-06	3.11177e-06	0.00108675	1.06558e-05
k__Bacteria; p__Acidobacteria; c__Acidobacteriia; o__Acidobacteriales; f__Acidobacteriaceae	0.720801	0.868301	0.990415	1	0	0	3.27678e-07	5.08395e-07
k__Bacteria; p__Acidobacteria; c__Solibacteres; o__Solibacterales; f__Solibacteraceae	0.72029	0.868422	0.990415	1	0	0	6.39159e-07	1.01679e-06
k__Bacteria; p__Proteobacteria; c__Betaproteobacteria; o__Burkholderiales; f__	0.707026	0.87155	0.990415	1	5.32833e-05	7.39069e-05	0.000143584	8.42323e-05
k__Bacteria; p__Proteobacteria; c__Gammaproteobacteria; o__Aeromonadales; f__Succinivibrionaceae	0.68449	0.876846	0.990415	1	0.00190089	0	0.000734746	0.000439801
k__Bacteria; p__Actinobacteria; c__Actinobacteria; o__Actinomycetales; f__Geodermatophilaceae	0.671802	0.879816	0.990415	1	0	0	3.14175e-07	0
k__Bacteria; p__Lentisphaerae; c__[Lentisphaeria]; o__Z20; f__R4-45B	0.671802	0.879816	0.990415	1	0	0	1.37569e-05	0
k__Bacteria; p__Proteobacteria; c__Gammaproteobacteria; o__Oceanospirillales; f__SUP05	0.671802	0.879816	0.990415	1	0	0	3.46193e-06	0
k__Bacteria; p__Actinobacteria; c__Actinobacteria; o__Actinomycetales; f__Actinomycetaceae	0.615963	0.892768	0.990415	1	0.000358504	0.000135496	0.000778961	0.00106302
k__Bacteria; p__Proteobacteria; c__Alphaproteobacteria; o__Rhodospirillales; f__Rhodospirillaceae	0.613913	0.89324	0.990415	1	0	0	1.17815e-05	1.01679e-06
k__Bacteria; p__Bacteroidetes; c__Bacteroidia; o__Bacteroidales; f__RF16	0.559427	0.905654	0.990415	1	0	0	1.32313e-05	0
k__Bacteria; p__Bacteroidetes; c__Cytophagia; o__Cytophagales; f__Cytophagaceae	0.559427	0.905654	0.990415	1	0	0	2.61907e-06	0
k__Bacteria; p__Firmicutes; c__Clostridia; o__Clostridiales; f__Peptostreptococcaceae	0.542039	0.909563	0.990415	1	0.0020963	0.0042951	0.00380856	0.00428037
k__Bacteria; p__Firmicutes; c__Erysipelotrichi; o__Erysipelotrichales; f__Erysipelotrichaceae	0.472324	0.924928	0.990415	1	0.00911008	0.00884127	0.0134004	0.0187543
k__Bacteria; p__Proteobacteria; c__Gammaproteobacteria; o__Vibrionales; f__Pseudoalteromonadaceae	0.447216	0.930325	0.990415	1	0	0	5.559e-07	0
k__Bacteria; p__Cyanobacteria; c__Oscillatoriophycideae; o__Oscillatoriales; f__Phormidiaceae	0.447216	0.930325	0.990415	1	0	0	2.73681e-06	0
k__Bacteria; p__Tenericutes; c__Mollicutes; o__Mycoplasmatales; f__Mycoplasmataceae	0.350181	0.95033	0.990415	1	6.53774e-06	0	5.79209e-06	1.16445e-05
k__Bacteria; p__Proteobacteria; c__Gammaproteobacteria; o__Oceanospirillales; f__Halomonadaceae	0.335168	0.953284	0.990415	1	0	0	2.32636e-07	0
k__Bacteria; p__Proteobacteria; c__Deltaproteobacteria; o__GMD14H09; f__	0.335168	0.953284	0.990415	1	0	0	1.51832e-05	0
k__Bacteria; p__Proteobacteria; c__Alphaproteobacteria; o__BD7-3; f__	0.335168	0.953284	0.990415	1	0	0	6.48176e-07	0
k__Bacteria; p__Firmicutes; c__Bacilli; o__Lactobacillales; f__Carnobacteriaceae	0.239921	0.970901	0.990415	1	3.74558e-05	7.28418e-05	0.000224201	0.000130338
k__Bacteria; p__Proteobacteria; c__Deltaproteobacteria; o__Bdellovibrionales; f__Bacteriovoracaceae	0.223283	0.973746	0.990415	1	0	0	3.74308e-07	0
k__Bacteria; p__Proteobacteria; c__Alphaproteobacteria; o__Sphingomonadales; f__Erythrobacteraceae	0.11156	0.990415	0.990415	1	0	0	9.76391e-07	0
k__Bacteria; p__Proteobacteria; c__Deltaproteobacteria; o__Bdellovibrionales; f__Bdellovibrionaceae	0.11156	0.990415	0.990415	1	0	0	1.6227e-06	0
k__Bacteria; p__Gemmatimonadetes; c__Gemmatimonadetes; o__Gemmatimonadales; f__	0.11156	0.990415	0.990415	1	0	0	1.95282e-06	0
k__Bacteria; p__Proteobacteria; c__Gammaproteobacteria; o__Pasteurellales; f__	0.11156	0.990415	0.990415	1	0	0	7.59853e-07	0
k__Bacteria; p__Verrucomicrobia; c__Verruco-5; o__WCHB1-41; f__RFP12	0.11156	0.990415	0.990415	1	0	0	8.46777e-07	0
k__Bacteria; p__Proteobacteria; c__Alphaproteobacteria; o__Caulobacterales; f__	0.11156	0.990415	0.990415	1	0	0	4.58663e-07	0
k__Bacteria; p__Proteobacteria; c__Alphaproteobacteria; o__Rickettsiales; f__Rickettsiaceae	0.11156	0.990415	0.990415	1	0	0	6.66079e-07	0
k__Bacteria; p__Proteobacteria; c__Alphaproteobacteria; o__Rickettsiales; f__	0.11156	0.990415	0.990415	1	0	0	1.43767e-05	0
k__Bacteria; p__Proteobacteria; c__Deltaproteobacteria; o__Myxococcales; f__Myxococcaceae	0.11156	0.990415	0.990415	1	0	0	4.0424e-07	0
k__Bacteria; p__Spirochaetes; c__Spirochaetes; o__Sphaerochaetales; f__Sphaerochaetaceae	0.11156	0.990415	0.990415	1	0	0	6.50433e-07	0
k__Bacteria; p__Chloroflexi; c__Anaerolineae; o__Anaerolineales; f__Anaerolinaceae	0.11156	0.990415	0.990415	1	0	0	5.28141e-07	0
k__Bacteria; p__Proteobacteria; c__Gammaproteobacteria; o__Chromatiales; f__Ectothiorhodospiraceae	0.11156	0.990415	0.990415	1	0	0	2.40942e-06	0
k__Bacteria; p__Chloroflexi; c__TK10; o__AKYG885; f__5B-12	0.11156	0.990415	0.990415	1	0	0	5.43955e-07	0
k__Bacteria; p__Proteobacteria; c__Gammaproteobacteria; o__Legionellales; f__	0.11156	0.990415	0.990415	1	0	0	4.45956e-07	0

## Sheet: Ethnicity_Genus
American Gut Project										Human Microbiome Project
OTU	Test-Statistic	P	FDR_P	Bonferroni_P	Hispanic_mean	African American_mean	Caucasian_mean	Asian or Pacific Islander_mean		OTU	Test-Statistic	P	FDR_P	Bonferroni_P	hispanic_mean	white_mean	black_mean	asian_mean
k__Bacteria; p__Proteobacteria; c__Betaproteobacteria; o__Burkholderiales; f__Alcaligenaceae; g__Oligella	100.141	1.44956e-21	6.81292e-19	6.81292e-19	0.000101204	0	2.04072e-05	1.52518e-06		k__Bacteria; p__Firmicutes; c__Clostridia; o__Clostridiales; f__Veillonellaceae; g__Succiniclasticum	44.4481	1.21214e-09	1.30912e-07	1.30912e-07	1.98824e-05	0.000622671	0.0189036	0
k__Bacteria; p__Actinobacteria; c__Nitriliruptoria; o__Euzebyales; f__Euzebyaceae; g__Euzebya	58.6743	1.12832e-12	1.7677e-10	5.30309e-10	0	2.71305e-06	0	1.13836e-05		k__Bacteria; p__Proteobacteria; c__Alphaproteobacteria; o__; f__; g__	28.8	2.46694e-06	0.000133215	0.000266429	0	0	8.63626e-05	0
k__Bacteria; p__Bacteroidetes; c__Flavobacteriia; o__Flavobacteriales; f__Flavobacteriaceae; g__Salinimicrobium	58.6743	1.12832e-12	1.7677e-10	5.30309e-10	0	2.31056e-06	0	5.1226e-06		k__Bacteria; p__Bacteroidetes; c__Bacteroidia; o__Bacteroidales; f__[Odoribacteraceae]; g__Odoribacter	24.9489	1.58253e-05	0.00056971	0.00170913	0.00574224	0.00500107	0.00883584	0.00122713
k__Bacteria; p__Firmicutes; c__Clostridia; o__Clostridiales; f__Christensenellaceae; g__	50.4996	6.25298e-11	7.34725e-09	2.9389e-08	0.00215111	0.00394835	0.00248191	0.000335364		k__Bacteria; p__Fusobacteria; c__Fusobacteriia; o__Fusobacteriales; f__Fusobacteriaceae; g__Fusobacterium	20.8834	0.000111313	0.00267146	0.0120218	0.00112175	0.000118877	0	0.00116253
k__Bacteria; p__Firmicutes; c__Clostridia; o__Clostridiales; f__; g__	48.6496	1.54889e-10	1.45596e-08	7.27978e-08	0.044816	0.0272791	0.0502797	0.0245348		k__Bacteria; p__Firmicutes; c__Clostridia; o__Clostridiales; f__Christensenellaceae; g__	20.663	0.000123679	0.00267146	0.0133573	0.00163976	0.00159175	0.00139289	0.000718835
k__Bacteria; p__Actinobacteria; c__Coriobacteriia; o__Coriobacteriales; f__Coriobacteriaceae; g__Adlercreutzia	39.4816	1.3722e-08	1.07489e-06	6.44936e-06	5.51393e-05	2.66219e-05	0.000203496	4.49262e-05		k__Bacteria; p__Bacteroidetes; c__Bacteroidia; o__Bacteroidales; f__[Paraprevotellaceae]; g__Paraprevotella	19.3705	0.000229173	0.00412512	0.0247507	0.0180993	0.00872578	0	0.00200329
k__Bacteria; p__Actinobacteria; c__Actinobacteria; o__Actinomycetales; f__Microbacteriaceae; g__Pseudoclavibacter	38.0848	2.71201e-08	1.82092e-06	1.27465e-05	0.00013628	0	0.000101519	6.98394e-06		k__Bacteria; p__Bacteroidetes; c__Bacteroidia; o__Bacteroidales; f__Rikenellaceae; g__	19.0042	0.000272847	0.00420963	0.0294674	0.0455212	0.0449284	0.0613322	0.0228384
k__Bacteria; p__Firmicutes; c__Clostridia; o__Clostridiales; f__Ruminococcaceae; g__	36.114	7.08393e-08	3.92343e-06	3.32945e-05	0.0776771	0.0645579	0.0903527	0.0542055		k__Bacteria; p__Firmicutes; c__Clostridia; o__Clostridiales; f__; g__	17.973	0.000445519	0.00601451	0.0481161	0.0283575	0.0306422	0.0294346	0.0185412
k__Bacteria; p__Cyanobacteria; c__4C0d-2; o__YS2; f__; g__	35.9933	7.51295e-08	3.92343e-06	3.53109e-05	0.0100875	0	0.000980696	0.000304168		k__Bacteria; p__Bacteroidetes; c__Bacteroidia; o__Bacteroidales; f__Bacteroidaceae; g__Bacteroides	16.6167	0.000847307	0.0101677	0.0915092	0.457325	0.504363	0.497923	0.652453
k__Bacteria; p__Synergistetes; c__Synergistia; o__Synergistales; f__Dethiosulfovibrionaceae; g__Pyramidobacter	35.5671	9.24498e-08	4.34514e-06	4.34514e-05	2.88839e-05	0	7.73381e-06	2.45313e-07		k__Bacteria; p__Tenericutes; c__Mollicutes; o__RF39; f__; g__	15.806	0.00124268	0.0134209	0.134209	0.00386734	0.00610916	0.00257074	7.99035e-05
k__Bacteria; p__Verrucomicrobia; c__Verrucomicrobiae; o__Verrucomicrobiales; f__Verrucomicrobiaceae; g__Akkermansia	35.225	1.09196e-07	4.66564e-06	5.13221e-05	0.00995819	0.00949028	0.0180237	0.0156217		k__Bacteria; p__Actinobacteria; c__Coriobacteriia; o__Coriobacteriales; f__Coriobacteriaceae; g__	13.3886	0.00386737	0.0362198	0.417675	0.000237275	0.000207499	5.73066e-05	0
k__Bacteria; p__Firmicutes; c__Clostridia; o__Clostridiales; f__Ruminococcaceae; g__Ruminococcus	35.0279	1.20184e-07	4.70721e-06	5.64866e-05	0.0300839	0.0166744	0.0244928	0.0134881		k__Bacteria; p__Firmicutes; c__Clostridia; o__Clostridiales; f__Lachnospiraceae; g__Dorea	13.215	0.00419395	0.0362198	0.452947	0.00432197	0.00294486	0.000751575	0.00176651
k__Bacteria; p__Spirochaetes; c__Spirochaetes; o__Spirochaetales; f__Spirochaetaceae; g__Treponema	34.7414	1.38155e-07	4.99485e-06	6.49331e-05	1.30552e-05	0	2.29184e-06	2.33301e-05		k__Bacteria; p__Firmicutes; c__Erysipelotrichi; o__Erysipelotrichales; f__Erysipelotrichaceae; g__	13.1319	0.00435979	0.0362198	0.470857	0.00263252	0.00268301	0.000262697	0.00203707
k__Bacteria; p__Proteobacteria; c__Alphaproteobacteria; o__RF32; f__; g__	34.4489	1.59271e-07	5.10767e-06	7.48575e-05	0.0126781	1.73456e-05	0.00394941	0.00203155		k__Bacteria; p__Firmicutes; c__Clostridia; o__Clostridiales; f__Dehalobacteriaceae; g__Dehalobacterium	12.6764	0.00539142	0.0415909	0.582273	8.70511e-05	0.000100484	0.000141029	0
k__Bacteria; p__Proteobacteria; c__Alphaproteobacteria; o__Rhodospirillales; f__Acetobacteraceae; g__Gluconacetobacter	34.4012	1.63011e-07	5.10767e-06	7.6615e-05	1.59005e-06	0	3.41286e-08	0		k__Bacteria; p__Firmicutes; c__Clostridia; o__Clostridiales; f__Veillonellaceae; g__Veillonella	12.3836	0.00617811	0.043169	0.667235	0.000128307	0.000198104	0.000998992	0.000648469
k__Bacteria; p__Actinobacteria; c__Actinobacteria; o__Actinomycetales; f__Nocardiopsaceae; g__	33.8883	2.09177e-07	6.14459e-06	9.83134e-05	0	8.54044e-05	4.68617e-07	0		k__Bacteria; p__Lentisphaerae; c__[Lentisphaeria]; o__Victivallales; f__Victivallaceae; g__	12.3093	0.00639541	0.043169	0.690704	0.00030286	8.97652e-05	0	5.04923e-05
k__Bacteria; p__Bacteroidetes; c__Bacteroidia; o__Bacteroidales; f__Rikenellaceae; g__	32.5018	4.1021e-07	1.13411e-05	0.000192799	0.0397045	0.0156688	0.0263791	0.0129096		k__Bacteria; p__Firmicutes; c__Clostridia; o__Clostridiales; f__Lachnospiraceae; g__	12.0373	0.00725632	0.046099	0.783682	0.0236885	0.0372914	0.031207	0.0193877
k__Bacteria; p__Firmicutes; c__Clostridia; o__Clostridiales; f__Veillonellaceae; g__Megasphaera	31.7147	6.01042e-07	1.56939e-05	0.00028249	0.000378699	0.0211955	0.000635804	0.0153752		k__Bacteria; p__Bacteroidetes; c__Bacteroidia; o__Bacteroidales; f__Prevotellaceae; g__Prevotella	11.408	0.0097125	0.058275	1	0.0399947	0.0282894	0.00713648	0.0196702
k__Bacteria; p__Bacteroidetes; c__Sphingobacteriia; o__Sphingobacteriales; f__Sphingobacteriaceae; g__	31.4528	6.82461e-07	1.63049e-05	0.000320757	0	0	7.56078e-06	1.54883e-05		k__Bacteria; p__Verrucomicrobia; c__Verrucomicrobiae; o__Verrucomicrobiales; f__Verrucomicrobiaceae; g__Akkermansia	10.6743	0.0136239	0.0774412	1	0.00121317	0.00329728	0.00452934	0.000141112
k__Bacteria; p__Actinobacteria; c__Actinobacteria; o__Bifidobacteriales; f__Bifidobacteriaceae; g__Bifidobacterium	31.4188	6.93825e-07	1.63049e-05	0.000326098	0.00918084	0.0271766	0.00955632	0.021524		k__Bacteria; p__Actinobacteria; c__Coriobacteriia; o__Coriobacteriales; f__Coriobacteriaceae; g__Collinsella	10.3959	0.0154842	0.0836145	1	0.00132268	0.000755792	0.000177305	0.000998577
k__Bacteria; p__Firmicutes; c__Clostridia; o__Clostridiales; f__Veillonellaceae; g__Veillonella	30.9287	8.79932e-07	1.91979e-05	0.000413568	0.00072717	0.00205277	0.00149867	0.0014284		k__Bacteria; p__Firmicutes; c__Clostridia; o__Clostridiales; f__Lachnospiraceae; g__Lachnobacterium	10.1849	0.0170582	0.0860385	1	0.000548115	0.00103941	4.0915e-05	7.29349e-05
k__Bacteria; p__Actinobacteria; c__Actinobacteria; o__Bifidobacteriales; f__Bifidobacteriaceae; g__	30.8854	8.98623e-07	1.91979e-05	0.000422353	1.5051e-06	3.71954e-05	1.05625e-05	4.50989e-05		k__Bacteria; p__Firmicutes; c__Clostridia; o__Clostridiales; f__Ruminococcaceae; g__Oscillospira	10.0117	0.0184667	0.0860385	1	0.0117964	0.0119015	0.00891292	0.00775019
k__Bacteria; p__Proteobacteria; c__Alphaproteobacteria; o__Rhizobiales; f__Methylocystaceae; g__Methylosinus	29.2713	1.96392e-06	3.84601e-05	0.000923042	0	0	0	1.48019e-05		k__Bacteria; p__Firmicutes; c__Clostridia; o__Clostridiales; f__Lachnospiraceae; g__Coprococcus	9.76491	0.0206739	0.0860385	1	0.00900779	0.00628702	0.00269735	0.00447785
k__Bacteria; p__Proteobacteria; c__Gammaproteobacteria; o__Methylococcales; f__Crenotrichaceae; g__Crenothrix	29.2713	1.96392e-06	3.84601e-05	0.000923042	0	0	0	1.33255e-05		k__Bacteria; p__Bacteroidetes; c__Bacteroidia; o__Bacteroidales; f__Porphyromonadaceae; g__Parabacteroides	9.75045	0.020811	0.0860385	1	0.0435769	0.0384422	0.068392	0.0292473
k__Bacteria; p__Firmicutes; c__Clostridia; o__Clostridiales; f__Lachnospiraceae; g__Clostridium	24.7947	1.70443e-05	0.000320432	0.0080108	1.25508e-07	2.01725e-05	3.23318e-06	2.31606e-06		k__Bacteria; p__Firmicutes; c__Clostridia; o__Clostridiales; f__Lachnospiraceae; g__[Ruminococcus]	9.73777	0.0209319	0.0860385	1	0.0066623	0.00320477	0.000914989	0.0079615
k__Bacteria; p__Bacteroidetes; c__Bacteroidia; o__Bacteroidales; f__[Odoribacteraceae]; g__Odoribacter	22.5886	4.91938e-05	0.000889272	0.0231211	0.00142802	0.000900901	0.00121527	0.000612626		k__Bacteria; p__Bacteroidetes; c__Bacteroidia; o__Bacteroidales	9.73394	0.0209685	0.0860385	1	2.21257e-05	3.34171e-05	3.66148e-05	0
k__Bacteria; p__Firmicutes; c__Clostridia; o__Clostridiales; f__[Mogibacteriaceae]; g__	20.328	0.000145144	0.00252659	0.0682178	0.00114071	0.000305395	0.00079642	0.000660664		k__Bacteria; p__Firmicutes; c__Clostridia; o__Clostridiales; f__Ruminococcaceae; g__Anaerotruncus	9.67816	0.0215096	0.0860385	1	0.000194732	0.000107232	0.000100586	5.83798e-06
k__Bacteria; p__Actinobacteria; c__Coriobacteriia; o__Coriobacteriales; f__Coriobacteriaceae; g__	20.2494	0.000150691	0.00252946	0.070825	0.00104841	0.000737303	0.00097224	0.000464458		k__Bacteria; p__Firmicutes; c__Clostridia; o__Clostridiales; f__Peptococcaceae; g__	9.36364	0.0248272	0.0957619	1	8.66758e-05	9.10568e-05	0	0
k__Bacteria; p__Proteobacteria; c__Betaproteobacteria; o__Burkholderiales; f__Oxalobacteraceae; g__Oxalobacter	20.1113	0.00016096	0.00260866	0.0756512	0.000204853	0.000157279	0.000206644	3.59167e-05		k__Bacteria; p__Firmicutes; c__Clostridia; o__Clostridiales; f__Christensenellaceae; g__Christensenella	9.13905	0.0274981	0.100937	1	3.34108e-05	1.09861e-05	1.14129e-05	0
k__Archaea; p__Euryarchaeota; c__Methanobacteria; o__Methanobacteriales; f__Methanobacteriaceae; g__Methanobrevibacter	19.0387	0.000268406	0.00420503	0.126151	0.000144056	1.68963e-05	0.000208752	6.24191e-06		k__Bacteria; p__Firmicutes; c__Clostridia; o__Clostridiales; f__Lachnospiraceae; g__Roseburia	9.09626	0.028038	0.100937	1	0.00675094	0.00842156	0.00428244	0.0049011
k__Bacteria; p__Tenericutes; c__Mollicutes; o__RF39; f__; g__	18.8309	0.000296319	0.00449258	0.13927	0.00650721	0.00299593	0.00581932	0.00301403		k__Bacteria; p__Actinobacteria; c__Coriobacteriia; o__Coriobacteriales; f__Coriobacteriaceae; g__Slackia	9.00526	0.0292211	0.101802	1	5.96481e-05	1.84345e-05	0	0
k__Bacteria; p__Lentisphaerae; c__[Lentisphaeria]; o__Victivallales; f__Victivallaceae; g__Victivallis	18.5367	0.000340826	0.00500589	0.160188	6.25524e-05	2.81604e-06	3.76167e-05	1.20341e-05		k__Bacteria; p__Tenericutes; c__RF3; o__ML615J-28; f__; g__	8.89491	0.0307213	0.103684	1	0.00119924	0.00213042	0	0.00031235
k__Bacteria; p__Firmicutes; c__Clostridia; o__Clostridiales; f__Veillonellaceae; g__Megamonas	18.225	0.000395258	0.00535916	0.185771	0	0.000251134	0.000286388	0.00388587		k__Bacteria; p__Bacteroidetes; c__Bacteroidia; o__Bacteroidales; f__; g__	8.76251	0.0326209	0.106759	1	0.0169276	0.00170298	0	0
k__Bacteria; p__Firmicutes; c__Clostridia; o__Clostridiales; f__Peptococcaceae; g__	18.2188	0.000396433	0.00535916	0.186324	0.000262192	1.15599e-05	0.000199494	7.02515e-05		k__Bacteria; p__Proteobacteria; c__Epsilonproteobacteria; o__Campylobacterales; f__Campylobacteraceae; g__Campylobacter	8.67213	0.0339831	0.107946	1	3.89102e-05	7.37008e-06	0	0
k__Bacteria; p__Firmicutes; c__Clostridia; o__SHA-98; f__; g__	18.2047	0.000399086	0.00535916	0.187571	0.000189687	5.83675e-05	5.93763e-05	2.90336e-05		k__Bacteria; p__Proteobacteria; c__Deltaproteobacteria; o__Desulfovibrionales; f__Desulfovibrionaceae; g__Desulfovibrio	8.47147	0.0372094	0.114818	1	5.41077e-05	7.84749e-05	0.000607086	0
k__Bacteria; p__Firmicutes; c__Clostridia; o__Clostridiales; f__Dehalobacteriaceae; g__Dehalobacterium	17.7678	0.0004911	0.00641158	0.230817	6.81348e-05	1.12642e-05	8.11586e-05	1.47191e-05		k__Bacteria; p__Firmicutes; c__Clostridia; o__Clostridiales	8.02285	0.0455417	0.136625	1	0.000592442	0.00121033	0.000810553	0.000529511
k__Bacteria; p__Bacteroidetes; c__Bacteroidia; o__Bacteroidales; f__Porphyromonadaceae; g__Parabacteroides	17.3699	0.000593113	0.00753414	0.278763	0.0439547	0.0368252	0.0287004	0.0288617		k__Bacteria; p__Bacteroidetes; c__Bacteroidia; o__Bacteroidales; f__S24-7; g__	7.81167	0.0500686	0.146146	1	0.00716591	0.00959434	0.0271932	0.00240367
k__Bacteria; p__Tenericutes; c__RF3; o__ML615J-28; f__; g__	17.2331	0.000632843	0.00782727	0.297436	0.000918925	8.44813e-06	0.000543082	6.33807e-05		k__Bacteria; p__Firmicutes; c__Clostridia; o__Clostridiales; f__Lachnospiraceae; g__Blautia	7.62133	0.0545216	0.15249	1	0.0133794	0.0072899	0.00296207	0.00623969
k__Bacteria; p__Firmicutes; c__Erysipelotrichi; o__Erysipelotrichales; f__Erysipelotrichaceae; g__cc_115	16.8873	0.000745466	0.00898382	0.350369	9.80423e-05	1.89365e-05	0.000144444	2.42612e-05		k__Bacteria; p__Firmicutes; c__Clostridia; o__Clostridiales; f__Veillonellaceae; g__Phascolarctobacterium	7.59911	0.0550659	0.15249	1	0.0173089	0.0101493	0.001246	0.00852599
k__Bacteria; p__Bacteroidetes; c__Bacteroidia; o__Bacteroidales; f__[Barnesiellaceae]; g__	16.4911	0.000899169	0.0105652	0.422609	0.0104754	0.0072014	0.00703199	0.00293351		k__Bacteria; p__Firmicutes; c__Clostridia; o__Clostridiales; f__Veillonellaceae; g__Acidaminococcus	7.40598	0.0600241	0.159638	1	0.000368773	0.00136599	0	0.00153412
k__Bacteria; p__Firmicutes; c__Bacilli; o__Bacillales; f__[Exiguobacteraceae]; g__	16.2946	0.000986679	0.0113107	0.463739	0	5.63209e-06	3.18361e-06	0		k__Bacteria; p__Bacteroidetes; c__Bacteroidia; o__Bacteroidales; f__[Odoribacteraceae]; g__Butyricimonas	7.38443	0.0606034	0.159638	1	0.0035006	0.0036999	0.00516906	0.00272787
k__Bacteria; p__Proteobacteria; c__Gammaproteobacteria; o__Pasteurellales; f__Pasteurellaceae; g__Haemophilus	15.4155	0.0014939	0.0167174	0.702132	0.00117692	0.00143156	0.000980252	0.00278493		k__Bacteria; p__Cyanobacteria; c__4C0d-2; o__YS2; f__; g__	7.13962	0.0675781	0.173772	1	0.000106966	0.000983329	2.87637e-05	0
k__Bacteria; p__Proteobacteria; c__Gammaproteobacteria; o__Oceanospirillales; f__Saccharospirillaceae; g__Saccharospirillum	14.625	0.00216684	0.0216684	1	0	0	0	9.10685e-06		k__Bacteria; p__Actinobacteria; c__Coriobacteriia; o__Coriobacteriales; f__Coriobacteriaceae; g__Eggerthella	7.03455	0.0708045	0.177835	1	1.71143e-05	3.45768e-05	0	0
k__Bacteria; p__Proteobacteria; c__Deltaproteobacteria; o__Desulfobacterales; f__Desulfobulbaceae; g__	14.625	0.00216684	0.0216684	1	0	0	0	7.96849e-06		k__Bacteria; p__Firmicutes; c__Clostridia; o__Clostridiales; f__Lachnospiraceae; g__Lachnospira	6.93065	0.0741414	0.181983	1	0.00414276	0.00772018	0.00469747	0.0107989
k__Bacteria; p__Bacteroidetes; c__[Rhodothermi]; o__[Rhodothermales]; f__[Balneolaceae]; g__KSA1	14.625	0.00216684	0.0216684	1	0	0	0	6.83013e-06		k__Bacteria; p__Firmicutes; c__Clostridia; o__Clostridiales; f__Veillonellaceae; g__Megamonas	6.78971	0.0789112	0.185535	1	0.000177304	1.62629e-05	0	0.00225964
k__Bacteria; p__Proteobacteria; c__Betaproteobacteria; o__Methylophilales; f__Methylophilaceae; g__Methylotenera	14.625	0.00216684	0.0216684	1	0	0	0	5.69178e-06		k__Bacteria; p__Firmicutes; c__Clostridia; o__Clostridiales; f__Ruminococcaceae; g__Faecalibacterium	6.75251	0.0802186	0.185535	1	0.0340527	0.0426408	0.0372867	0.0357654
k__Bacteria; p__Proteobacteria; c__Deltaproteobacteria; o__BPC076; f__; g__	14.625	0.00216684	0.0216684	1	0	0	0	5.69178e-06		k__Bacteria; p__Actinobacteria; c__Coriobacteriia; o__Coriobacteriales; f__Coriobacteriaceae; g__Adlercreutzia	6.67548	0.0829929	0.185535	1	5.80715e-06	3.61989e-05	9.79912e-06	0
k__Bacteria; p__Actinobacteria; c__Actinobacteria; o__Actinomycetales; f__Actinomycetaceae; g__Mobiluncus	14.1949	0.00265157	0.0257052	1	0.00012028	8.02843e-06	4.48952e-05	0.000149991		k__Bacteria; p__Firmicutes; c__Clostridia; o__Clostridiales; f__Clostridiaceae; g__Clostridium	6.66976	0.0832026	0.185535	1	0.00151335	0.00159562	0.000845735	0.000853872
k__Bacteria; p__Proteobacteria; c__Epsilonproteobacteria; o__Campylobacterales; f__Campylobacteraceae; g__Campylobacter	14.1722	0.0026799	0.0257052	1	0.00165986	3.3295e-05	0.000227364	0.000466921		k__Bacteria; p__Bacteroidetes; c__Bacteroidia; o__Bacteroidales; f__[Paraprevotellaceae]; g__	6.64333	0.0841781	0.185535	1	0.000220794	3.53993e-05	0	0
k__Bacteria; p__Fusobacteria; c__Fusobacteriia; o__Fusobacteriales; f__Leptotrichiaceae; g__Leptotrichia	14.0908	0.00278417	0.0261712	1	3.92199e-05	0	2.40514e-05	0.000117184		k__Bacteria; p__Firmicutes; c__Erysipelotrichi; o__Erysipelotrichales; f__Erysipelotrichaceae; g__[Eubacterium]	6.53103	0.0884469	0.187782	1	0.00312429	0.00104164	0.00437618	0.000458219
k__Bacteria; p__Firmicutes; c__Clostridia; o__Clostridiales; f__Ruminococcaceae; g__Oscillospira	13.8594	0.00310291	0.0285037	1	0.0117894	0.0118558	0.0115753	0.00816231		k__Bacteria; p__Firmicutes; c__Clostridia; o__Clostridiales; f__Ruminococcaceae; g__	6.52518	0.0886749	0.187782	1	0.0896915	0.0702877	0.0884079	0.0497179
k__Bacteria; p__Lentisphaerae; c__[Lentisphaeria]; o__Victivallales; f__Victivallaceae; g__	13.8248	0.00315361	0.0285037	1	0.000797903	0.000206068	0.000168598	0.000105576		k__Bacteria; p__Bacteroidetes; c__Bacteroidia; o__Bacteroidales; f__[Barnesiellaceae]; g__	6.30239	0.0977903	0.203103	1	0.0106592	0.0119278	0.00785059	0.0103469
k__Bacteria; p__Firmicutes; c__Clostridia; o__Clostridiales; f__Veillonellaceae; g__Dialister	13.2954	0.00403936	0.0358208	1	0.0089184	0.0326868	0.00731126	0.00798933		k__Bacteria; p__Firmicutes; c__Erysipelotrichi; o__Erysipelotrichales; f__Erysipelotrichaceae; g__Catenibacterium	5.9761	0.112779	0.229813	1	0	0.000479902	3.92557e-05	0
k__Bacteria; p__Proteobacteria; c__Betaproteobacteria; o__Rhodocyclales; f__Rhodocyclaceae; g__Zoogloea	13.0215	0.00459041	0.0399536	1	4.64661e-06	4.5987e-05	5.07826e-06	0		k__Bacteria; p__Proteobacteria; c__Betaproteobacteria; o__Burkholderiales; f__Oxalobacteraceae; g__Oxalobacter	5.807	0.121387	0.241909	1	9.31866e-06	5.9952e-05	0	0
k__Bacteria; p__Firmicutes; c__Bacilli; o__Lactobacillales; f__Aerococcaceae; g__Facklamia	12.85	0.00497248	0.0424921	1	5.54903e-05	0	6.90488e-05	2.66646e-05		k__Bacteria; p__Firmicutes; c__Erysipelotrichi; o__Erysipelotrichales; f__Erysipelotrichaceae; g__Clostridium	5.77295	0.123195	0.241909	1	0.000247586	0.000303556	0.000137866	0.00013257
k__Bacteria; p__Proteobacteria; c__Gammaproteobacteria; o__Alteromonadales; f__Shewanellaceae; g__	12.8067	0.00507373	0.0425831	1	0	0	1.15219e-07	1.19041e-05		k__Bacteria; p__Proteobacteria; c__Gammaproteobacteria; o__Pasteurellales; f__Pasteurellaceae; g__Haemophilus	5.58525	0.133628	0.25573	1	0.000467851	0.000304537	0.000238065	0.000503178
k__Bacteria; p__Proteobacteria; c__Betaproteobacteria; o__Rhodocyclales; f__Rhodocyclaceae; g__Petrobacter	12.7644	0.00517483	0.0426697	1	0	0	1.88166e-06	4.16008e-06		k__Bacteria; p__Firmicutes; c__Clostridia; o__Clostridiales; f__[Mogibacteriaceae]; g__	5.56215	0.134968	0.25573	1	0.000547748	0.000361473	0.000424495	0.000151878
k__Bacteria; p__Firmicutes; c__Clostridia; o__Clostridiales; f__Veillonellaceae; g__Mitsuokella	12.4548	0.00597703	0.0484345	1	0	0	5.23334e-06	0.000298162		k__Bacteria; p__Firmicutes; c__Clostridia; o__Clostridiales; f__Veillonellaceae; g__Dialister	4.91341	0.178249	0.331435	1	0.0116242	0.00973929	0.0125534	0.00892525
k__Bacteria; p__Firmicutes; c__Clostridia; o__Clostridiales; f__[Tissierellaceae]; g__	12.35	0.00627565	0.0499924	1	2.74895e-05	0	1.49444e-05	4.91222e-06		k__Bacteria; p__Proteobacteria; c__Gammaproteobacteria; o__Enterobacteriales; f__Enterobacteriaceae	4.87657	0.181062	0.331435	1	0.000248848	0.000419276	2.65534e-05	0.00108753
k__Bacteria; p__Actinobacteria; c__Actinobacteria; o__Actinomycetales; f__Corynebacteriaceae; g__Corynebacterium	12.2541	0.00656146	0.0507094	1	0.00632814	0.000820816	0.00594212	0.00271409		k__Bacteria; p__Firmicutes; c__Erysipelotrichi; o__Erysipelotrichales; f__Erysipelotrichaceae; g__Holdemania	4.80014	0.18703	0.336655	1	0.000159228	0.000170894	0.00014418	0.000100785
k__Bacteria; p__Firmicutes; c__Clostridia; o__Clostridiales; f__Lachnospiraceae; g__Lachnobacterium	12.2476	0.00658144	0.0507094	1	0.000592556	8.46406e-06	0.00197908	0.000783079		k__Bacteria; p__Bacteroidetes; c__Bacteroidia; o__Bacteroidales; f__Rikenellaceae	4.72668	0.19294	0.341599	1	0	7.89721e-05	2.7465e-05	0.000296675
k__Bacteria; p__Proteobacteria; c__Gammaproteobacteria; o__Pseudomonadales; f__Moraxellaceae; g__Enhydrobacter	11.9831	0.00744111	0.0564023	1	5.2918e-05	6.80494e-06	4.99547e-06	5.69178e-07		k__Bacteria; p__Firmicutes; c__Clostridia; o__Clostridiales; f__Veillonellaceae; g__Megasphaera	4.65664	0.198736	0.346186	1	0.000988237	0.000109172	5.493e-05	0.00016218
k__Bacteria; p__Firmicutes; c__Clostridia; o__Clostridiales; f__Ruminococcaceae; g__Anaerotruncus	11.9489	0.00756031	0.0564023	1	0.000233206	0.000257575	0.000234155	0.000151349		k__Bacteria; p__Firmicutes; c__Clostridia; o__Clostridiales; f__Ruminococcaceae	4.52009	0.210506	0.360867	1	1.40458e-05	7.35861e-05	1.91022e-05	1.55494e-05
k__Bacteria; p__Actinobacteria; c__Actinobacteria; o__Actinomycetales; f__Nocardiopsaceae; g__Nocardiopsis	11.6061	0.00886178	0.0644511	1	2.67383e-06	0.00590604	4.25535e-05	0		k__Bacteria; p__Firmicutes; c__Erysipelotrichi; o__Erysipelotrichales; f__Erysipelotrichaceae; g__cc_115	4.40886	0.220565	0.372203	1	3.31787e-05	3.72284e-05	2.65534e-05	0
k__Bacteria; p__Bacteroidetes; c__Bacteroidia; o__Bacteroidales; f__[Odoribacteraceae]; g__Butyricimonas	11.5721	0.00900254	0.0644511	1	0.00236906	0.00171471	0.00148686	0.00120806		k__Bacteria; p__Firmicutes; c__Clostridia; o__Clostridiales; f__Peptococcaceae; g__rc4-4	4.36417	0.224731	0.3734	1	7.77783e-05	4.29607e-05	7.85114e-06	0
k__Bacteria; p__Firmicutes; c__Clostridia; o__Clostridiales; f__[Tissierellaceae]; g__Anaerococcus	11.5606	0.00905057	0.0644511	1	0.000829332	3.27626e-05	0.000905089	0.00250215		Unassigned	4.06362	0.254676	0.407932	1	0.00146999	0.00256665	0.00116694	0.00234407
k__Bacteria; p__Firmicutes; c__Clostridia; o__Clostridiales; f__Christensenellaceae; g__Christensenella	11.28	0.0103043	0.072284	1	1.9406e-05	2.12022e-05	1.9885e-05	3.20342e-06		k__Bacteria; p__Proteobacteria; c__Alphaproteobacteria; o__RF32; f__; g__	4.05681	0.255395	0.407932	1	0.00651654	0.00548357	0.000177305	0.00239425
k__Bacteria; p__Firmicutes; c__Bacilli; o__Bacillales; f__Staphylococcaceae; g__Staphylococcus	10.9143	0.0121982	0.0843111	1	0.000415146	6.5651e-05	0.00128767	0.00152439		k__Bacteria; p__Firmicutes; c__Clostridia; o__Clostridiales; f__Ruminococcaceae; g__Ruminococcus	4.04311	0.256846	0.407932	1	0.0322392	0.021426	0.0190232	0.0196464
k__Bacteria; p__Proteobacteria; c__Gammaproteobacteria; o__Enterobacteriales; f__Enterobacteriaceae; g__Proteus	10.7358	0.0132436	0.0900499	1	6.49025e-06	0.0368811	0.00335902	0.000193434		k__Bacteria; p__Firmicutes; c__Bacilli; o__Lactobacillales; f__Streptococcaceae; g__Lactococcus	3.9799	0.263642	0.412657	1	3.04743e-05	1.67199e-05	9.79912e-06	0
k__Bacteria; p__Proteobacteria; c__Alphaproteobacteria; o__Rhodospirillales; f__Acetobacteraceae; g__Acetobacter	10.7084	0.0134117	0.0900499	1	6.42274e-06	0	1.54582e-06	0		k__Bacteria; p__Firmicutes; c__Clostridia; o__Clostridiales; f__Veillonellaceae; g__	3.37738	0.337017	0.512693	1	0	1.87195e-05	0	0
k__Bacteria; p__Firmicutes; c__Clostridia; o__Clostridiales; f__[Tissierellaceae]; g__1-68	10.3607	0.0157363	0.10417	1	0.00149108	3.55911e-05	0.000503188	0.000659738		k__Bacteria; p__Bacteroidetes; c__Bacteroidia; o__Bacteroidales; f__[Paraprevotellaceae]; g__[Prevotella]	3.35646	0.339861	0.512693	1	4.37678e-05	0.0040732	0.00307692	0
k__Bacteria; p__Proteobacteria; c__Betaproteobacteria; o__Burkholderiales; f__Oxalobacteraceae; g__Cupriavidus	10.3174	0.016052	0.104784	1	1.12201e-06	0	0.000113868	2.84013e-07		k__Bacteria; p__Proteobacteria; c__Gammaproteobacteria; o__Enterobacteriales; f__Enterobacteriaceae; g__	3.34232	0.341795	0.512693	1	0.000879065	0.000863726	0.00022035	0.00232241
k__Bacteria; p__Firmicutes; c__Erysipelotrichi; o__Erysipelotrichales; f__Erysipelotrichaceae; g__[Eubacterium]	10.1422	0.0173953	0.111997	1	0.00157223	0.0043515	0.00289791	0.00277347		k__Bacteria; p__Firmicutes; c__Clostridia; o__Clostridiales; f__EtOH8; g__	3.11947	0.373569	0.547285	1	5.1325e-05	1.86277e-05	0	0
k__Bacteria; p__Firmicutes; c__Bacilli; o__Bacillales; f__Bacillaceae; g__Anaerobacillus	10.0229	0.0183729	0.116692	1	4.21021e-07	0.000198122	1.86862e-05	9.33496e-07		k__Bacteria; p__Verrucomicrobia; c__Opitutae; o__[Cerasicoccales]; f__[Cerasicoccaceae]; g__	3.10988	0.374992	0.547285	1	0.00026936	4.49617e-05	2.7465e-05	0
k__Bacteria; p__Actinobacteria; c__Actinobacteria; o__Actinomycetales; f__Microbacteriaceae; g__	9.79825	0.0203613	0.127598	1	1.19306e-05	0	8.62296e-06	6.70001e-06		k__Bacteria; p__Actinobacteria; c__Actinobacteria; o__Bifidobacteriales; f__Bifidobacteriaceae; g__Bifidobacterium	2.98483	0.39397	0.567317	1	0.00210095	0.000617576	0.000262782	0.000719803
k__Bacteria; p__Actinobacteria; c__Actinobacteria; o__Actinomycetales; f__Dietziaceae; g__Dietzia	9.68567	0.021436	0.132565	1	0	2.62783e-05	2.50397e-06	0		k__Bacteria; p__Tenericutes; c__Mollicutes; o__Anaeroplasmatales; f__Anaeroplasmataceae; g__	2.94522	0.400148	0.568631	1	0	0.000170473	0	0
k__Bacteria; p__Actinobacteria; c__Actinobacteria; o__Actinomycetales; f__Propionibacteriaceae; g__Propionibacterium	9.65602	0.0217282	0.132626	1	1.10612e-05	0	9.64088e-06	1.85532e-07		k__Bacteria; p__Synergistetes; c__Synergistia; o__Synergistales; f__Synergistaceae	2.69392	0.441262	0.618912	1	0	1.12814e-05	0	2.17919e-05
k__Bacteria; p__Chloroflexi; c__Gitt-GS-136; o__; f__; g__	9.56111	0.02269	0.135303	1	0	0	1.11154e-07	1.08177e-05		k__Bacteria; p__Firmicutes; c__Erysipelotrichi; o__Erysipelotrichales; f__Erysipelotrichaceae; g__Coprobacillus	2.58263	0.460542	0.637674	1	0.000168646	0.000126882	0.000107125	5.93481e-05
k__Bacteria; p__Bacteroidetes; c__[Saprospirae]; o__[Saprospirales]; f__Chitinophagaceae; g__Sediminibacterium	9.5448	0.0228595	0.135303	1	0	0	0.000144977	2.75214e-05		k__Bacteria; p__Firmicutes; c__Clostridia; o__Clostridiales; f__Lachnospiraceae	2.42695	0.488638	0.662561	1	0.00369532	0.00537996	0.00578647	0.00365749
k__Bacteria; p__Firmicutes; c__Clostridia; o__Clostridiales; f__Peptococcaceae; g__rc4-4	9.51455	0.0231771	0.135303	1	0.000175252	0.00053359	0.000247588	0.000141749		k__Bacteria; p__Firmicutes; c__Clostridia; o__SHA-98; f__; g__	2.38807	0.49586	0.662561	1	5.94027e-06	2.98196e-05	4.85319e-05	7.26396e-06
k__Bacteria; p__Proteobacteria; c__Alphaproteobacteria; o__Rhizobiales; f__Phyllobacteriaceae; g__	9.49596	0.0233744	0.135303	1	0	0	9.63342e-06	6.31957e-06		k__Bacteria; p__Proteobacteria; c__Gammaproteobacteria; o__Enterobacteriales; f__Enterobacteriaceae; g__Klebsiella	2.38239	0.496921	0.662561	1	8.29084e-06	4.19215e-05	0	1.78867e-05
k__Bacteria; p__Firmicutes; c__Clostridia; o__Clostridiales; f__[Tissierellaceae]; g__Peptoniphilus	9.47433	0.0236061	0.135303	1	0.000916215	0.000113948	0.00126129	0.00343176		k__Bacteria; p__Firmicutes; c__Clostridia; o__Clostridiales; f__Clostridiaceae; g__	2.29253	0.513954	0.676915	1	0.000898912	0.000924649	0.000907023	0.000755628
k__Bacteria; p__Firmicutes; c__Bacilli; o__Bacillales; f__Paenibacillaceae; g__Paenibacillus	9.10905	0.0278757	0.156034	1	0	0.00144231	0.000259453	0.0012759		k__Bacteria; p__Firmicutes; c__Clostridia; o__Clostridiales; f__[Tissierellaceae]; g__ph2	2.08956	0.554027	0.720902	1	0	1.56942e-05	0	0
k__Bacteria; p__Firmicutes; c__Clostridia; o__Clostridiales; f__Lachnospiraceae; g__Lachnospira	9.08539	0.0281769	0.156034	1	0.00738636	0.00257357	0.00901995	0.00945804		k__Bacteria; p__Actinobacteria; c__Actinobacteria; o__Actinomycetales; f__Propionibacteriaceae; g__Propionibacterium	1.91153	0.590971	0.759819	1	1.94303e-05	3.13006e-06	0	0
k__Bacteria; p__Firmicutes; c__Clostridia; o__Clostridiales; f__[Tissierellaceae]; g__Finegoldia	9.08211	0.0282189	0.156034	1	0.00111783	1.85526e-05	0.00117743	0.0040929		k__Bacteria; p__Firmicutes; c__Erysipelotrichi; o__Erysipelotrichales; f__Erysipelotrichaceae	1.86956	0.599916	0.762247	1	5.23308e-06	2.25003e-05	0	0
k__Bacteria; p__Cyanobacteria; c__Chloroplast; o__Streptophyta; f__; g__	8.95347	0.0299159	0.163494	1	0.000261157	2.52593e-05	0.000259099	0.000139433		k__Bacteria; p__Proteobacteria; c__Gammaproteobacteria; o__Enterobacteriales; f__Enterobacteriaceae; g__Citrobacter	1.81684	0.611276	0.767649	1	0	6.95346e-06	0	3.57735e-05
k__Bacteria; p__Firmicutes; c__Clostridia; o__Clostridiales; f__[Mogibacteriaceae]; g__Mogibacterium	8.58618	0.0353302	0.18979	1	0.000186687	0	7.2561e-05	0.000178455		k__Bacteria; p__Firmicutes; c__Clostridia; o__Clostridiales; f__[Tissierellaceae]; g__1-68	1.66602	0.644514	0.783207	1	0	2.20377e-05	0	0
k__Bacteria; p__Firmicutes; c__Clostridia; o__Clostridiales; f__Veillonellaceae; g__Selenomonas	8.57338	0.0355352	0.18979	1	0	3.11177e-06	6.38376e-06	1.96296e-06		k__Bacteria; p__Firmicutes; c__Bacilli; o__Lactobacillales; f__Enterococcaceae; g__Enterococcus	1.66602	0.644514	0.783207	1	0	2.25864e-05	0	0
k__Bacteria; p__Firmicutes; c__Bacilli; o__Bacillales; f__Bacillaceae; g__Bacillus	8.53916	0.036089	0.190582	1	0.00466431	0.00262437	0.00303505	0.00142212		k__Bacteria; p__Proteobacteria; c__Betaproteobacteria; o__Burkholderiales; f__Alcaligenaceae; g__Sutterella	1.66197	0.645421	0.783207	1	0.0169506	0.0214351	0.0212046	0.024056
k__Bacteria; p__Firmicutes; c__Bacilli; o__Gemellales; f__Gemellaceae; g__Gemella	8.36234	0.0390877	0.204125	1	0	0	4.63839e-07	3.6504e-06		k__Bacteria; p__Firmicutes; c__Clostridia; o__Clostridiales; f__Clostridiaceae	1.58193	0.663495	0.796194	1	9.14988e-05	7.27729e-05	0.00023224	7.17622e-05
k__Bacteria; p__Bacteroidetes; c__Flavobacteriia; o__Flavobacteriales; f__Cryomorphaceae; g__Fluviicola	8.16711	0.0426813	0.220442	1	0	6.00962e-05	0.000798292	0		k__Bacteria; p__Firmicutes; c__Bacilli; o__Lactobacillales; f__Streptococcaceae; g__Streptococcus	1.4072	0.703849	0.829544	1	0.000238108	0.000205909	0.000118109	0.000126018
k__Bacteria; p__Firmicutes; c__Bacilli; o__Lactobacillales; f__Lactobacillaceae; g__Lactobacillus	7.89514	0.0482293	0.24592	1	0.000203937	0.000514355	0.000991515	0.00487134		k__Bacteria; p__Firmicutes; c__Bacilli; o__Turicibacterales; f__Turicibacteraceae; g__Turicibacter	1.39525	0.706649	0.829544	1	8.76967e-05	0.000175518	0.00027104	0.000192258
k__Bacteria; p__Synergistetes; c__Synergistia; o__Synergistales; f__Synergistaceae; g__Cloacibacillus	7.87528	0.0486608	0.24592	1	8.42042e-07	5.63209e-06	5.31949e-05	1.53157e-06		k__Bacteria; p__Proteobacteria; c__Deltaproteobacteria; o__Desulfovibrionales; f__Desulfovibrionaceae; g__Bilophila	1.28644	0.732357	0.850479	1	0.000185213	0.000141534	0.000219745	4.80803e-05
k__Bacteria; p__Proteobacteria; c__Deltaproteobacteria; o__Myxococcales; f__0319-6G20; g__	7.84561	0.0493126	0.246563	1	7.66724e-05	0	1.1568e-06	0		k__Bacteria; p__Firmicutes; c__Clostridia; o__Clostridiales; f__[Tissierellaceae]; g__WAL_1855D	0.978789	0.806384	0.918986	1	8.53232e-06	5.61846e-06	0	7.26396e-06
k__Bacteria; p__Firmicutes; c__Bacilli; o__Bacillales; f__Planococcaceae; g__Lysinibacillus	7.67997	0.0531103	0.260236	1	0	0.00238613	0.00040018	2.53989e-05		k__Bacteria; p__Proteobacteria; c__Gammaproteobacteria; o__Enterobacteriales; f__Enterobacteriaceae; g__Serratia	0.827421	0.842898	0.918986	1	0	1.65766e-05	0	0
k__Bacteria; p__Firmicutes; c__Clostridia; o__Clostridiales; f__Lachnospiraceae; g__Roseburia	7.65091	0.0538051	0.260236	1	0.0105034	0.00329874	0.0116035	0.0141991		k__Bacteria; p__Bacteroidetes; c__Bacteroidia; o__Bacteroidales; f__[Barnesiellaceae]; g__Barnesiella	0.827421	0.842898	0.918986	1	0	5.8202e-06	0	0
k__Bacteria; p__Firmicutes; c__Clostridia; o__Clostridiales; f__Lachnospiraceae; g__Coprococcus	7.62453	0.0544435	0.260236	1	0.0242544	0.0145001	0.0227509	0.0200056		k__Bacteria; p__Proteobacteria; c__Betaproteobacteria; o__Burkholderiales; f__Oxalobacteraceae; g__	0.827421	0.842898	0.918986	1	0	3.50227e-06	0	0
k__Bacteria; p__Actinobacteria; c__Actinobacteria; o__Actinomycetales; f__Actinomycetaceae; g__	7.62384	0.0544604	0.260236	1	5.60285e-07	1.41614e-05	1.26597e-05	2.18194e-06		k__Bacteria; p__Firmicutes; c__Erysipelotrichi; o__Erysipelotrichales; f__Erysipelotrichaceae; g__Asteroleplasma	0.827421	0.842898	0.918986	1	0	0.0013552	0	0
k__Bacteria; p__Firmicutes; c__Bacilli; o__Turicibacterales; f__Turicibacteraceae; g__Turicibacter	7.6093	0.0548157	0.260236	1	0.000765175	0.000306513	0.000904854	0.000552565		k__Bacteria; p__Proteobacteria; c__Gammaproteobacteria; o__Aeromonadales; f__Succinivibrionaceae; g__Succinivibrio	0.827421	0.842898	0.918986	1	0	0.000241624	0	0
k__Bacteria; p__Actinobacteria; c__Actinobacteria; o__Actinomycetales; f__Brevibacteriaceae; g__Brevibacterium	7.48621	0.0579138	0.272094	1	9.18743e-05	1.31391e-05	0.000141597	1.19389e-05		k__Bacteria; p__Firmicutes; c__Clostridia; o__Clostridiales; f__Peptostreptococcaceae; g__	0.793951	0.850913	0.918986	1	1.80887e-05	1.53102e-05	1.91022e-05	1.64103e-05
k__Bacteria; p__Bacteroidetes; c__Bacteroidia; o__Bacteroidales; f__Bacteroidaceae; g__5-7N15	7.42079	0.0596291	0.272094	1	0	0	2.9236e-07	3.66082e-06		k__Bacteria; p__Firmicutes; c__Clostridia; o__Clostridiales; f__Lachnospiraceae; g__Anaerostipes	0.63971	0.887285	0.946449	1	0.000854281	0.00098128	0.000717642	0.00145409
k__Bacteria; p__Proteobacteria; c__Gammaproteobacteria; o__Xanthomonadales; f__Xanthomonadaceae; g__Dyella	7.42079	0.0596291	0.272094	1	0	0	8.08626e-08	1.17373e-06		k__Bacteria; p__Bacteroidetes; c__Bacteroidia; o__Bacteroidales; f__Porphyromonadaceae; g__Porphyromonas	0.605988	0.89506	0.946449	1	3.32543e-05	1.6462e-05	0	3.97564e-06
k__Bacteria; p__Actinobacteria; c__Actinobacteria; o__Actinomycetales; f__Micromonosporaceae; g__	7.42079	0.0596291	0.272094	1	0	0	8.4913e-07	4.72926e-06		k__Bacteria; p__Proteobacteria; c__Deltaproteobacteria; o__Desulfovibrionales; f__Desulfovibrionaceae; g__	0.54963	0.90786	0.946449	1	8.99548e-06	1.75804e-05	0	5.96225e-06
k__Bacteria; p__Actinobacteria; c__Acidimicrobiia; o__Acidimicrobiales; f__; g__	7.37482	0.0608637	0.272912	1	0	0	1.30296e-06	3.88246e-05		k__Bacteria; p__Firmicutes; c__Clostridia; o__Clostridiales; f__Peptococcaceae; g__Peptococcus	0.412322	0.937685	0.946449	1	0	3.91702e-06	0	0
k__Bacteria; p__Proteobacteria; c__Gammaproteobacteria; o__Enterobacteriales; f__Enterobacteriaceae; g__	7.35129	0.061505	0.272912	1	0.00318451	0.000554638	0.00480859	0.0025665		k__Bacteria; p__Proteobacteria; c__Betaproteobacteria; o__Burkholderiales	0.412322	0.937685	0.946449	1	0	2.96374e-05	0	0
k__Bacteria; p__Firmicutes; c__Clostridia; o__Clostridiales; f__[Tissierellaceae]; g__WAL_1855D	7.33001	0.0620909	0.272912	1	0.00509768	0.000109468	0.0023227	0.00157703		k__Bacteria; p__Bacteroidetes; c__Bacteroidia; o__Bacteroidales; f__[Paraprevotellaceae]; g__YRC22	0.412322	0.937685	0.946449	1	0	5.90552e-05	0	0
k__Bacteria; p__Proteobacteria; c__Gammaproteobacteria; o__Enterobacteriales; f__Enterobacteriaceae; g__Klebsiella	7.32374	0.0622647	0.272912	1	0	0	4.18181e-05	3.55088e-05		k__Bacteria; p__Bacteroidetes; c__Bacteroidia; o__Bacteroidales; f__[Paraprevotellaceae]; g__CF231	0.412322	0.937685	0.946449	1	0	1.11894e-05	0	0
k__Bacteria; p__Firmicutes; c__Bacilli; o__Lactobacillales; f__Streptococcaceae; g__Lactococcus	7.30767	0.0627117	0.272912	1	0.000142023	0.000142285	0.000849506	0.00018642		k__Bacteria; p__Firmicutes; c__Bacilli; o__Lactobacillales; f__Lactobacillaceae; g__Lactobacillus	0.216967	0.974805	0.974805	1	9.31543e-05	5.11814e-05	8.23949e-05	4.50986e-05
k__Bacteria; p__Bacteroidetes; c__Bacteroidia; o__Bacteroidales; f__Prevotellaceae; g__Prevotella	7.26096	0.0640293	0.27609	1	0.027406	0.0602101	0.0338138	0.0771246
k__Bacteria; p__Actinobacteria; c__Coriobacteriia; o__Coriobacteriales; f__Coriobacteriaceae; g__Slackia	7.1695	0.066687	0.282703	1	0.000105821	0.000175517	8.98771e-05	7.35954e-05
k__Bacteria; p__Proteobacteria; c__Betaproteobacteria; o__; f__; g__	7.16684	0.066766	0.282703	1	1.12208e-05	0	7.04138e-06	6.40205e-06
k__Bacteria; p__Firmicutes; c__Clostridia; o__Clostridiales; f__Lachnospiraceae; g__[Ruminococcus]	6.88103	0.0757879	0.315715	1	0.00652345	0.00968263	0.0071675	0.00597096
k__Bacteria; p__Actinobacteria; c__Actinobacteria; o__Actinomycetales; f__Dermabacteraceae; g__Brachybacterium	6.87751	0.075906	0.315715	1	7.31273e-06	0	4.9182e-06	0
k__Bacteria; p__Firmicutes; c__Clostridia; o__Clostridiales; f__Clostridiaceae; g__Clostridium	6.79628	0.0786823	0.324074	1	0.00874674	0.00229933	0.00644732	0.0128344
k__Bacteria; p__Firmicutes; c__Clostridia; o__Clostridiales; f__Lachnospiraceae; g__Moryella	6.77874	0.0792946	0.324074	1	1.13295e-05	2.31056e-06	1.0426e-05	1.08311e-05
k__Bacteria; p__Actinobacteria; c__Actinobacteria; o__Actinomycetales; f__Nocardiaceae; g__Rhodococcus	6.74176	0.0806004	0.326571	1	5.09303e-05	0	5.81679e-05	0
k__Bacteria; p__Proteobacteria; c__Gammaproteobacteria; o__Xanthomonadales; f__Xanthomonadaceae; g__Luteimonas	6.69984	0.0821058	0.328989	1	0	2.31056e-06	5.53554e-06	4.20829e-07
k__Bacteria; p__Proteobacteria; c__Betaproteobacteria; o__Burkholderiales; f__Alcaligenaceae; g__Sutterella	6.68632	0.0825972	0.328989	1	0.00769309	0.0122169	0.00650097	0.00730485
k__Bacteria; p__Bacteroidetes; c__Bacteroidia; o__Bacteroidales; f__; g__	6.66022	0.0835534	0.330001	1	0.000170689	0.00138586	0.00119981	0.000399917
k__Bacteria; p__Firmicutes; c__Erysipelotrichi; o__Erysipelotrichales; f__Erysipelotrichaceae; g__Catenibacterium	6.6118	0.0853561	0.332664	1	0.000370859	2.62783e-05	0.001308	0.00895063
k__Bacteria; p__Firmicutes; c__Bacilli; o__Gemellales; f__; g__	6.60418	0.0856432	0.332664	1	0	0	2.8733e-06	4.08368e-06
k__Bacteria; p__Proteobacteria; c__Alphaproteobacteria; o__Rickettsiales; f__mitochondria; g__Raphanus	6.57264	0.0868413	0.334553	1	0	1.9456e-06	1.31811e-06	0
k__Bacteria; p__Firmicutes; c__Clostridia; o__; f__; g__	6.5521	0.0876301	0.334847	1	4.85889e-05	0	6.04976e-06	1.68251e-05
k__Bacteria; p__Firmicutes; c__Clostridia; o__Clostridiales; f__Ruminococcaceae; g__Faecalibacterium	6.51871	0.0889277	0.337064	1	0.0695195	0.0400699	0.0760781	0.0770622
k__Bacteria; p__Proteobacteria; c__Betaproteobacteria; o__Burkholderiales; f__Oxalobacteraceae; g__	6.40474	0.0934961	0.349589	1	6.93758e-06	8.44813e-06	0.00022465	6.64611e-05
k__Bacteria; p__Actinobacteria; c__Acidimicrobiia; o__Acidimicrobiales; f__Iamiaceae; g__Iamia	6.38348	0.0943727	0.349589	1	0	0	1.44837e-07	1.5937e-05
k__Bacteria; p__Bacteroidetes; c__Bacteroidia; o__Bacteroidales; f__Rikenellaceae; g__Alistipes	6.38129	0.0944634	0.349589	1	0.000344613	7.21323e-05	0.00044746	0.000225016
k__Bacteria; p__Fusobacteria; c__Fusobacteriia; o__Fusobacteriales; f__Fusobacteriaceae; g__Fusobacterium	6.32698	0.0967416	0.355223	1	0.000344062	1.84116e-05	0.00123785	0.00159209
k__Bacteria; p__Bacteroidetes; c__Bacteroidia; o__Bacteroidales; f__Prevotellaceae; g__	6.28925	0.0983551	0.358348	1	2.84723e-06	3.482e-05	1.13602e-05	9.45866e-07
k__Bacteria; p__Proteobacteria; c__Alphaproteobacteria; o__Rickettsiales; f__mitochondria; g__Carludovica	6.19423	0.102533	0.370339	1	3.31733e-05	0	9.32575e-06	1.94845e-05
k__Bacteria; p__Firmicutes; c__Bacilli; o__Bacillales; f__Bacillaceae; g__	6.17893	0.103222	0.370339	1	9.64185e-06	7.63757e-05	0.00243502	7.48998e-05
k__Bacteria; p__Firmicutes; c__Bacilli; o__Lactobacillales; f__Streptococcaceae; g__Streptococcus	6.11116	0.106325	0.378583	1	0.00189854	0.00331745	0.00434171	0.00528544
k__Bacteria; p__Proteobacteria; c__Betaproteobacteria; o__Burkholderiales; f__Comamonadaceae; g__Comamonas	6.07654	0.107945	0.38146	1	0.0148646	0	0.00183469	0.00113988
k__Bacteria; p__Firmicutes; c__Erysipelotrichi; o__Erysipelotrichales; f__Erysipelotrichaceae; g__	6.01083	0.111084	0.389624	1	0.00514836	0.00394945	0.00803769	0.00635475
k__Bacteria; p__Proteobacteria; c__Betaproteobacteria; o__Burkholderiales; f__Oxalobacteraceae; g__Collimonas	5.96877	0.113139	0.391845	1	1.77517e-06	0	7.77508e-06	0
k__Bacteria; p__Proteobacteria; c__Deltaproteobacteria; o__Desulfovibrionales; f__Desulfovibrionaceae; g__Desulfovibrio	5.9638	0.113385	0.391845	1	0.000719526	0.00149821	0.000878759	0.000371646
k__Bacteria; p__Firmicutes; c__Clostridia; o__Clostridiales; f__Veillonellaceae; g__Phascolarctobacterium	5.84287	0.11951	0.407137	1	0.00417889	0.00511066	0.00729679	0.00742541
k__Bacteria; p__Proteobacteria; c__Betaproteobacteria; o__Neisseriales; f__Neisseriaceae; g__Neisseria	5.83395	0.119974	0.407137	1	8.71896e-05	4.64696e-05	0.00010279	0.000246352
k__Bacteria; p__Proteobacteria; c__Betaproteobacteria; o__Rhodocyclales; f__Rhodocyclaceae; g__Methyloversatilis	5.82564	0.120408	0.407137	1	3.83362e-05	0	5.78896e-07	3.91007e-06
k__Bacteria; p__Proteobacteria; c__Betaproteobacteria; o__Burkholderiales; f__Comamonadaceae; g__Leptothrix	5.50842	0.138136	0.463742	1	0	9.02088e-05	1.6288e-05	0
k__Bacteria; p__Bacteroidetes; c__Bacteroidia; o__Bacteroidales; f__S24-7; g__	5.4118	0.14401	0.480034	1	0.00445233	0.00177368	0.00416462	0.000996163
k__Bacteria; p__Proteobacteria; c__Gammaproteobacteria; o__Pseudomonadales; f__Moraxellaceae; g__Acinetobacter	5.36566	0.146898	0.486212	1	9.38049e-05	0.00138989	0.00716963	0.0107263
k__Bacteria; p__Proteobacteria; c__Betaproteobacteria; o__Burkholderiales; f__Comamonadaceae; g__Acidovorax	5.23992	0.155049	0.506971	1	0	0	2.73284e-05	5.00945e-06
k__Bacteria; p__Firmicutes; c__Clostridia; o__Clostridiales; f__Ruminococcaceae; g__Clostridium	5.22679	0.155924	0.506971	1	4.11158e-06	4.62111e-06	6.90962e-06	1.08972e-06
k__Bacteria; p__Firmicutes; c__Bacilli; o__Bacillales; f__Planococcaceae; g__Planococcus	5.21959	0.156406	0.506971	1	0	5.63209e-06	2.10159e-06	6.19508e-07
k__Bacteria; p__Firmicutes; c__Bacilli; o__Bacillales; f__Planococcaceae; g__Sporosarcina	5.15841	0.160559	0.513458	1	0	0	0.000633375	0.00370842
k__Bacteria; p__Actinobacteria; c__Actinobacteria; o__Actinomycetales; f__Dermabacteraceae; g__Dermabacter	5.15792	0.160592	0.513458	1	1.82145e-05	0	1.49944e-05	8.20122e-05
k__Bacteria; p__Actinobacteria; c__Actinobacteria; o__Actinomycetales; f__Actinomycetaceae; g__Varibaculum	5.09353	0.165075	0.524224	1	0.000144305	2.24218e-05	0.000255545	0.000352811
k__Bacteria; p__Proteobacteria; c__Gammaproteobacteria; o__Pseudomonadales; f__Pseudomonadaceae; g__Pseudomonas	5.0581	0.167592	0.528645	1	0.000463015	1.2231e-05	0.0017139	0.00193639
k__Bacteria; p__Actinobacteria; c__Coriobacteriia; o__Coriobacteriales; f__Coriobacteriaceae; g__Collinsella	4.8722	0.181398	0.559944	1	0.00114999	0.00069251	0.00165601	0.00144789
k__Bacteria; p__Fusobacteria; c__Fusobacteriia; o__Fusobacteriales; f__Leptotrichiaceae; g__Sneathia	4.87123	0.181473	0.559944	1	5.94352e-05	0	5.95111e-05	6.98881e-05
k__Bacteria; p__Bacteroidetes; c__Bacteroidia; o__Bacteroidales; f__Porphyromonadaceae; g__Porphyromonas	4.86711	0.18179	0.559944	1	0.00216949	0.000111355	0.00113591	0.00200642
k__Bacteria; p__Proteobacteria; c__Betaproteobacteria; o__Burkholderiales; f__Alcaligenaceae; g__Rhodospirillum	4.86078	0.18228	0.559944	1	0	5.80333e-06	0.000123498	0.00213443
k__Bacteria; p__Firmicutes; c__Bacilli; o__Lactobacillales; f__Streptococcaceae; g__	4.83912	0.183964	0.561448	1	0	0	4.70822e-07	1.24109e-06
k__Bacteria; p__Proteobacteria; c__Gammaproteobacteria; o__Pseudomonadales; f__Moraxellaceae; g__Moraxella	4.80442	0.186691	0.566096	1	1.25508e-07	0	2.28363e-06	0
k__Bacteria; p__Firmicutes; c__Clostridia; o__Clostridiales; f__Veillonellaceae; g__	4.70632	0.194609	0.586321	1	0.000672148	0.00284727	0.000401305	0.00169791
k__Bacteria; p__Firmicutes; c__Bacilli; o__Bacillales; f__Planococcaceae; g__Solibacillus	4.6362	0.200459	0.598005	1	0	0.000180227	0.000115676	0.000460007
k__Bacteria; p__Synergistetes; c__Synergistia; o__Synergistales; f__Dethiosulfovibrionaceae; g__Jonquetella	4.62943	0.201032	0.598005	1	2.50765e-06	0	5.31656e-06	2.45435e-06
k__Bacteria; p__Firmicutes; c__Clostridia; o__Clostridiales; f__Lachnospiraceae; g__Anaerostipes	4.58831	0.204547	0.604265	1	0.000818888	0.000483351	0.0016134	0.00154678
k__Bacteria; p__Firmicutes; c__Bacilli; o__Lactobacillales; f__Aerococcaceae; g__Alloiococcus	4.55702	0.20726	0.604265	1	4.20562e-06	0	4.34463e-06	0
k__Bacteria; p__Actinobacteria; c__Actinobacteria; o__Actinomycetales; f__Actinomycetaceae; g__Actinobaculum	4.54268	0.208515	0.604265	1	0	2.71305e-06	2.72407e-06	8.99892e-06
k__Bacteria; p__Proteobacteria; c__Alphaproteobacteria; o__; f__; g__	4.53483	0.209204	0.604265	1	8.98766e-06	0	6.29088e-06	1.18233e-05
k__Bacteria; p__Proteobacteria; c__Gammaproteobacteria; o__Enterobacteriales; f__Enterobacteriaceae; g__Erwinia	4.51944	0.210563	0.604265	1	9.98874e-06	6.66657e-05	6.23461e-05	1.38679e-05
k__Bacteria; p__Firmicutes; c__Clostridia; o__Clostridiales; f__Veillonellaceae; g__Acidaminococcus	4.5162	0.21085	0.604265	1	0.000849312	0.0109723	0.000434988	0.00023607
k__Archaea; p__Euryarchaeota; c__Thermoplasmata; o__E2; f__[Methanomassiliicoccaceae]; g__Methanomassiliicoccus	4.4817	0.213929	0.609373	1	1.48313e-06	2.81604e-06	7.14042e-06	0
k__Bacteria; p__Proteobacteria; c__Alphaproteobacteria; o__Rhodobacterales; f__Rhodobacteraceae; g__Paracoccus	4.39379	0.221962	0.628446	1	1.54849e-06	6.80494e-06	4.91107e-05	0
k__Bacteria; p__Firmicutes; c__Erysipelotrichi; o__Erysipelotrichales; f__Erysipelotrichaceae; g__RFN20	4.35547	0.22555	0.634782	1	0	0	2.63953e-05	0
k__Bacteria; p__Bacteroidetes; c__Flavobacteriia; o__Flavobacteriales; f__[Weeksellaceae]; g__Chryseobacterium	4.24589	0.236107	0.660538	1	1.32492e-06	6.60424e-06	0.000303591	1.78583e-05
k__Bacteria; p__Firmicutes; c__Clostridia; o__Clostridiales; f__EtOH8; g__	4.19272	0.241392	0.671327	1	2.64984e-06	3.11177e-06	2.04639e-05	1.15528e-05
k__Bacteria; p__Firmicutes; c__Clostridia; o__Clostridiales; f__Eubacteriaceae; g__Pseudoramibacter_Eubacterium	4.11902	0.248896	0.688124	1	1.66858e-05	1.00232e-05	2.2984e-05	6.55279e-06
k__Bacteria; p__Firmicutes; c__Clostridia; o__Clostridiales; f__Veillonellaceae; g__Succiniclasticum	3.97285	0.26441	0.721894	1	1.83664e-06	0	9.1895e-05	0
k__Bacteria; p__Proteobacteria; c__Alphaproteobacteria; o__Rhizobiales; f__; g__	3.96657	0.265096	0.721894	1	1.25508e-07	0	4.02921e-05	6.08195e-05
k__Bacteria; p__Proteobacteria; c__Gammaproteobacteria; o__Pasteurellales; f__Pasteurellaceae; g__Aggregatibacter	3.96051	0.265761	0.721894	1	2.7795e-05	9.36176e-05	5.2855e-05	0.000102509
k__Bacteria; p__Proteobacteria; c__Deltaproteobacteria; o__Desulfovibrionales; f__Desulfovibrionaceae; g__	3.94691	0.267254	0.721894	1	8.85727e-05	0	6.86848e-05	7.95219e-06
k__Bacteria; p__Firmicutes; c__Erysipelotrichi; o__Erysipelotrichales; f__Erysipelotrichaceae; g__Clostridium	3.84531	0.27866	0.744606	1	3.9548e-05	1.00232e-05	0.000109364	5.07302e-05
k__Bacteria; p__Actinobacteria; c__Actinobacteria; o__Actinomycetales; f__Streptomycetaceae; g__Streptomyces	3.84381	0.278831	0.744606	1	0	7.32172e-05	0.000136172	0.000123686
k__Bacteria; p__Actinobacteria; c__Actinobacteria; o__Actinomycetales; f__Nocardiopsaceae; g__Prauseria	3.8255	0.280934	0.745983	1	1.35291e-06	0.00248987	0.000445898	3.62846e-07
k__Bacteria; p__Proteobacteria; c__Gammaproteobacteria; o__Enterobacteriales; f__Enterobacteriaceae; g__Morganella	3.81144	0.282558	0.74608	1	7.27457e-06	7.24536e-05	0.00247071	0.00648567
k__Bacteria; p__Proteobacteria; c__Alphaproteobacteria; o__Sphingomonadales; f__Sphingomonadaceae; g__Sphingopyxis	3.79067	0.284974	0.748255	1	0	0	0.000238559	3.85195e-05
k__Bacteria; p__Firmicutes; c__Clostridia; o__Clostridiales; f__Peptococcaceae; g__Peptococcus	3.77535	0.286766	0.748778	1	4.32301e-05	0.000164239	0.000122448	6.73366e-05
k__Bacteria; p__Proteobacteria; c__Alphaproteobacteria; o__Rickettsiales; f__mitochondria; g__Sarcandra	3.70998	0.294532	0.756707	1	1.12109e-05	0.00048466	1.7161e-05	1.21123e-05
k__Bacteria; p__Actinobacteria; c__Actinobacteria; o__Actinomycetales; f__Microbacteriaceae; g__Leucobacter	3.70881	0.294672	0.756707	1	0	0	8.52804e-08	0.000391529
k__Bacteria; p__Proteobacteria; c__Betaproteobacteria; o__Burkholderiales; f__Alcaligenaceae; g__Rhodobacter	3.70881	0.294672	0.756707	1	0	0	2.08132e-07	4.33656e-06
k__Bacteria; p__Proteobacteria; c__Betaproteobacteria; o__Burkholderiales; f__Alcaligenaceae; g__Tetrathiobacter	3.69579	0.296243	0.756707	1	0	0	1.36649e-05	1.16574e-06
k__Bacteria; p__Proteobacteria; c__Gammaproteobacteria; o__Enterobacteriales; f__Enterobacteriaceae; g__Providencia	3.65166	0.301619	0.766275	1	0	0	0.00019693	0
k__Bacteria; p__Firmicutes; c__Clostridia; o__Clostridiales; f__[Tissierellaceae]; g__ph2	3.57355	0.311348	0.786739	1	0.000200037	8.02843e-06	0.000268467	0.000165522
k__Bacteria; p__Bacteroidetes; c__Bacteroidia; o__Bacteroidales; f__Bacteroidaceae; g__Bacteroides	3.54971	0.314372	0.790134	1	0.307522	0.376576	0.285159	0.305806
k__Bacteria; p__Firmicutes; c__Clostridia; o__Clostridiales; f__Peptostreptococcaceae; g__Clostridium	3.49813	0.321004	0.795928	1	1.66146e-06	0	3.43747e-07	0
k__Bacteria; p__Proteobacteria; c__Gammaproteobacteria; o__Xanthomonadales; f__Xanthomonadaceae; g__Stenotrophomonas	3.48254	0.323034	0.795928	1	3.16798e-05	6.58841e-05	0.00344512	8.39187e-05
k__Bacteria; p__Proteobacteria; c__Alphaproteobacteria; o__Rhizobiales; f__Hyphomicrobiaceae; g__Rhodoplanes	3.48174	0.323139	0.795928	1	0	0	5.14266e-07	2.08203e-06
k__Bacteria; p__Proteobacteria; c__Betaproteobacteria; o__Neisseriales; f__Neisseriaceae; g__	3.47934	0.323452	0.795928	1	1.05802e-05	6.80494e-06	2.59048e-05	4.67608e-06
k__Bacteria; p__Proteobacteria; c__Gammaproteobacteria; o__Cardiobacteriales; f__Cardiobacteriaceae; g__Cardiobacterium	3.41235	0.332309	0.808014	1	0	0	1.10412e-06	4.24242e-06
k__Bacteria; p__Bacteroidetes; c__Flavobacteriia; o__Flavobacteriales; f__[Weeksellaceae]; g__Wautersiella	3.39921	0.334071	0.808014	1	0	0	3.73262e-06	1.59812e-06
k__Bacteria; p__Firmicutes; c__Clostridia; o__Clostridiales; f__Lachnospiraceae; g__Shuttleworthia	3.38611	0.335837	0.808014	1	0	0	1.2802e-06	4.71147e-06
k__Bacteria; p__Firmicutes; c__Bacilli; o__Lactobacillales; f__Enterococcaceae; g__Enterococcus	3.38373	0.336157	0.808014	1	0.000913003	0.000773939	0.00388536	0.00460952
k__Bacteria; p__Actinobacteria; c__Actinobacteria; o__Actinomycetales; f__Actinomycetaceae; g__Arcanobacterium	3.37781	0.336959	0.808014	1	0	0	4.27897e-06	3.21367e-06
k__Bacteria; p__Bacteroidetes; c__Bacteroidia; o__Bacteroidales; f__[Paraprevotellaceae]; g__	3.34825	0.340984	0.809377	1	3.03931e-05	0.000439303	0.000134466	9.51263e-05
k__Bacteria; p__Spirochaetes; c__[Brachyspirae]; o__[Brachyspirales]; f__Brachyspiraceae; g__Brachyspira	3.34695	0.341161	0.809377	1	0	0	1.98351e-06	1.51229e-06
k__Bacteria; p__Firmicutes; c__Bacilli; o__Lactobacillales; f__Enterococcaceae; g__	3.33578	0.342694	0.809377	1	1.12346e-06	0	2.46309e-05	1.53811e-05
k__Bacteria; p__Firmicutes; c__Clostridia; o__Clostridiales; f__Lachnospiraceae; g__Blautia	3.18697	0.363686	0.836391	1	0.0248081	0.0158129	0.0279546	0.0241914
k__Bacteria; p__Firmicutes; c__Bacilli; o__Bacillales; f__Bacillaceae; g__Virgibacillus	3.18585	0.363849	0.836391	1	0	0	3.55606e-05	0
k__Bacteria; p__Actinobacteria; c__Actinobacteria; o__Actinomycetales; f__Microbacteriaceae; g__Microbacterium	3.18171	0.364449	0.836391	1	1.04553e-05	0	1.73671e-05	6.56582e-06
k__Bacteria; p__Firmicutes; c__Bacilli; o__Lactobacillales; f__Leuconostocaceae; g__Weissella	3.18021	0.364666	0.836391	1	5.75037e-06	2.52928e-05	4.1597e-05	3.05631e-05
k__Bacteria; p__Proteobacteria; c__Gammaproteobacteria; o__Enterobacteriales; f__Enterobacteriaceae; g__Raoultella	3.17246	0.365793	0.836391	1	1.48313e-06	6.56957e-06	5.77666e-05	1.65564e-05
k__Bacteria; p__Actinobacteria; c__Actinobacteria; o__Actinomycetales; f__Micrococcaceae; g__Rothia	3.17078	0.366036	0.836391	1	3.92935e-05	8.83428e-05	0.000434099	0.00038576
k__Bacteria; p__Proteobacteria; c__Gammaproteobacteria; o__Pseudomonadales; f__Moraxellaceae; g__	3.16699	0.366588	0.836391	1	6.77689e-06	0	0.000335208	0.000122732
k__Bacteria; p__Proteobacteria; c__Gammaproteobacteria; o__Vibrionales; f__Vibrionaceae; g__Aliivibrio	3.15091	0.368938	0.837685	1	0	0	7.54193e-07	1.34375e-06
k__Bacteria; p__Tenericutes; c__Mollicutes; o__Anaeroplasmatales; f__Anaeroplasmataceae; g__Anaeroplasma	3.0697	0.381003	0.855965	1	1.32492e-06	0	6.66254e-07	0
k__Bacteria; p__Actinobacteria; c__Coriobacteriia; o__Coriobacteriales; f__Coriobacteriaceae; g__Eggerthella	3.06112	0.382297	0.855965	1	0.000167913	3.62582e-05	0.000217641	0.0002188
k__Bacteria; p__Bacteroidetes; c__Flavobacteriia; o__Flavobacteriales; f__[Weeksellaceae]; g__Cloacibacterium	3.06009	0.382453	0.855965	1	4.72453e-05	0	5.61032e-05	1.44825e-05
k__Bacteria; p__Proteobacteria; c__Gammaproteobacteria; o__Pasteurellales; f__Pasteurellaceae; g__Actinobacillus	3.00085	0.391494	0.872049	1	1.35058e-05	0	1.55844e-06	5.48611e-05
k__Bacteria; p__Firmicutes; c__Bacilli; o__Bacillales; f__Bacillaceae; g__Anoxybacillus	2.97127	0.396077	0.875063	1	5.27353e-06	8.44813e-06	8.05514e-05	3.36133e-06
k__Bacteria; p__Actinobacteria; c__Thermoleophilia; o__Solirubrobacterales; f__; g__	2.96809	0.396571	0.875063	1	0	0	8.00165e-07	2.89629e-05
k__Bacteria; p__Firmicutes; c__Bacilli; o__Lactobacillales; f__Carnobacteriaceae; g__Carnobacterium	2.94688	0.399888	0.878259	1	0	0	3.97691e-05	8.26326e-07
k__Bacteria; p__Proteobacteria; c__Gammaproteobacteria; o__Enterobacteriales; f__Enterobacteriaceae; g__Salmonella	2.8926	0.408482	0.89296	1	1.90382e-05	9.38561e-06	8.64456e-05	4.38487e-05
k__Bacteria; p__Proteobacteria; c__Alphaproteobacteria; o__Sphingomonadales; f__Sphingomonadaceae; g__Sphingobium	2.81751	0.420625	0.913218	1	6.62171e-05	0	9.6e-05	8.49717e-05
k__Bacteria; p__Proteobacteria; c__Deltaproteobacteria; o__Desulfovibrionales; f__Desulfovibrionaceae; g__Bilophila	2.81135	0.421635	0.913218	1	0.00236142	0.00310165	0.00191432	0.0022893
k__Bacteria; p__Actinobacteria; c__Coriobacteriia; o__Coriobacteriales; f__Coriobacteriaceae; g__Atopobium	2.76843	0.428723	0.921642	1	1.90148e-05	1.41027e-05	5.6512e-05	6.12863e-05
k__Bacteria; p__Proteobacteria; c__Betaproteobacteria; o__Methylophilales; f__Methylophilaceae; g__Methylobacillus	2.76409	0.429446	0.921642	1	2.78809e-05	0.00144231	1.64517e-05	3.2909e-05
k__Bacteria; p__Proteobacteria; c__Alphaproteobacteria; o__Rhizobiales; f__Brucellaceae; g__Pseudochrobactrum	2.72275	0.436376	0.928419	1	0	0	8.48506e-06	0
k__Bacteria; p__Firmicutes; c__Clostridia; o__Clostridiales; f__[Tissierellaceae]; g__Parvimonas	2.71651	0.437429	0.928419	1	1.23682e-05	0	3.2929e-05	5.22495e-05
k__Bacteria; p__Firmicutes; c__Clostridia; o__Clostridiales; f__Lachnospiraceae; g__Catonella	2.71001	0.43853	0.928419	1	4.21021e-07	0	5.9317e-07	0
k__Bacteria; p__Proteobacteria; c__Gammaproteobacteria; o__Enterobacteriales; f__Enterobacteriaceae; g__Serratia	2.60205	0.457131	0.959101	1	0.000256834	1.1821e-05	0.00320347	0.000765192
k__Bacteria; p__Firmicutes; c__Bacilli; o__Bacillales; f__Planococcaceae; g__Rummeliibacillus	2.59444	0.458465	0.959101	1	0	0	0.00041832	0.00133653
k__Bacteria; p__Bacteroidetes; c__Sphingobacteriia; o__Sphingobacteriales; f__Sphingobacteriaceae; g__Pedobacter	2.59058	0.459144	0.959101	1	0	0	5.28691e-05	2.16497e-06
k__Bacteria; p__Actinobacteria; c__Thermoleophilia; o__Gaiellales; f__Gaiellaceae; g__	2.56534	0.463599	0.964122	1	0	0	1.05006e-06	3.18088e-05
k__Bacteria; p__Firmicutes; c__Bacilli; o__Lactobacillales; f__Leuconostocaceae; g__	2.54963	0.466388	0.96469	1	4.35202e-06	0.0012374	0.000436674	0.000785499
k__Bacteria; p__Tenericutes; c__Mollicutes; o__Mycoplasmatales; f__Mycoplasmataceae; g__Ureaplasma	2.54072	0.467977	0.96469	1	0	0	9.33772e-07	1.16445e-05
k__Bacteria; p__Firmicutes; c__Clostridia; o__Clostridiales; f__Lachnospiraceae; g__	2.50321	0.474712	0.97413	1	0.0795545	0.0570175	0.0741142	0.0744118
k__Bacteria; p__Actinobacteria; c__Actinobacteria; o__Actinomycetales; f__Micrococcaceae; g__	2.4922	0.476702	0.97413	1	0	0	9.23093e-06	0
k__Bacteria; p__Actinobacteria; c__Actinobacteria; o__Actinomycetales; f__Actinomycetaceae; g__N09	2.47158	0.480449	0.977536	1	0	0	1.4967e-06	6.29874e-07
k__Bacteria; p__Proteobacteria; c__Betaproteobacteria; o__Burkholderiales; f__Burkholderiaceae; g__Lautropia	2.43999	0.486233	0.97977	1	4.30236e-06	7.78239e-06	2.50083e-06	1.42297e-06
k__Bacteria; p__Actinobacteria; c__Actinobacteria; o__Actinomycetales; f__Sporichthyaceae; g__	2.42598	0.488817	0.97977	1	0	0	2.37735e-07	5.1226e-06
k__Bacteria; p__Firmicutes; c__Clostridia; o__Clostridiales; f__Clostridiaceae; g__Thermoanaerobacterium	2.40804	0.492139	0.97977	1	0	0	1.50577e-06	3.2764e-06
k__Bacteria; p__Bacteroidetes; c__Flavobacteriia; o__Flavobacteriales; f__Flavobacteriaceae; g__Flavobacterium	2.39918	0.493787	0.97977	1	0	0	0.000362869	2.17565e-05
k__Bacteria; p__Proteobacteria; c__Alphaproteobacteria; o__Rhizobiales; f__Hyphomicrobiaceae; g__Devosia	2.3991	0.493801	0.97977	1	0	0	8.20558e-06	5.69178e-07
k__Bacteria; p__Bacteroidetes; c__Bacteroidia; o__Bacteroidales; f__[Paraprevotellaceae]; g__Paraprevotella	2.38732	0.495999	0.97977	1	0.00493081	0.00138108	0.00642959	0.00191918
k__Bacteria; p__Firmicutes; c__Clostridia; o__Clostridiales; f__Clostridiaceae; g__Sarcina	2.38017	0.497337	0.97977	1	0.00089721	3.68481e-05	0.000220641	0.000555244
k__Bacteria; p__Actinobacteria; c__Actinobacteria; o__Actinomycetales; f__Micrococcaceae; g__Micrococcus	2.33882	0.505125	0.97977	1	6.69516e-07	0	2.63288e-05	3.66815e-06
k__Bacteria; p__Proteobacteria; c__Gammaproteobacteria; o__Enterobacteriales; f__Enterobacteriaceae; g__Pantoea	2.32928	0.506935	0.97977	1	2.26227e-06	0	6.39073e-06	3.67755e-06
k__Bacteria; p__Firmicutes; c__Clostridia; o__Clostridiales; f__Dehalobacteriaceae; g__	2.32667	0.507431	0.97977	1	3.18941e-06	0	1.55519e-06	0
k__Bacteria; p__Firmicutes; c__Clostridia; o__Clostridiales; f__Lachnospiraceae; g__Oribacterium	2.32123	0.508467	0.97977	1	1.40978e-05	3.89119e-06	1.16688e-05	6.19662e-05
k__Bacteria; p__Bacteroidetes; c__Bacteroidia; o__Bacteroidales; f__Porphyromonadaceae; g__Tannerella	2.32058	0.50859	0.97977	1	1.35291e-06	0	3.39612e-06	0
k__Bacteria; p__Firmicutes; c__Bacilli; o__Bacillales; f__; g__	2.31878	0.508933	0.97977	1	2.66794e-06	1.68963e-05	0.000247375	0.00169343
k__Bacteria; p__Proteobacteria; c__Alphaproteobacteria; o__Sphingomonadales; f__Sphingomonadaceae; g__	2.30935	0.510731	0.97977	1	0	5.80333e-06	0.000115558	1.69157e-06
k__Bacteria; p__Proteobacteria; c__Gammaproteobacteria; o__Enterobacteriales; f__Enterobacteriaceae; g__Aquamonas	2.28063	0.516242	0.983628	1	0.000110888	0.000253524	0.000226178	0.00034907
k__Bacteria; p__Firmicutes; c__Clostridia; o__Clostridiales; f__Peptostreptococcaceae; g__Peptostreptococcus	2.26648	0.518973	0.983628	1	1.73229e-05	2.47947e-05	5.71916e-05	0.00029697
k__Bacteria; p__Proteobacteria; c__Alphaproteobacteria; o__Rhizobiales; f__Methylobacteriaceae; g__	2.25556	0.521088	0.983628	1	0	0	2.39182e-05	1.77413e-05
k__Bacteria; p__Acidobacteria; c__Acidobacteriia; o__Acidobacteriales; f__Koribacteraceae; g__	2.25543	0.521113	0.983628	1	0	0	8.10815e-07	5.095e-06
k__Bacteria; p__Firmicutes; c__Bacilli; o__Bacillales; f__Bacillaceae; g__Oceanobacillus	2.21895	0.528226	0.993066	1	4.14612e-05	0	0.000279125	2.95593e-05
k__Bacteria; p__Actinobacteria; c__Actinobacteria; o__Actinomycetales; f__; g__	2.19769	0.532404	0.994647	1	3.74267e-06	0	8.56648e-05	1.68212e-06
k__Bacteria; p__Proteobacteria; c__Alphaproteobacteria; o__Caulobacterales; f__Caulobacteraceae; g__	2.16363	0.539148	0.994647	1	7.95024e-07	0	0.000187607	1.08972e-06
k__Bacteria; p__SR1; c__; o__; f__; g__	2.16258	0.539357	0.994647	1	1.26306e-06	0	4.72916e-06	2.52552e-06
k__Bacteria; p__Actinobacteria; c__Actinobacteria; o__Actinomycetales; f__Cellulomonadaceae; g__Sediminihabitans	2.14764	0.542335	0.994647	1	0	0	9.4639e-06	0
k__Bacteria; p__Firmicutes; c__Bacilli; o__Lactobacillales; f__Leuconostocaceae; g__Leuconostoc	2.14486	0.542891	0.994647	1	3.14428e-06	1.16736e-05	0.000271416	9.85937e-05
k__Bacteria; p__Proteobacteria; c__Gammaproteobacteria; o__Enterobacteriales; f__Enterobacteriaceae; g__Citrobacter	2.12783	0.546304	0.994647	1	2.80864e-06	0	1.18024e-05	5.53217e-07
k__Bacteria; p__Proteobacteria; c__Gammaproteobacteria; o__Xanthomonadales; f__Xanthomonadaceae; g__	2.12336	0.547202	0.994647	1	7.31474e-05	0.000903753	0.00151335	0.00150119
k__Bacteria; p__Proteobacteria; c__Alphaproteobacteria; o__Sphingomonadales; f__Sphingomonadaceae; g__Novosphingobium	2.11866	0.548146	0.994647	1	8.01575e-05	0	5.18926e-06	0
k__Bacteria; p__Firmicutes; c__Bacilli; o__Bacillales; f__Planococcaceae; g__Planomicrobium	2.09687	0.552545	0.994647	1	0	0	7.18241e-06	3.41507e-06
k__Bacteria; p__Proteobacteria; c__Betaproteobacteria; o__Rhodocyclales; f__Rhodocyclaceae; g__	2.07296	0.557403	0.994647	1	3.81062e-06	0	6.11021e-05	3.52927e-05
k__Bacteria; p__Proteobacteria; c__Alphaproteobacteria; o__Rhizobiales; f__Brucellaceae; g__Ochrobactrum	2.04309	0.563511	0.994647	1	4.43766e-05	0	0.000466703	5.6563e-05
k__Bacteria; p__Actinobacteria; c__Actinobacteria; o__Actinomycetales; f__Micrococcaceae; g__Arthrobacter	2.03375	0.565431	0.994647	1	0	0	4.52374e-06	8.89826e-06
k__Bacteria; p__Proteobacteria; c__Alphaproteobacteria; o__Sphingomonadales; f__Sphingomonadaceae; g__Sphingomonas	2.02261	0.567728	0.994647	1	6.90504e-07	0	8.60889e-05	1.60247e-05
k__Bacteria; p__Synergistetes; c__Synergistia; o__Synergistales; f__Synergistaceae; g__Synergistes	2.00561	0.571244	0.994647	1	0	0	7.92951e-06	2.7834e-06
k__Bacteria; p__Proteobacteria; c__Gammaproteobacteria; o__Pasteurellales; f__Pasteurellaceae; g__	1.97016	0.578623	0.994647	1	8.5648e-06	3.89119e-06	2.47899e-05	3.23619e-05
k__Bacteria; p__Proteobacteria; c__Alphaproteobacteria; o__Caulobacterales; f__Caulobacteraceae; g__Mycoplana	1.96447	0.579813	0.994647	1	1.88895e-06	0	3.26741e-05	0
k__Bacteria; p__Tenericutes; c__Mollicutes; o__Mycoplasmatales; f__Mycoplasmataceae; g__Mycoplasma	1.95501	0.581797	0.994647	1	6.53774e-06	0	4.85832e-06	0
k__Bacteria; p__Proteobacteria; c__Alphaproteobacteria; o__Rhodobacterales; f__Rhodobacteraceae; g__	1.95014	0.58282	0.994647	1	1.25508e-07	0	8.23618e-06	0
k__Bacteria; p__Firmicutes; c__Bacilli; o__Lactobacillales; f__Lactobacillaceae; g__Pediococcus	1.93911	0.58514	0.994647	1	0.000216859	5.52292e-05	0.00110695	0.00030886
k__Bacteria; p__Actinobacteria; c__Actinobacteria; o__Actinomycetales; f__Micrococcaceae; g__Nesterenkonia	1.93884	0.585198	0.994647	1	5.29008e-06	0	3.09303e-05	0
k__Bacteria; p__TM7; c__TM7-3; o__CW040; f__; g__	1.91929	0.589325	0.994647	1	0	0	4.8434e-07	7.76238e-07
k__Bacteria; p__Proteobacteria; c__Betaproteobacteria; o__Burkholderiales; f__Oxalobacteraceae; g__Herminiimonas	1.91877	0.589436	0.994647	1	0	0	3.01862e-06	0
k__Bacteria; p__Firmicutes; c__Bacilli; o__Lactobacillales; f__Carnobacteriaceae; g__	1.91877	0.589436	0.994647	1	0	0	2.8935e-06	0
k__Bacteria; p__Elusimicrobia; c__Elusimicrobia; o__Elusimicrobiales; f__Elusimicrobiaceae; g__	1.91877	0.589436	0.994647	1	0	0	1.51495e-05	0
k__Bacteria; p__Firmicutes; c__Clostridia; o__Clostridiales; f__Peptococcaceae; g__Desulfotomaculum	1.91178	0.590917	0.994647	1	0	0	2.7307e-07	6.29874e-07
k__Bacteria; p__Firmicutes; c__Erysipelotrichi; o__Erysipelotrichales; f__Erysipelotrichaceae; g__Coprobacillus	1.85556	0.602919	0.994647	1	0.00155156	9.7381e-05	0.000297406	0.000216101
k__Bacteria; p__Firmicutes; c__Bacilli; o__Bacillales; f__Staphylococcaceae; g__Salinicoccus	1.80458	0.613938	0.994647	1	0	0	1.3539e-06	0
k__Bacteria; p__Proteobacteria; c__Gammaproteobacteria; o__Aeromonadales; f__Aeromonadaceae; g__	1.75474	0.624832	0.994647	1	0	0	2.67249e-05	0.000208385
k__Bacteria; p__Firmicutes; c__Bacilli; o__Lactobacillales; f__Enterococcaceae; g__Vagococcus	1.75102	0.625651	0.994647	1	1.82875e-06	3.11177e-06	1.1676e-05	7.40903e-06
k__Bacteria; p__Actinobacteria; c__Actinobacteria; o__Actinomycetales; f__Mycobacteriaceae; g__Mycobacterium	1.72735	0.63087	0.994647	1	0	0	7.70546e-06	2.05889e-06
k__Bacteria; p__Actinobacteria; c__Actinobacteria; o__Actinomycetales; f__Nocardioidaceae; g__	1.69997	0.63694	0.994647	1	0	0	6.63776e-07	9.10685e-06
k__Bacteria; p__Proteobacteria; c__Alphaproteobacteria; o__Rhizobiales; f__Hyphomicrobiaceae; g__Hyphomicrobium	1.69997	0.63694	0.994647	1	0	0	2.38568e-07	2.84589e-06
k__Bacteria; p__Proteobacteria; c__Alphaproteobacteria; o__Rickettsiales; f__mitochondria; g__Gyrocarpus	1.69997	0.63694	0.994647	1	0	0	4.73398e-08	2.11871e-05
k__Bacteria; p__Proteobacteria; c__Betaproteobacteria; o__Burkholderiales; f__Comamonadaceae; g__Xenophilus	1.69445	0.638169	0.994647	1	0	0	4.61194e-06	2.68784e-06
k__Bacteria; p__Proteobacteria; c__Alphaproteobacteria; o__Rhizobiales; f__Bradyrhizobiaceae; g__Bosea	1.69343	0.638396	0.994647	1	0	0	6.84229e-07	1.64674e-06
k__Bacteria; p__Proteobacteria; c__Alphaproteobacteria; o__Rhodobacterales; f__Rhodobacteraceae; g__Rhodobacter	1.6869	0.639851	0.994647	1	0	0	1.54154e-05	5.34759e-06
k__Bacteria; p__Proteobacteria; c__Gammaproteobacteria; o__Pseudomonadales; f__Pseudomonadaceae; g__	1.68477	0.640325	0.994647	1	5.5313e-06	2.31056e-06	0.00012094	1.80963e-05
k__Bacteria; p__Actinobacteria; c__Actinobacteria; o__Bifidobacteriales; f__Bifidobacteriaceae; g__Alloscardovia	1.68132	0.641096	0.994647	1	1.38262e-06	0	3.02264e-06	2.40613e-05
k__Bacteria; p__Actinobacteria; c__Actinobacteria; o__Bifidobacteriales; f__Bifidobacteriaceae; g__Gardnerella	1.67986	0.641421	0.994647	1	1.63444e-05	0	6.24701e-05	1.25762e-05
k__Bacteria; p__Firmicutes; c__Clostridia; o__Clostridiales; f__Lachnospiraceae; g__Butyrivibrio	1.67388	0.642757	0.994647	1	0	0	2.00534e-07	1.56941e-07
k__Bacteria; p__[Thermi]; c__Deinococci; o__Deinococcales; f__Deinococcaceae; g__Deinococcus	1.67388	0.642757	0.994647	1	0	0	1.29811e-06	5.69178e-07
k__Bacteria; p__TM7; c__TM7-3; o__; f__; g__	1.62397	0.653968	0.994647	1	1.03016e-06	0	4.28601e-06	3.74076e-06
k__Bacteria; p__Firmicutes; c__Bacilli; o__Gemellales; f__Gemellaceae; g__	1.59616	0.66026	0.994647	1	2.89317e-05	1.64259e-05	0.000139325	0.000794614
k__Bacteria; p__Firmicutes; c__Bacilli; o__Bacillales; f__[Exiguobacteraceae]; g__Exiguobacterium	1.54253	0.672491	0.994647	1	0	0	1.80887e-05	2.4148e-06
k__Bacteria; p__Proteobacteria; c__Betaproteobacteria; o__Burkholderiales; f__Oxalobacteraceae; g__Herbaspirillum	1.52615	0.676249	0.994647	1	0.000106275	0.00108173	0.000248483	0.000110996
k__Bacteria; p__Firmicutes; c__Bacilli; o__Bacillales; f__Staphylococcaceae; g__Jeotgalicoccus	1.51076	0.67979	0.994647	1	0	0	0.000366286	0.000402061
k__Bacteria; p__Firmicutes; c__Erysipelotrichi; o__Erysipelotrichales; f__Erysipelotrichaceae; g__Allobaculum	1.50926	0.680134	0.994647	1	0	0	1.13887e-05	4.51712e-05
k__Bacteria; p__Proteobacteria; c__Alphaproteobacteria; o__Rhizobiales; f__Brucellaceae; g__	1.46302	0.690832	0.994647	1	0	0	2.34138e-05	0
k__Bacteria; p__Proteobacteria; c__Alphaproteobacteria; o__Sphingomonadales; f__Sphingomonadaceae; g__Kaistobacter	1.46302	0.690832	0.994647	1	0	0	3.07153e-06	0
k__Bacteria; p__Bacteroidetes; c__Bacteroidia; o__Bacteroidales; f__[Paraprevotellaceae]; g__CF231	1.46302	0.690832	0.994647	1	0	0	3.35509e-05	0
k__Bacteria; p__Firmicutes; c__Erysipelotrichi; o__Erysipelotrichales; f__Erysipelotrichaceae; g__p-75-a5	1.46302	0.690832	0.994647	1	0	0	3.24897e-05	0
k__Bacteria; p__Firmicutes; c__Clostridia; o__Clostridiales; f__Clostridiaceae; g__SMB53	1.4556	0.692554	0.994647	1	0.000107609	7.50891e-05	0.000383273	0.000214653
k__Bacteria; p__Proteobacteria; c__Betaproteobacteria; o__Burkholderiales; f__Alcaligenaceae; g__	1.45315	0.693125	0.994647	1	0	0	4.20649e-05	3.76072e-05
k__Bacteria; p__Firmicutes; c__Bacilli; o__Lactobacillales; f__Aerococcaceae; g__Aerococcus	1.41856	0.701189	0.994647	1	0	0	2.54694e-05	0.000116468
k__Bacteria; p__Proteobacteria; c__Alphaproteobacteria; o__Rhizobiales; f__Methylocystaceae; g__	1.41725	0.701496	0.994647	1	0	0	2.96472e-07	2.19052e-06
k__Bacteria; p__Verrucomicrobia; c__[Spartobacteria]; o__[Chthoniobacterales]; f__[Chthoniobacteraceae]; g__Candidatus Xiphinematobacter	1.41725	0.701496	0.994647	1	0	0	4.40091e-07	1.68212e-06
k__Bacteria; p__Proteobacteria; c__Betaproteobacteria; o__Rhodocyclales; f__Rhodocyclaceae; g__Dechloromonas	1.41033	0.703116	0.994647	1	0	0	1.57329e-05	1.80394e-06
k__Bacteria; p__Actinobacteria; c__Thermoleophilia; o__Solirubrobacterales; f__Conexibacteraceae; g__	1.40964	0.703277	0.994647	1	0	0	4.58748e-07	1.68212e-06
k__Bacteria; p__Firmicutes; c__Bacilli; o__Bacillales; f__Alicyclobacillaceae; g__Alicyclobacillus	1.40889	0.703453	0.994647	1	0	0	2.4854e-06	1.21827e-06
k__Bacteria; p__Firmicutes; c__Bacilli; o__Bacillales; f__Planococcaceae; g__Paenisporosarcina	1.39896	0.70578	0.994647	1	1.05994e-05	1.12642e-05	0.00036816	0.00042774
k__Bacteria; p__Proteobacteria; c__Alphaproteobacteria; o__Caulobacterales; f__Caulobacteraceae; g__Brevundimonas	1.39382	0.706984	0.994647	1	1.25508e-07	3.11177e-06	0.000859099	8.45961e-06
k__Bacteria; p__Proteobacteria; c__Alphaproteobacteria; o__Caulobacterales; f__Caulobacteraceae; g__Phenylobacterium	1.38465	0.709136	0.994647	1	1.25508e-07	0	7.3686e-06	1.10643e-06
k__Bacteria; p__Proteobacteria; c__Betaproteobacteria; o__Burkholderiales; f__Alcaligenaceae; g__Achromobacter	1.3704	0.712489	0.994647	1	1.48313e-06	0	0.000363939	0.00200874
k__Bacteria; p__Actinobacteria; c__Actinobacteria; o__Bifidobacteriales; f__Bifidobacteriaceae; g__Scardovia	1.36513	0.713728	0.994647	1	2.0614e-06	0	1.8362e-06	1.56941e-07
k__Bacteria; p__Bacteroidetes; c__Sphingobacteriia; o__Sphingobacteriales; f__Sphingobacteriaceae; g__Sphingobacterium	1.35404	0.716343	0.994647	1	4.28973e-06	0	0.000442187	2.34732e-05
k__Bacteria; p__Tenericutes; c__Mollicutes; o__Anaeroplasmatales; f__Anaeroplasmataceae; g__	1.35171	0.716891	0.994647	1	3.86786e-05	0	0.000107529	0.000520732
k__Bacteria; p__Proteobacteria; c__Betaproteobacteria; o__Burkholderiales; f__Comamonadaceae; g__Roseateles	1.35035	0.717213	0.994647	1	0	0	1.95824e-05	2.18426e-06
k__Bacteria; p__Bacteroidetes; c__Bacteroidia; o__Bacteroidales; f__Porphyromonadaceae; g__Dysgonomonas	1.34949	0.717415	0.994647	1	0	0	8.35636e-06	0
k__Bacteria; p__Firmicutes; c__Erysipelotrichi; o__Erysipelotrichales; f__Erysipelotrichaceae; g__Holdemania	1.28609	0.732438	0.994647	1	0.00030869	0.00031231	0.000410729	0.000319688
k__Bacteria; p__Proteobacteria; c__Alphaproteobacteria; o__Rhizobiales; f__Rhizobiaceae; g__Agrobacterium	1.25946	0.738781	0.994647	1	2.13996e-06	0	2.92226e-05	1.47795e-05
k__Bacteria; p__Proteobacteria; c__Betaproteobacteria; o__Neisseriales; f__Neisseriaceae; g__Eikenella	1.23613	0.744352	0.994647	1	0	0	7.86315e-07	0
k__Bacteria; p__Actinobacteria; c__Actinobacteria; o__Actinomycetales; f__Intrasporangiaceae; g__Knoellia	1.23613	0.744352	0.994647	1	0	0	4.4053e-07	0
k__Bacteria; p__Firmicutes; c__Bacilli; o__Bacillales; f__Planococcaceae; g__Viridibacillus	1.23613	0.744352	0.994647	1	0	0	1.19293e-05	0
k__Bacteria; p__Firmicutes; c__Bacilli; o__Lactobacillales; f__Enterococcaceae; g__Melissococcus	1.23613	0.744352	0.994647	1	0	0	1.11742e-06	0
k__Bacteria; p__Bacteroidetes; c__Flavobacteriia; o__Flavobacteriales; f__[Weeksellaceae]; g__	1.20638	0.751475	0.994647	1	6.90852e-06	0	1.72504e-05	5.25224e-05
k__Bacteria; p__Actinobacteria; c__Actinobacteria; o__Actinomycetales; f__Promicromonosporaceae; g__Cellulosimicrobium	1.19744	0.753617	0.994647	1	0	0	2.46516e-05	2.493e-05
k__Bacteria; p__Proteobacteria; c__Betaproteobacteria; o__Burkholderiales; f__Comamonadaceae; g__	1.19703	0.753716	0.994647	1	0.000151595	0.000475801	0.000270965	9.79974e-05
k__Bacteria; p__Bacteroidetes; c__Flavobacteriia; o__Flavobacteriales; f__Flavobacteriaceae; g__Capnocytophaga	1.19702	0.753718	0.994647	1	8.42042e-07	0	1.42441e-05	1.69633e-06
k__Bacteria; p__Firmicutes; c__Clostridia; o__Clostridiales; f__Lachnospiraceae; g__Epulopiscium	1.16217	0.762091	0.994647	1	1.08943e-05	0	1.47227e-05	6.67574e-06
k__Bacteria; p__Firmicutes; c__Bacilli; o__Bacillales; f__Planococcaceae; g__	1.14009	0.767407	0.994647	1	3.13486e-05	0.000211983	0.00045774	0.00035502
k__Bacteria; p__Firmicutes; c__Bacilli; o__Lactobacillales; f__; g__	1.1285	0.770199	0.994647	1	7.61281e-05	0.000206749	0.000205169	8.56236e-05
k__Bacteria; p__Verrucomicrobia; c__Opitutae; o__[Cerasicoccales]; f__[Cerasicoccaceae]; g__	1.12428	0.771216	0.994647	1	0.000714237	0	2.75608e-05	1.65965e-06
k__Bacteria; p__Acidobacteria; c__Solibacteres; o__Solibacterales; f__; g__	1.12294	0.77154	0.994647	1	0	0	1.45103e-07	0
k__Bacteria; p__Proteobacteria; c__Betaproteobacteria; o__Burkholderiales; f__Comamonadaceae; g__Mitsuaria	1.12294	0.77154	0.994647	1	0	0	1.51995e-06	0
k__Bacteria; p__Firmicutes; c__Erysipelotrichi; o__Erysipelotrichales; f__Erysipelotrichaceae; g__Bulleidia	1.11441	0.773596	0.994647	1	2.07886e-05	7.53907e-05	0.000124578	1.94545e-05
k__Bacteria; p__Firmicutes; c__Clostridia; o__Clostridiales; f__Clostridiaceae; g__02d06	1.10421	0.776059	0.994647	1	1.21353e-05	6.56957e-06	2.62139e-05	1.21947e-05
k__Bacteria; p__Firmicutes; c__Bacilli; o__Bacillales; f__Listeriaceae; g__Listeria	1.09753	0.77767	0.994647	1	0	0	1.69156e-06	2.11211e-06
k__Bacteria; p__Proteobacteria; c__Betaproteobacteria; o__Burkholderiales; f__Burkholderiaceae; g__Burkholderia	1.08964	0.779575	0.994647	1	0	0	3.50248e-06	3.20731e-06
k__Bacteria; p__Proteobacteria; c__Alphaproteobacteria; o__Rickettsiales; f__mitochondria; g__Lupinus	1.08084	0.781702	0.994647	1	0	0	1.63374e-06	3.51353e-06
k__Bacteria; p__Proteobacteria; c__Betaproteobacteria; o__Burkholderiales; f__Oxalobacteraceae; g__Ralstonia	1.07397	0.783361	0.994647	1	0	0	4.50652e-06	1.87765e-05
k__Bacteria; p__Proteobacteria; c__Gammaproteobacteria; o__Enterobacteriales; f__Enterobacteriaceae; g__Trabulsiella	1.06026	0.786675	0.994647	1	0	0	4.40457e-06	2.08583e-05
k__Bacteria; p__Verrucomicrobia; c__[Spartobacteria]; o__[Chthoniobacterales]; f__[Chthoniobacteraceae]; g__DA101	1.05625	0.787644	0.994647	1	0	0	1.42641e-06	4.18653e-06
k__Bacteria; p__Proteobacteria; c__Betaproteobacteria; o__Burkholderiales; f__Comamonadaceae; g__Rubrivivax	1.05421	0.788138	0.994647	1	0	0	2.19975e-06	3.22567e-06
k__Bacteria; p__Proteobacteria; c__Gammaproteobacteria; o__Xanthomonadales; f__Sinobacteraceae; g__	1.00991	0.798855	0.994647	1	0	0	8.1648e-07	0
k__Bacteria; p__Firmicutes; c__Clostridia; o__Clostridiales; f__Eubacteriaceae; g__Anaerofustis	1.00073	0.801075	0.994647	1	5.15124e-06	0	5.46072e-06	2.35682e-06
k__Bacteria; p__Proteobacteria; c__Alphaproteobacteria; o__Rhizobiales; f__Rhizobiaceae; g__	0.967379	0.809145	0.994647	1	1.25508e-07	0	0.000336522	6.28279e-05
k__Bacteria; p__Firmicutes; c__Bacilli; o__Lactobacillales; f__Lactobacillaceae; g__	0.955779	0.81195	0.994647	1	0.000312563	0.00032033	0.000731432	0.000602045
k__Bacteria; p__Proteobacteria; c__Gammaproteobacteria; o__Xanthomonadales; f__Xanthomonadaceae; g__Pseudoxanthomonas	0.949158	0.813551	0.994647	1	0	0	4.05252e-06	1.65965e-06
k__Bacteria; p__Proteobacteria; c__Deltaproteobacteria; o__Desulfuromonadales; f__Geobacteraceae; g__Geobacter	0.945435	0.814452	0.994647	1	0	0	1.14097e-07	1.56941e-07
k__Bacteria; p__Firmicutes; c__Clostridia; o__Clostridiales; f__Lachnospiraceae; g__Dorea	0.934538	0.817086	0.994647	1	0.00430564	0.00378777	0.00520518	0.00513878
k__Bacteria; p__Actinobacteria; c__Actinobacteria; o__Actinomycetales; f__Sanguibacteraceae; g__Sanguibacter	0.93102	0.817936	0.994647	1	0	0	9.31795e-07	4.16678e-07
k__Bacteria; p__Proteobacteria; c__Gammaproteobacteria; o__Enterobacteriales; f__Enterobacteriaceae; g__Leminorella	0.897042	0.826142	0.994647	1	0	0	1.92462e-06	0
k__Bacteria; p__Bacteroidetes; c__[Saprospirae]; o__[Saprospirales]; f__Chitinophagaceae; g__	0.897042	0.826142	0.994647	1	0	0	3.52935e-05	0
k__Bacteria; p__Proteobacteria; c__Gammaproteobacteria; o__Legionellales; f__Legionellaceae; g__Legionella	0.897042	0.826142	0.994647	1	0	0	1.94709e-05	0
k__Bacteria; p__Actinobacteria; c__Actinobacteria; o__Actinomycetales; f__Micrococcaceae; g__Kocuria	0.883018	0.829524	0.994647	1	1.25508e-07	0	5.291e-05	1.31859e-05
k__Bacteria; p__Proteobacteria; c__Betaproteobacteria; o__Neisseriales; f__Neisseriaceae; g__Conchiformibius	0.853088	0.836731	0.994647	1	0	0	6.19469e-06	1.00151e-06
k__Bacteria; p__Proteobacteria; c__Betaproteobacteria; o__Burkholderiales; f__Burkholderiaceae; g__Salinispora	0.849162	0.837676	0.994647	1	0	0	8.02942e-07	2.03358e-06
k__Bacteria; p__Acidobacteria; c__DA052; o__Ellin6513; f__; g__	0.849162	0.837676	0.994647	1	0	0	7.49713e-07	2.54197e-06
k__Bacteria; p__Firmicutes; c__Clostridia; o__Clostridiales; f__Lachnospiraceae; g__Ruminococcus	0.816015	0.845633	0.994647	1	1.82875e-06	0	2.12326e-06	9.12339e-07
k__Bacteria; p__Firmicutes; c__Clostridia; o__Clostridiales; f__Peptostreptococcaceae; g__[Clostridium]	0.807323	0.847715	0.994647	1	9.39026e-06	9.9734e-06	2.24778e-05	9.79975e-06
k__Bacteria; p__Proteobacteria; c__Betaproteobacteria; o__Burkholderiales; f__Alcaligenaceae; g__Pigmentiphaga	0.78434	0.853209	0.994647	1	0	0	4.69645e-06	0
k__Bacteria; p__Proteobacteria; c__Alphaproteobacteria; o__Rhizobiales; f__Aurantimonadaceae; g__Aurantimonas	0.78434	0.853209	0.994647	1	0	0	1.69886e-06	0
k__Bacteria; p__Actinobacteria; c__Actinobacteria; o__Actinomycetales; f__Dermacoccaceae; g__Dermacoccus	0.78434	0.853209	0.994647	1	0	0	9.87863e-07	0
k__Bacteria; p__Proteobacteria; c__Epsilonproteobacteria; o__Campylobacterales; f__Helicobacteraceae; g__Helicobacter	0.78434	0.853209	0.994647	1	0	0	6.56131e-05	0
k__Bacteria; p__Firmicutes; c__Bacilli; o__Bacillales; f__Bacillaceae; g__Thalassobacillus	0.78434	0.853209	0.994647	1	0	0	1.39286e-06	0
k__Bacteria; p__Firmicutes; c__Bacilli; o__Bacillales; f__[Thermicanaceae]; g__Thermicanus	0.78434	0.853209	0.994647	1	0	0	5.16317e-06	0
k__Bacteria; p__Acidobacteria; c__Acidobacteriia; o__Acidobacteriales; f__Koribacteraceae; g__Candidatus Koribacter	0.775411	0.855339	0.994647	1	0	0	8.88115e-08	5.08395e-07
k__Bacteria; p__Firmicutes; c__Clostridia; o__Clostridiales; f__[Tissierellaceae]; g__GW-34	0.775411	0.855339	0.994647	1	0	0	4.8724e-07	7.96849e-06
k__Bacteria; p__Firmicutes; c__Bacilli; o__Bacillales; f__Staphylococcaceae; g__Macrococcus	0.769632	0.856716	0.994647	1	0	0	6.58626e-07	1.23902e-06
k__Bacteria; p__Proteobacteria; c__Betaproteobacteria; o__Neisseriales; f__Neisseriaceae; g__Kingella	0.766756	0.857401	0.994647	1	0	0	6.99883e-07	5.42443e-07
k__Bacteria; p__Proteobacteria; c__Gammaproteobacteria; o__Aeromonadales; f__Succinivibrionaceae; g__Succinivibrio	0.765184	0.857775	0.994647	1	0.00190089	0	0.000733453	0.000439801
k__Bacteria; p__Proteobacteria; c__Alphaproteobacteria; o__Rhizobiales; f__Bradyrhizobiaceae; g__	0.762541	0.858404	0.994647	1	9.14373e-06	0	3.00862e-05	5.53525e-06
k__Bacteria; p__Proteobacteria; c__Gammaproteobacteria; o__Enterobacteriales; f__Enterobacteriaceae; g__Plesiomonas	0.736765	0.864524	0.994647	1	1.43227e-05	0	1.00972e-05	4.57555e-06
k__Bacteria; p__Firmicutes; c__Clostridia; o__Clostridiales; f__Clostridiaceae; g__	0.735988	0.864708	0.994647	1	0.00329218	0.00214532	0.00508317	0.00704139
k__Bacteria; p__Acidobacteria; c__Acidobacteriia; o__Acidobacteriales; f__Acidobacteriaceae; g__	0.720801	0.868301	0.994647	1	0	0	3.27678e-07	5.08395e-07
k__Bacteria; p__Firmicutes; c__Bacilli; o__Lactobacillales; f__Aerococcaceae; g__	0.72029	0.868422	0.994647	1	0	0	6.67726e-06	1.30261e-05
k__Bacteria; p__Proteobacteria; c__Betaproteobacteria; o__Burkholderiales; f__; g__	0.707026	0.87155	0.994647	1	5.32833e-05	7.39069e-05	0.000143584	8.42323e-05
k__Bacteria; p__Bacteroidetes; c__Bacteroidia; o__Bacteroidales; f__[Paraprevotellaceae]; g__[Prevotella]	0.6864	0.876398	0.994647	1	0.000609537	0.00139317	0.00143829	0.0040269
k__Bacteria; p__Proteobacteria; c__Betaproteobacteria; o__Burkholderiales; f__Comamonadaceae; g__Polaromonas	0.671802	0.879816	0.994647	1	0	0	3.43288e-06	0
k__Bacteria; p__Actinobacteria; c__Actinobacteria; o__Actinomycetales; f__Geodermatophilaceae; g__Blastococcus	0.671802	0.879816	0.994647	1	0	0	3.14175e-07	0
k__Bacteria; p__Proteobacteria; c__Betaproteobacteria; o__Burkholderiales; f__Comamonadaceae; g__Rhodoferax	0.671802	0.879816	0.994647	1	0	0	0.000235774	0
k__Bacteria; p__Bacteroidetes; c__Sphingobacteriia; o__Sphingobacteriales; f__Sphingobacteriaceae; g__Olivibacter	0.671802	0.879816	0.994647	1	0	0	2.66368e-06	0
k__Bacteria; p__Firmicutes; c__Clostridia; o__Clostridiales; f__Lachnospiraceae; g__Robinsoniella	0.671802	0.879816	0.994647	1	0	0	1.77425e-06	0
k__Bacteria; p__Lentisphaerae; c__[Lentisphaeria]; o__Z20; f__R4-45B; g__	0.671802	0.879816	0.994647	1	0	0	1.37569e-05	0
k__Bacteria; p__Proteobacteria; c__Gammaproteobacteria; o__Oceanospirillales; f__SUP05; g__	0.671802	0.879816	0.994647	1	0	0	3.46193e-06	0
k__Bacteria; p__Proteobacteria; c__Gammaproteobacteria; o__Aeromonadales; f__Succinivibrionaceae; g__Succinatimonas	0.671802	0.879816	0.994647	1	0	0	1.29337e-06	0
k__Bacteria; p__Proteobacteria; c__Betaproteobacteria; o__Burkholderiales; f__Comamonadaceae; g__Variovorax	0.644282	0.886224	0.994647	1	0	0	2.53559e-06	1.08972e-06
k__Bacteria; p__Proteobacteria; c__Gammaproteobacteria; o__Enterobacteriales; f__Enterobacteriaceae; g__Pragia	0.615472	0.892881	0.994647	1	0	0	2.65684e-06	5.08395e-07
k__Bacteria; p__Proteobacteria; c__Gammaproteobacteria; o__Pseudomonadales; f__Moraxellaceae; g__Psychrobacter	0.615262	0.89293	0.994647	1	0	0	7.12718e-05	4.16678e-07
k__Bacteria; p__Firmicutes; c__Bacilli; o__Bacillales; f__Bacillaceae; g__Geobacillus	0.571873	0.90284	0.994647	1	0	0	2.1979e-06	1.16312e-06
k__Bacteria; p__Proteobacteria; c__Gammaproteobacteria; o__Alteromonadales; f__Shewanellaceae; g__Shewanella	0.559427	0.905654	0.994647	1	0	0	9.00036e-06	0
k__Bacteria; p__Proteobacteria; c__Betaproteobacteria; o__Burkholderiales; f__Comamonadaceae; g__Ramlibacter	0.559427	0.905654	0.994647	1	0	0	1.15555e-06	0
k__Bacteria; p__Firmicutes; c__Bacilli; o__Bacillales; f__Paenibacillaceae; g__Brevibacillus	0.559427	0.905654	0.994647	1	0	0	2.22433e-06	0
k__Bacteria; p__Proteobacteria; c__Betaproteobacteria; o__Burkholderiales; f__Comamonadaceae; g__Schlegelella	0.559427	0.905654	0.994647	1	0	0	5.44891e-07	0
k__Bacteria; p__Bacteroidetes; c__Bacteroidia; o__Bacteroidales; f__RF16; g__	0.559427	0.905654	0.994647	1	0	0	1.32313e-05	0
k__Bacteria; p__Proteobacteria; c__Alphaproteobacteria; o__Rhizobiales; f__Rhizobiaceae; g__Rhizobium	0.559427	0.905654	0.994647	1	0	0	1.68396e-06	0
k__Bacteria; p__Proteobacteria; c__Betaproteobacteria; o__Burkholderiales; f__Comamonadaceae; g__Limnobacter	0.559427	0.905654	0.994647	1	0	0	1.83822e-07	0
k__Bacteria; p__Firmicutes; c__Bacilli; o__Bacillales; f__Planococcaceae; g__Kurthia	0.559427	0.905654	0.994647	1	0	0	1.40171e-06	0
k__Bacteria; p__Proteobacteria; c__Alphaproteobacteria; o__Rhodospirillales; f__Rhodospirillaceae; g__	0.540436	0.909922	0.994647	1	0	0	3.93506e-07	1.01679e-06
k__Bacteria; p__Proteobacteria; c__Gammaproteobacteria; o__Enterobacteriales; f__Enterobacteriaceae; g__Rahnella	0.538911	0.910263	0.994647	1	0	0	8.8587e-06	1.02662e-06
k__Bacteria; p__Firmicutes; c__Bacilli; o__Bacillales; f__Listeriaceae; g__Brochothrix	0.535477	0.911031	0.994647	1	0	0	6.66716e-07	3.18488e-06
k__Bacteria; p__Proteobacteria; c__Betaproteobacteria; o__Burkholderiales; f__Comamonadaceae; g__Delftia	0.533668	0.911435	0.994647	1	5.42767e-06	5.80333e-06	0.000777519	0.00080115
k__Bacteria; p__Bacteroidetes; c__Bacteroidia; o__Bacteroidales; f__[Paraprevotellaceae]; g__YRC22	0.533022	0.911579	0.994647	1	0	0	2.69666e-05	6.16348e-05
k__Bacteria; p__Acidobacteria; c__Solibacteres; o__Solibacterales; f__Solibacteraceae; g__	0.520682	0.914325	0.994647	1	0	0	3.30018e-07	5.08395e-07
k__Bacteria; p__Firmicutes; c__Clostridia; o__Clostridiales; f__Veillonellaceae; g__Anaerovibrio	0.518087	0.9149	0.994647	1	0	0	6.74007e-05	1.27692e-05
k__Bacteria; p__Acidobacteria; c__Solibacteres; o__Solibacterales; f__Solibacteraceae; g__Candidatus Solibacter	0.517364	0.91506	0.994647	1	0	0	3.09141e-07	5.08395e-07
k__Bacteria; p__Proteobacteria; c__Betaproteobacteria; o__Burkholderiales; f__Comamonadaceae; g__Limnohabitans	0.501807	0.918494	0.994647	1	1.16165e-06	0	5.88779e-06	1.80178e-06
k__Bacteria; p__Proteobacteria; c__Gammaproteobacteria; o__Enterobacteriales; f__Enterobacteriaceae; g__Escherichia	0.497749	0.919386	0.994647	1	5.61729e-07	0	1.05914e-05	1.11813e-06
k__Archaea; p__Euryarchaeota; c__Methanobacteria; o__Methanobacteriales; f__Methanobacteriaceae; g__Methanosphaera	0.481394	0.92296	0.994647	1	9.54939e-06	0	1.25715e-05	9.27282e-06
k__Bacteria; p__Firmicutes; c__Clostridia; o__Clostridiales; f__Ruminococcaceae; g__Butyricicoccus	0.473187	0.924741	0.994647	1	7.41564e-06	0	2.95148e-05	4.23219e-05
k__Bacteria; p__Firmicutes; c__Clostridia; o__Clostridiales; f__[Tissierellaceae]; g__Gallicola	0.461488	0.927267	0.994647	1	4.21021e-07	0	1.05857e-05	1.79299e-06
k__Bacteria; p__Proteobacteria; c__Alphaproteobacteria; o__Rhizobiales; f__Methylobacteriaceae; g__Methylobacterium	0.460678	0.927441	0.994647	1	1.5051e-06	0	2.22325e-06	4.33684e-06
k__Bacteria; p__Proteobacteria; c__Betaproteobacteria; o__Burkholderiales; f__Comamonadaceae; g__Alicycliphilus	0.447814	0.930197	0.994647	1	2.97647e-05	3.15608e-06	0.000208897	0.000282039
k__Bacteria; p__Bacteroidetes; c__Bacteroidia; o__Bacteroidales; f__Rikenellaceae; g__Rikenella	0.447216	0.930325	0.994647	1	0	0	1.56175e-05	0
k__Bacteria; p__Proteobacteria; c__Betaproteobacteria; o__Burkholderiales; f__Comamonadaceae; g__Methylibium	0.447216	0.930325	0.994647	1	0	0	5.65546e-07	0
k__Bacteria; p__Cyanobacteria; c__Oscillatoriophycideae; o__Oscillatoriales; f__Phormidiaceae; g__Arthrospira	0.447216	0.930325	0.994647	1	0	0	2.73681e-06	0
k__Bacteria; p__Synergistetes; c__Synergistia; o__Synergistales; f__Synergistaceae; g__	0.447216	0.930325	0.994647	1	0	0	2.36834e-06	0
k__Bacteria; p__Firmicutes; c__Clostridia; o__Clostridiales; f__Peptostreptococcaceae; g__Filifactor	0.447216	0.930325	0.994647	1	0	0	6.1247e-07	0
k__Bacteria; p__Fusobacteria; c__Fusobacteriia; o__Fusobacteriales; f__Fusobacteriaceae; g__Cetobacterium	0.447216	0.930325	0.994647	1	0	0	1.04765e-06	0
k__Bacteria; p__Bacteroidetes; c__Flavobacteriia; o__Flavobacteriales; f__Flavobacteriaceae; g__	0.447216	0.930325	0.994647	1	0	0	1.8802e-05	0
k__Bacteria; p__Proteobacteria; c__Gammaproteobacteria; o__Vibrionales; f__Pseudoalteromonadaceae; g__Pseudoalteromonas	0.447216	0.930325	0.994647	1	0	0	5.559e-07	0
k__Bacteria; p__Firmicutes; c__Clostridia; o__Clostridiales; f__Peptostreptococcaceae; g__	0.415228	0.937079	0.994647	1	0.00206793	0.00426033	0.00372794	0.0039736
k__Bacteria; p__Firmicutes; c__Clostridia; o__Clostridiales; f__[Tissierellaceae]; g__Helcococcus	0.382537	0.943826	0.994647	1	1.88895e-06	0	7.04588e-06	1.21424e-06
k__Bacteria; p__Firmicutes; c__Bacilli; o__Lactobacillales; f__Carnobacteriaceae; g__Granulicatella	0.336399	0.953044	0.994647	1	3.74558e-05	7.28418e-05	0.000181538	0.000129512
k__Bacteria; p__Proteobacteria; c__Deltaproteobacteria; o__GMD14H09; f__; g__	0.335168	0.953284	0.994647	1	0	0	1.51832e-05	0
k__Bacteria; p__Proteobacteria; c__Alphaproteobacteria; o__BD7-3; f__; g__	0.335168	0.953284	0.994647	1	0	0	6.48176e-07	0
k__Bacteria; p__Proteobacteria; c__Gammaproteobacteria; o__Oceanospirillales; f__Halomonadaceae; g__Halomonas	0.335168	0.953284	0.994647	1	0	0	2.32636e-07	0
k__Bacteria; p__Firmicutes; c__Bacilli; o__Bacillales; f__Bacillaceae; g__Pontibacillus	0.335168	0.953284	0.994647	1	0	0	2.14523e-07	0
k__Bacteria; p__Firmicutes; c__Bacilli; o__Bacillales; f__Bacillaceae; g__Salinibacillus	0.335168	0.953284	0.994647	1	0	0	1.11118e-06	0
k__Bacteria; p__Proteobacteria; c__Betaproteobacteria; o__Rhodocyclales; f__Rhodocyclaceae; g__Azospira	0.335168	0.953284	0.994647	1	0	0	6.00796e-07	0
k__Bacteria; p__Bacteroidetes; c__Bacteroidia; o__Bacteroidales; f__[Barnesiellaceae]; g__Barnesiella	0.335168	0.953284	0.994647	1	0	0	1.58353e-05	0
k__Bacteria; p__Firmicutes; c__Bacilli; o__Bacillales; f__Bacillaceae; g__Gracilibacillus	0.335168	0.953284	0.994647	1	0	0	4.03017e-07	0
k__Bacteria; p__Proteobacteria; c__Alphaproteobacteria; o__Rhizobiales; f__Phyllobacteriaceae; g__Phyllobacterium	0.335168	0.953284	0.994647	1	0	0	1.41333e-06	0
k__Bacteria; p__Proteobacteria; c__Deltaproteobacteria; o__Bdellovibrionales; f__Bacteriovoracaceae; g__	0.223283	0.973746	0.994647	1	0	0	3.74308e-07	0
k__Bacteria; p__Actinobacteria; c__Actinobacteria; o__Actinomycetales; f__Micromonosporaceae; g__Micromonospora	0.223283	0.973746	0.994647	1	0	0	1.0654e-06	0
k__Bacteria; p__Firmicutes; c__Clostridia; o__Clostridiales; f__[Tissierellaceae]; g__Sedimentibacter	0.223283	0.973746	0.994647	1	0	0	3.8621e-06	0
k__Bacteria; p__Bacteroidetes; c__Flavobacteriia; o__Flavobacteriales; f__[Weeksellaceae]; g__Weeksella	0.223283	0.973746	0.994647	1	0	0	9.6035e-07	0
k__Bacteria; p__Bacteroidetes; c__Cytophagia; o__Cytophagales; f__Cytophagaceae; g__	0.223283	0.973746	0.994647	1	0	0	4.75252e-07	0
k__Bacteria; p__Actinobacteria; c__Actinobacteria; o__Actinomycetales; f__Microbacteriaceae; g__Agromyces	0.223283	0.973746	0.994647	1	0	0	1.07259e-06	0
k__Bacteria; p__Bacteroidetes; c__Flavobacteriia; o__Flavobacteriales; f__Flavobacteriaceae; g__Aequorivita	0.223283	0.973746	0.994647	1	0	0	1.3988e-06	0
k__Bacteria; p__Bacteroidetes; c__Cytophagia; o__Cytophagales; f__Cytophagaceae; g__Emticicia	0.223283	0.973746	0.994647	1	0	0	6.53013e-07	0
k__Bacteria; p__Proteobacteria; c__Gammaproteobacteria; o__Xanthomonadales; f__Xanthomonadaceae; g__Dokdonella	0.223283	0.973746	0.994647	1	0	0	3.12291e-06	0
k__Bacteria; p__Proteobacteria; c__Betaproteobacteria; o__Burkholderiales; f__Comamonadaceae; g__Hydrogenophaga	0.223283	0.973746	0.994647	1	0	0	1.97215e-06	0
k__Bacteria; p__Proteobacteria; c__Alphaproteobacteria; o__Rhodospirillales; f__Rhodospirillaceae; g__Azospirillum	0.223283	0.973746	0.994647	1	0	0	1.1388e-05	0
k__Bacteria; p__Bacteroidetes; c__Flavobacteriia; o__Flavobacteriales; f__Flavobacteriaceae; g__Myroides	0.11156	0.990415	0.994647	1	0	0	6.76584e-05	0
k__Bacteria; p__Proteobacteria; c__Alphaproteobacteria; o__Caulobacterales; f__; g__	0.11156	0.990415	0.994647	1	0	0	4.58663e-07	0
k__Bacteria; p__Firmicutes; c__Clostridia; o__Clostridiales; f__Veillonellaceae; g__Pectinatus	0.11156	0.990415	0.994647	1	0	0	2.29079e-06	0
k__Bacteria; p__Spirochaetes; c__Spirochaetes; o__Sphaerochaetales; f__Sphaerochaetaceae; g__Sphaerochaeta	0.11156	0.990415	0.994647	1	0	0	6.50433e-07	0
k__Bacteria; p__Actinobacteria; c__Actinobacteria; o__Actinomycetales; f__Nocardioidaceae; g__Nocardioides	0.11156	0.990415	0.994647	1	0	0	2.15557e-06	0
k__Bacteria; p__Proteobacteria; c__Betaproteobacteria; o__Rhodocyclales; f__Rhodocyclaceae; g__Georgfuchsia	0.11156	0.990415	0.994647	1	0	0	5.73077e-07	0
k__Bacteria; p__Chloroflexi; c__TK10; o__AKYG885; f__5B-12; g__	0.11156	0.990415	0.994647	1	0	0	5.43955e-07	0
k__Bacteria; p__Proteobacteria; c__Alphaproteobacteria; o__Rhodobacterales; f__Rhodobacteraceae; g__Rubellimicrobium	0.11156	0.990415	0.994647	1	0	0	2.426e-06	0
k__Bacteria; p__Gemmatimonadetes; c__Gemmatimonadetes; o__Gemmatimonadales; f__; g__	0.11156	0.990415	0.994647	1	0	0	1.95282e-06	0
k__Bacteria; p__Proteobacteria; c__Deltaproteobacteria; o__Myxococcales; f__Myxococcaceae; g__Myxococcus	0.11156	0.990415	0.994647	1	0	0	4.0424e-07	0
k__Bacteria; p__Proteobacteria; c__Alphaproteobacteria; o__Rhizobiales; f__Phyllobacteriaceae; g__Mesorhizobium	0.11156	0.990415	0.994647	1	0	0	6.65721e-07	0
k__Bacteria; p__Chloroflexi; c__Anaerolineae; o__Anaerolineales; f__Anaerolinaceae; g__	0.11156	0.990415	0.994647	1	0	0	5.28141e-07	0
k__Bacteria; p__Actinobacteria; c__Actinobacteria; o__Actinomycetales; f__Micromonosporaceae; g__Verrucosispora	0.11156	0.990415	0.994647	1	0	0	3.57465e-06	0
k__Bacteria; p__Proteobacteria; c__Gammaproteobacteria; o__Legionellales; f__; g__	0.11156	0.990415	0.994647	1	0	0	4.45956e-07	0
k__Bacteria; p__Proteobacteria; c__Alphaproteobacteria; o__Rickettsiales; f__mitochondria; g__Acanthamoeba	0.11156	0.990415	0.994647	1	0	0	2.19465e-06	0
k__Bacteria; p__Verrucomicrobia; c__Verruco-5; o__WCHB1-41; f__RFP12; g__	0.11156	0.990415	0.994647	1	0	0	8.46777e-07	0
k__Bacteria; p__Proteobacteria; c__Alphaproteobacteria; o__Rickettsiales; f__Rickettsiaceae; g__Wolbachia	0.11156	0.990415	0.994647	1	0	0	6.66079e-07	0
k__Bacteria; p__Proteobacteria; c__Alphaproteobacteria; o__Sphingomonadales; f__Erythrobacteraceae; g__Erythrobacter	0.11156	0.990415	0.994647	1	0	0	9.76391e-07	0
k__Bacteria; p__Proteobacteria; c__Gammaproteobacteria; o__Chromatiales; f__Ectothiorhodospiraceae; g__	0.11156	0.990415	0.994647	1	0	0	2.40942e-06	0
k__Bacteria; p__Proteobacteria; c__Deltaproteobacteria; o__Bdellovibrionales; f__Bdellovibrionaceae; g__Bdellovibrio	0.11156	0.990415	0.994647	1	0	0	1.6227e-06	0
k__Bacteria; p__Proteobacteria; c__Alphaproteobacteria; o__Rickettsiales; f__; g__	0.11156	0.990415	0.994647	1	0	0	1.43767e-05	0
k__Bacteria; p__Bacteroidetes; c__Cytophagia; o__Cytophagales; f__Cytophagaceae; g__Leadbetterella	0.11156	0.990415	0.994647	1	0	0	1.4908e-06	0
k__Bacteria; p__Proteobacteria; c__Betaproteobacteria; o__Rhodocyclales; f__Rhodocyclaceae; g__Thauera	0.11156	0.990415	0.994647	1	0	0	3.27473e-06	0
k__Bacteria; p__Proteobacteria; c__Gammaproteobacteria; o__Pasteurellales; f__; g__	0.11156	0.990415	0.994647	1	0	0	7.59853e-07	0
k__Bacteria; p__Actinobacteria; c__Actinobacteria; o__Actinomycetales; f__Actinomycetaceae; g__Actinomyces	0.0878999	0.993249	0.995367	1	9.33586e-05	8.81716e-05	0.000457361	0.000545191
k__Bacteria; p__Proteobacteria; c__Gammaproteobacteria; o__Enterobacteriales; f__Enterobacteriaceae; g__Enterobacter	0.0269811	0.998831	0.998831	1	4.14573e-05	1.12282e-05	0.000173956	0.000529058

## Sheet: Sex_Phylum
American Gut Project								Human Microbiome Project
OTU	Test-Statistic	P	FDR_P	Bonferroni_P	male_mean	female_mean		OTU	Test-Statistic	P	FDR_P	Bonferroni_P	male_mean	female_mean
k__Bacteria; p__Verrucomicrobia	41.0766	1.46377e-10	2.78115e-09	2.78115e-09	0.0128821	0.0227961		k__Bacteria; p__Verrucomicrobia	5.72333	0.0167409	0.18415	0.18415	0.000863836	0.00539533
k__Bacteria; p__Firmicutes	22.0951	2.59465e-06	2.46492e-05	4.92983e-05	0.517727	0.465561		k__Bacteria; p__Proteobacteria	3.83088	0.0503166	0.276741	0.553483	0.0308311	0.0253302
k__Bacteria; p__Actinobacteria	20.4315	6.18051e-06	3.91432e-05	0.00011743	0.025763	0.0175256		k__Bacteria; p__Cyanobacteria	2.84957	0.0913985	0.335128	1	0.000894378	0.000457643
k__Bacteria; p__Bacteroidetes	19.3258	1.10205e-05	5.23476e-05	0.00020939	0.382191	0.431656		k__Bacteria; p__Actinobacteria	2.2936	0.129909	0.357249	1	0.00223042	0.00153431
k__Bacteria; p__Cyanobacteria	11.9686	0.000541049	0.00176044	0.0102799	0.00149247	0.00135112		k__Bacteria; p__Lentisphaerae	1.01188	0.314453	0.548075	1	0.000135077	8.20712e-05
k__Bacteria; p__Tenericutes	11.918	0.000555927	0.00176044	0.0105626	0.00581539	0.0068022		Unassigned	0.986085	0.320701	0.548075	1	0.0022702	0.00242843
k__Bacteria; p__Proteobacteria	7.9868	0.00471195	0.0119373	0.0895271	0.0517796	0.0529738		k__Bacteria; p__Synergistetes	0.805832	0.369355	0.548075	1	6.85908e-06	1.55469e-05
k__Archaea; p__Euryarchaeota	7.86997	0.00502625	0.0119373	0.0954987	0.000138711	0.000289765		k__Bacteria; p__Tenericutes	0.511295	0.474579	0.548075	1	0.00631808	0.00751679
k__Bacteria; p__Synergistetes	6.81478	0.00904065	0.0190858	0.171772	3.96748e-05	0.000103623		k__Bacteria; p__Firmicutes	0.476256	0.490123	0.548075	1	0.280074	0.296505
k__Bacteria; p__Fusobacteria	2.52647	0.111951	0.212706	1	0.00188969	0.000688396		k__Bacteria; p__Bacteroidetes	0.381712	0.536689	0.548075	1	0.675872	0.660531
k__Bacteria; p__Spirochaetes	1.76648	0.183819	0.317505	1	5.99522e-06	6.78509e-06		k__Bacteria; p__Fusobacteria	0.360776	0.548075	0.548075	1	0.000503333	0.000203741
k__Bacteria; p__TM7	1.52088	0.217487	0.344354	1	5.88234e-06	3.21616e-06
k__Bacteria; p__Acidobacteria	1.34155	0.246761	0.36065	1	2.53772e-06	3.72089e-06
k__Bacteria; p__Gemmatimonadetes	1.09285	0.295841	0.38928	1	0	3.67676e-06
k__Bacteria; p__Chloroflexi	1.04213	0.307327	0.38928	1	2.40848e-06	1.04467e-06
k__Bacteria; p__Lentisphaerae	0.80634	0.369204	0.43843	1	0.000250481	0.00020877
k__Bacteria; p__[Thermi]	0.301459	0.582969	0.615818	1	8.06692e-07	1.63874e-06
k__Bacteria; p__Elusimicrobia	0.30076	0.583406	0.615818	1	1.12337e-05	1.62468e-05
k__Bacteria; p__SR1	0.188255	0.664373	0.664373	1	2.07745e-06	7.04313e-06

## Sheet: Sex_Class
American Gut Project								Human Microbiome Project
OTU	Test-Statistic	P	FDR_P	Bonferroni_P	male_mean	female_mean		OTU	Test-Statistic	P	FDR_P	Bonferroni_P	male_mean	female_mean
k__Bacteria; p__Verrucomicrobia; c__Verrucomicrobiae	42.889	5.79353e-11	2.66502e-09	2.66502e-09	0.0128027	0.0227846		k__Bacteria; p__Proteobacteria; c__Betaproteobacteria	8.12236	0.00437227	0.052414	0.0874454	0.0243741	0.0166176
k__Bacteria; p__Tenericutes; c__RF3	35.8933	2.08428e-09	4.79384e-08	9.58767e-08	0.00036903	0.000679629		k__Bacteria; p__Verrucomicrobia; c__Verrucomicrobiae	7.79421	0.0052414	0.052414	0.104828	0.000792023	0.00532397
k__Bacteria; p__Firmicutes; c__Erysipelotrichi	30.1914	3.91446e-08	6.00217e-07	1.80065e-06	0.0161689	0.0107602		k__Bacteria; p__Actinobacteria; c__Actinobacteria	3.55754	0.0592754	0.365594	1	0.000984775	0.000628189
k__Bacteria; p__Bacteroidetes; c__Bacteroidia	17.717	2.56323e-05	0.000294771	0.00117908	0.380936	0.428605		k__Bacteria; p__Proteobacteria; c__Epsilonproteobacteria	3.11712	0.0774738	0.365594	1	7.18526e-07	2.50258e-05
k__Bacteria; p__Cyanobacteria; c__4C0d-2	16.7007	4.37658e-05	0.000402645	0.00201323	0.00121108	0.00113176		k__Bacteria; p__Cyanobacteria; c__4C0d-2	2.84957	0.0913985	0.365594	1	0.000894378	0.000457643
k__Bacteria; p__Proteobacteria; c__Alphaproteobacteria	16.2914	5.43088e-05	0.000404384	0.0024982	0.00531889	0.00789701		k__Bacteria; p__Firmicutes; c__Erysipelotrichi	2.11811	0.145566	0.485221	1	0.00721687	0.00384295
k__Bacteria; p__Firmicutes; c__Clostridia	16.0548	6.15368e-05	0.000404384	0.00283069	0.474412	0.432788		k__Bacteria; p__Verrucomicrobia; c__Opitutae	1.38692	0.238926	0.615592	1	7.1813e-05	7.13594e-05
k__Bacteria; p__Actinobacteria; c__Actinobacteria	15.305	9.14735e-05	0.000525973	0.00420778	0.0219328	0.0151839		k__Bacteria; p__Lentisphaerae; c__[Lentisphaeria]	1.01188	0.314453	0.615592	1	0.000135077	8.20712e-05
k__Bacteria; p__Actinobacteria; c__Coriobacteriia	13.664	0.000218603	0.0011173	0.0100557	0.00381212	0.00233717		Unassigned	0.986085	0.320701	0.615592	1	0.0022702	0.00242843
k__Bacteria; p__Proteobacteria; c__Deltaproteobacteria	11.3545	0.000752656	0.00346222	0.0346222	0.00273868	0.00306384		k__Bacteria; p__Firmicutes; c__Bacilli	0.931788	0.334399	0.615592	1	0.00042553	0.000500205
k__Archaea; p__Euryarchaeota; c__Thermoplasmata	8.76342	0.00307332	0.0128521	0.141373	1.11851e-06	1.23609e-05		k__Bacteria; p__Tenericutes; c__RF3	0.892233	0.344873	0.615592	1	0.00159279	0.00189161
k__Bacteria; p__Synergistetes; c__Synergistia	6.81478	0.00904065	0.0346558	0.41587	3.96748e-05	0.000103623		k__Bacteria; p__Synergistetes; c__Synergistia	0.805832	0.369355	0.615592	1	6.85908e-06	1.55469e-05
k__Bacteria; p__Tenericutes; c__Mollicutes	6.00925	0.0142311	0.0503561	0.654629	0.00544636	0.00612257		k__Bacteria; p__Firmicutes; c__Clostridia	0.698972	0.403129	0.620199	1	0.272432	0.292162
k__Archaea; p__Euryarchaeota; c__Methanobacteria	5.71595	0.0168115	0.0552377	0.773328	0.000137592	0.000277404		k__Bacteria; p__Actinobacteria; c__Coriobacteriia	0.606346	0.436167	0.623096	1	0.00124565	0.000906125
k__Bacteria; p__Bacteroidetes; c__Cytophagia	5.48016	0.0192335	0.0589827	0.88474	0	4.93118e-06		k__Bacteria; p__Proteobacteria; c__Gammaproteobacteria	0.403387	0.525345	0.628238	1	0.00205528	0.00202291
k__Bacteria; p__Proteobacteria; c__Betaproteobacteria	5.31586	0.0211322	0.0607551	0.972082	0.0130748	0.0112971		k__Bacteria; p__Bacteroidetes; c__Bacteroidia	0.381712	0.536689	0.628238	1	0.675872	0.660531
k__Bacteria; p__Spirochaetes; c__[Brachyspirae]	3.12354	0.0771691	0.208811	1	3.25575e-06	3.79088e-07		k__Bacteria; p__Fusobacteria; c__Fusobacteriia	0.360776	0.548075	0.628238	1	0.000503333	0.000203741
k__Bacteria; p__Fusobacteria; c__Fusobacteriia	2.52647	0.111951	0.286096	1	0.00188969	0.000688396		k__Bacteria; p__Tenericutes; c__Mollicutes	0.330416	0.565414	0.628238	1	0.00472529	0.00562518
k__Bacteria; p__Proteobacteria; c__Gammaproteobacteria	2.39189	0.121966	0.295287	1	0.0301594	0.0305407		k__Bacteria; p__Proteobacteria; c__Deltaproteobacteria	0.0667331	0.796154	0.838057	1	0.00024397	0.000229548
k__Bacteria; p__Chloroflexi; c__Gitt-GS-136	1.55772	0.212	0.4764	1	1.49857e-06	2.05136e-08		k__Bacteria; p__Proteobacteria; c__Alphaproteobacteria	0.025815	0.872353	0.872353	1	0.00415705	0.00643515
k__Bacteria; p__TM7; c__TM7-3	1.52088	0.217487	0.4764	1	5.88234e-06	3.21616e-06
k__Bacteria; p__Gemmatimonadetes; c__Gemmatimonadetes	1.09285	0.295841	0.549113	1	0	3.67676e-06
k__Bacteria; p__Chloroflexi; c__TK10	1.09285	0.295841	0.549113	1	0	1.02416e-06
k__Bacteria; p__Acidobacteria; c__Acidobacteriia	1.04409	0.306873	0.549113	1	1.2551e-06	1.75777e-06
k__Bacteria; p__Chloroflexi; c__Anaerolineae	0.915042	0.33878	0.549113	1	9.09903e-07	0
k__Bacteria; p__Verrucomicrobia; c__Verruco-5	0.915042	0.33878	0.549113	1	1.45886e-06	0
k__Bacteria; p__Bacteroidetes; c__[Rhodothermi]	0.915042	0.33878	0.549113	1	8.3712e-07	0
k__Bacteria; p__Cyanobacteria; c__Oscillatoriophycideae	0.835206	0.360772	0.549113	1	4.45894e-06	2.7993e-07
k__Bacteria; p__Proteobacteria; c__Epsilonproteobacteria	0.832049	0.361681	0.549113	1	0.000487823	0.000175179
k__Bacteria; p__Lentisphaerae; c__[Lentisphaeria]	0.80634	0.369204	0.549113	1	0.000250481	0.00020877
k__Bacteria; p__Acidobacteria; c__Solibacteres	0.803482	0.370054	0.549113	1	4.54882e-07	1.11568e-06
k__Bacteria; p__Firmicutes; c__Bacilli	0.761149	0.382969	0.550518	1	0.0271458	0.022013
k__Bacteria; p__Actinobacteria; c__Acidimicrobiia	0.462074	0.496656	0.678916	1	7.1389e-06	2.25908e-06
k__Bacteria; p__Bacteroidetes; c__[Saprospirae]	0.451112	0.501807	0.678916	1	4.09333e-06	0.000338627
k__Bacteria; p__Verrucomicrobia; c__[Spartobacteria]	0.405639	0.524191	0.688937	1	1.54361e-06	2.61338e-06
k__Bacteria; p__[Thermi]; c__Deinococci	0.301459	0.582969	0.718016	1	8.06692e-07	1.63874e-06
k__Bacteria; p__Elusimicrobia; c__Elusimicrobia	0.30076	0.583406	0.718016	1	1.12337e-05	1.62468e-05
k__Bacteria; p__Cyanobacteria; c__Chloroplast	0.285461	0.593144	0.718016	1	0.000276925	0.000219078
k__Bacteria; p__SR1; c__	0.188255	0.664373	0.764123	1	2.07745e-06	7.04313e-06
k__Bacteria; p__Bacteroidetes; c__Flavobacteriia	0.1699	0.680201	0.764123	1	0.000617506	0.00244213
k__Bacteria; p__Spirochaetes; c__Spirochaetes	0.168929	0.681066	0.764123	1	2.73947e-06	6.406e-06
k__Bacteria; p__Actinobacteria; c__Thermoleophilia	0.117698	0.731545	0.801216	1	9.58133e-06	2.24162e-06
k__Bacteria; p__Bacteroidetes; c__Sphingobacteriia	0.0981597	0.754049	0.806657	1	0.00063272	0.000265627
k__Bacteria; p__Verrucomicrobia; c__Opitutae	0.0647261	0.799176	0.835503	1	7.63947e-05	8.84951e-06
k__Bacteria; p__Acidobacteria; c__DA052	0.0413124	0.838936	0.857579	1	8.27748e-07	8.47436e-07
k__Bacteria; p__Actinobacteria; c__Nitriliruptoria	0.00381855	0.950727	0.950727	1	1.3952e-06	5.36829e-08

## Sheet: Sex_Order
American Gut Project								Human Microbiome Project
OTU	Test-Statistic	P	FDR_P	Bonferroni_P	male_mean	female_mean		OTU	Test-Statistic	P	FDR_P	Bonferroni_P	male_mean	female_mean
k__Bacteria; p__Firmicutes; c__Clostridia; o__SHA-98	47.3518	5.93227e-12	5.16108e-10	5.16108e-10	3.53268e-05	8.89133e-05		k__Bacteria; p__Proteobacteria; c__Betaproteobacteria; o__Burkholderiales	8.12236	0.00437227	0.0707588	0.118051	0.0243741	0.0166176
k__Bacteria; p__Verrucomicrobia; c__Verrucomicrobiae; o__Verrucomicrobiales	42.889	5.79353e-11	2.52018e-09	5.04037e-09	0.0128027	0.0227846		k__Bacteria; p__Verrucomicrobia; c__Verrucomicrobiae; o__Verrucomicrobiales	7.79421	0.0052414	0.0707588	0.141518	0.000792023	0.00532397
k__Bacteria; p__Tenericutes; c__RF3; o__ML615J-28	35.8933	2.08428e-09	6.0444e-08	1.81332e-07	0.00036903	0.000679629		k__Bacteria; p__Tenericutes; c__Mollicutes; o__Anaeroplasmatales	5.09042	0.0240583	0.216525	0.649575	0.000206723	0
k__Bacteria; p__Firmicutes; c__Erysipelotrichi; o__Erysipelotrichales	30.1914	3.91446e-08	8.51394e-07	3.40558e-06	0.0161689	0.0107602		k__Bacteria; p__Actinobacteria; c__Actinobacteria; o__Bifidobacteriales	3.39692	0.0653183	0.352537	1	0.000980664	0.000621895
k__Bacteria; p__Firmicutes; c__Bacilli; o__Bacillales	23.3558	1.34636e-06	2.34266e-05	0.000117133	0.0114194	0.00943629		k__Bacteria; p__Proteobacteria; c__Epsilonproteobacteria; o__Campylobacterales	3.11712	0.0774738	0.352537	1	7.18526e-07	2.50258e-05
k__Bacteria; p__Proteobacteria; c__Alphaproteobacteria; o__RF32	21.8884	2.88983e-06	4.19025e-05	0.000251415	0.00268163	0.00549178		k__Bacteria; p__Proteobacteria; c__Gammaproteobacteria; o__Pasteurellales	3.04467	0.0810025	0.352537	1	0.000343656	0.000355383
k__Bacteria; p__Bacteroidetes; c__Bacteroidia; o__Bacteroidales	17.717	2.56323e-05	0.000318572	0.00223001	0.380936	0.428605		k__Bacteria; p__Cyanobacteria; c__4C0d-2; o__YS2	2.84957	0.0913985	0.352537	1	0.000894378	0.000457643
k__Bacteria; p__Cyanobacteria; c__4C0d-2; o__YS2	16.7007	4.37658e-05	0.000475953	0.00380762	0.00121108	0.00113176		k__Bacteria; p__Firmicutes; c__Clostridia; o__SHA-98	2.12845	0.144587	0.436699	1	2.1673e-05	2.82948e-05
k__Bacteria; p__Firmicutes; c__Clostridia; o__Clostridiales	16.0984	6.01357e-05	0.000581312	0.0052318	0.47437	0.43269		k__Bacteria; p__Firmicutes; c__Erysipelotrichi; o__Erysipelotrichales	2.11811	0.145566	0.436699	1	0.00721687	0.00384295
k__Bacteria; p__Actinobacteria; c__Coriobacteriia; o__Coriobacteriales	13.664	0.000218603	0.00190184	0.0190184	0.00381212	0.00233717		k__Bacteria; p__Proteobacteria; c__Gammaproteobacteria; o__Enterobacteriales	1.83694	0.17531	0.460787	1	0.00141861	0.00166752
k__Bacteria; p__Proteobacteria; c__Deltaproteobacteria; o__Desulfovibrionales	11.6714	0.000634678	0.00501973	0.055217	0.00270823	0.00305544		k__Bacteria; p__Firmicutes; c__Bacilli; o__Lactobacillales	1.53962	0.214675	0.460787	1	0.000242196	0.000353816
k__Archaea; p__Euryarchaeota; c__Thermoplasmata; o__E2	8.76342	0.00307332	0.0212757	0.267379	1.11851e-06	1.23609e-05		k__Bacteria; p__Proteobacteria; c__Gammaproteobacteria; o__Aeromonadales	1.43009	0.23175	0.460787	1	0.000293004	0
k__Bacteria; p__Actinobacteria; c__Actinobacteria; o__Bifidobacteriales	8.70171	0.00317912	0.0212757	0.276584	0.0128355	0.00806272		k__Bacteria; p__Proteobacteria; c__Alphaproteobacteria; o__	1.40323	0.236184	0.460787	1	0	6.96472e-06
k__Bacteria; p__Tenericutes; c__Mollicutes; o__Mycoplasmatales	8.05147	0.00454667	0.0282543	0.39556	1.72891e-06	1.09438e-05		k__Bacteria; p__Verrucomicrobia; c__Opitutae; o__[Cerasicoccales]	1.38692	0.238926	0.460787	1	7.1813e-05	7.13594e-05
k__Bacteria; p__Actinobacteria; c__Actinobacteria; o__Actinomycetales	7.28314	0.00696047	0.0403707	0.605561	0.00909728	0.00712115		k__Bacteria; p__Lentisphaerae; c__[Lentisphaeria]; o__Victivallales	1.01188	0.314453	0.541183	1	0.000135077	8.20712e-05
k__Bacteria; p__Synergistetes; c__Synergistia; o__Synergistales	6.81478	0.00904065	0.0491586	0.786537	3.96748e-05	0.000103623		Unassigned	0.986085	0.320701	0.541183	1	0.0022702	0.00242843
k__Bacteria; p__Proteobacteria; c__Gammaproteobacteria; o__Pseudomonadales	6.39318	0.011456	0.0586276	0.996669	0.00691787	0.0119505		k__Bacteria; p__Tenericutes; c__RF3; o__ML615J-28	0.892233	0.344873	0.547739	1	0.00159279	0.00189161
k__Archaea; p__Euryarchaeota; c__Methanobacteria; o__Methanobacteriales	5.71595	0.0168115	0.0770744	1	0.000137592	0.000277404		k__Bacteria; p__Synergistetes; c__Synergistia; o__Synergistales	0.805832	0.369355	0.554033	1	6.85908e-06	1.55469e-05
k__Bacteria; p__Proteobacteria; c__Gammaproteobacteria; o__Enterobacteriales	5.71377	0.0168323	0.0770744	1	0.0149137	0.0138944		k__Bacteria; p__Firmicutes; c__Clostridia; o__Clostridiales	0.701255	0.402362	0.560786	1	0.27241	0.292134
k__Bacteria; p__Lentisphaerae; c__[Lentisphaeria]; o__Z20	5.51027	0.0189051	0.0796815	1	2.3701e-05	0		k__Bacteria; p__Tenericutes; c__Mollicutes; o__RF39	0.654103	0.41865	0.560786	1	0.00451856	0.00562518
k__Bacteria; p__Bacteroidetes; c__Cytophagia; o__Cytophagales	5.48016	0.0192335	0.0796815	1	0	4.93118e-06		k__Bacteria; p__Actinobacteria; c__Coriobacteriia; o__Coriobacteriales	0.606346	0.436167	0.560786	1	0.00124565	0.000906125
k__Bacteria; p__Tenericutes; c__Mollicutes; o__RF39	5.23911	0.0220846	0.0873344	1	0.00528705	0.00600813		k__Bacteria; p__Bacteroidetes; c__Bacteroidia; o__Bacteroidales	0.381712	0.536689	0.643393	1	0.675872	0.660531
k__Bacteria; p__Proteobacteria; c__Betaproteobacteria; o__Burkholderiales	4.66751	0.0307386	0.116272	1	0.0128835	0.0109512		k__Bacteria; p__Fusobacteria; c__Fusobacteriia; o__Fusobacteriales	0.360776	0.548075	0.643393	1	0.000503333	0.000203741
k__Bacteria; p__Proteobacteria; c__Betaproteobacteria; o__	3.73774	0.0531963	0.192837	1	3.08355e-06	1.13771e-05		k__Bacteria; p__Proteobacteria; c__Alphaproteobacteria; o__RF32	0.0956528	0.75711	0.820808	1	0.00415705	0.00642818
k__Bacteria; p__Proteobacteria; c__Gammaproteobacteria; o__Aeromonadales	3.46503	0.0626794	0.213525	1	0.00147922	1.10074e-05		k__Bacteria; p__Firmicutes; c__Bacilli; o__Turicibacterales	0.0712917	0.789465	0.820808	1	0.000183334	0.000146389
k__Bacteria; p__Firmicutes; c__Clostridia; o__	3.43542	0.0638122	0.213525	1	6.43691e-06	9.34591e-06		k__Bacteria; p__Proteobacteria; c__Deltaproteobacteria; o__Desulfovibrionales	0.0667331	0.796154	0.820808	1	0.00024397	0.000229548
k__Bacteria; p__Proteobacteria; c__Deltaproteobacteria; o__Bdellovibrionales	3.28331	0.0699875	0.219972	1	0	3.75998e-06		k__Bacteria; p__Actinobacteria; c__Actinobacteria; o__Actinomycetales	0.0513048	0.820808	0.820808	1	4.1117e-06	6.29445e-06
k__Bacteria; p__Proteobacteria; c__Gammaproteobacteria; o__Legionellales	3.26448	0.0707956	0.219972	1	7.92115e-07	3.66338e-05
k__Bacteria; p__Spirochaetes; c__[Brachyspirae]; o__[Brachyspirales]	3.12354	0.0771691	0.225139	1	3.25575e-06	3.79088e-07
k__Bacteria; p__Proteobacteria; c__Gammaproteobacteria; o__Oceanospirillales	3.11375	0.0776342	0.225139	1	6.64366e-06	9.15421e-07
k__Bacteria; p__Fusobacteria; c__Fusobacteriia; o__Fusobacteriales	2.52647	0.111951	0.314184	1	0.00188969	0.000688396
k__Bacteria; p__Proteobacteria; c__Gammaproteobacteria; o__Alteromonadales	2.37026	0.123666	0.336218	1	1.67002e-05	5.06486e-07
k__Bacteria; p__TM7; c__TM7-3; o__	1.93495	0.164218	0.432939	1	5.50389e-06	2.61386e-06
k__Bacteria; p__Proteobacteria; c__Gammaproteobacteria; o__Methylococcales	1.83142	0.17596	0.450252	1	1.63321e-06	0
k__Bacteria; p__Chloroflexi; c__Gitt-GS-136; o__	1.55772	0.212	0.516964	1	1.49857e-06	2.05136e-08
k__Bacteria; p__Proteobacteria; c__Deltaproteobacteria; o__Myxococcales	1.54472	0.213916	0.516964	1	2.68942e-06	4.31793e-06
k__Bacteria; p__Gemmatimonadetes; c__Gemmatimonadetes; o__Gemmatimonadales	1.09285	0.295841	0.601508	1	0	3.67676e-06
k__Bacteria; p__Chloroflexi; c__TK10; o__AKYG885	1.09285	0.295841	0.601508	1	0	1.02416e-06
k__Bacteria; p__Proteobacteria; c__Gammaproteobacteria; o__Vibrionales	1.07905	0.29891	0.601508	1	1.46634e-06	1.04414e-06
k__Bacteria; p__Acidobacteria; c__Acidobacteriia; o__Acidobacteriales	1.04409	0.306873	0.601508	1	1.2551e-06	1.75777e-06
k__Bacteria; p__Proteobacteria; c__Deltaproteobacteria; o__Desulfuromonadales	1.04213	0.307327	0.601508	1	1.66072e-07	5.43523e-08
k__Bacteria; p__Tenericutes; c__Mollicutes; o__Anaeroplasmatales	0.939622	0.332375	0.601508	1	0.000157582	0.000103499
k__Bacteria; p__Proteobacteria; c__Deltaproteobacteria; o__Desulfobacterales	0.915042	0.33878	0.601508	1	9.76639e-07	0
k__Bacteria; p__Verrucomicrobia; c__Verruco-5; o__WCHB1-41	0.915042	0.33878	0.601508	1	1.45886e-06	0
k__Bacteria; p__Chloroflexi; c__Anaerolineae; o__Anaerolineales	0.915042	0.33878	0.601508	1	9.09903e-07	0
k__Bacteria; p__Spirochaetes; c__Spirochaetes; o__Sphaerochaetales	0.915042	0.33878	0.601508	1	1.12059e-06	0
k__Bacteria; p__Proteobacteria; c__Gammaproteobacteria; o__Chromatiales	0.915042	0.33878	0.601508	1	4.15104e-06	0
k__Bacteria; p__Bacteroidetes; c__[Rhodothermi]; o__[Rhodothermales]	0.915042	0.33878	0.601508	1	8.3712e-07	0
k__Bacteria; p__Proteobacteria; c__Deltaproteobacteria; o__BPC076	0.915042	0.33878	0.601508	1	6.976e-07	0
k__Bacteria; p__Cyanobacteria; c__Oscillatoriophycideae; o__Oscillatoriales	0.835206	0.360772	0.607243	1	4.45894e-06	2.7993e-07
k__Bacteria; p__Proteobacteria; c__Epsilonproteobacteria; o__Campylobacterales	0.832049	0.361681	0.607243	1	0.000487823	0.000175179
k__Bacteria; p__Lentisphaerae; c__[Lentisphaeria]; o__Victivallales	0.82766	0.36295	0.607243	1	0.00022678	0.00020877
k__Bacteria; p__Acidobacteria; c__Solibacteres; o__Solibacterales	0.803482	0.370054	0.607448	1	4.54882e-07	1.11568e-06
k__Bacteria; p__Actinobacteria; c__Thermoleophilia; o__Gaiellales	0.711393	0.398982	0.642804	1	4.74894e-06	1.04773e-06
k__Bacteria; p__Firmicutes; c__Bacilli; o__Lactobacillales	0.509656	0.475288	0.739953	1	0.0145886	0.0116153
k__Bacteria; p__Proteobacteria; c__Alphaproteobacteria; o__Sphingomonadales	0.503862	0.477808	0.739953	1	0.000586956	0.000412818
k__Bacteria; p__Actinobacteria; c__Acidimicrobiia; o__Acidimicrobiales	0.462074	0.496656	0.739953	1	7.1389e-06	2.25908e-06
k__Bacteria; p__Proteobacteria; c__Betaproteobacteria; o__Neisseriales	0.45488	0.500026	0.739953	1	0.000103137	0.000184447
k__Bacteria; p__Bacteroidetes; c__[Saprospirae]; o__[Saprospirales]	0.451112	0.501807	0.739953	1	4.09333e-06	0.000338627
k__Bacteria; p__Proteobacteria; c__Deltaproteobacteria; o__GMD14H09	0.427231	0.513351	0.744358	1	2.59137e-05	2.67224e-07
k__Bacteria; p__Verrucomicrobia; c__[Spartobacteria]; o__[Chthoniobacterales]	0.405639	0.524191	0.747617	1	1.54361e-06	2.61338e-06
k__Bacteria; p__[Thermi]; c__Deinococci; o__Deinococcales	0.301459	0.582969	0.78708	1	8.06692e-07	1.63874e-06
k__Bacteria; p__Elusimicrobia; c__Elusimicrobia; o__Elusimicrobiales	0.30076	0.583406	0.78708	1	1.12337e-05	1.62468e-05
k__Bacteria; p__Cyanobacteria; c__Chloroplast; o__Streptophyta	0.285461	0.593144	0.78708	1	0.000276925	0.000219078
k__Bacteria; p__Firmicutes; c__Bacilli; o__Gemellales	0.280016	0.596691	0.78708	1	0.000120113	0.000246762
k__Bacteria; p__Proteobacteria; c__Alphaproteobacteria; o__Rhizobiales	0.2794	0.597095	0.78708	1	0.00105697	0.000738278
k__Bacteria; p__Proteobacteria; c__Alphaproteobacteria; o__BD7-3	0.25137	0.616112	0.792277	1	9.81524e-07	1.47731e-07
k__Bacteria; p__Proteobacteria; c__Alphaproteobacteria; o__	0.246921	0.619251	0.792277	1	2.13438e-06	1.16017e-05
k__Bacteria; p__Proteobacteria; c__Betaproteobacteria; o__Methylophilales	0.199504	0.655122	0.825721	1	1.38431e-05	5.1126e-05
k__Bacteria; p__SR1; c__; o__	0.188255	0.664373	0.825721	1	2.07745e-06	7.04313e-06
k__Bacteria; p__Bacteroidetes; c__Flavobacteriia; o__Flavobacteriales	0.1699	0.680201	0.833486	1	0.000617506	0.00244213
k__Bacteria; p__Proteobacteria; c__Alphaproteobacteria; o__Rhodobacterales	0.140145	0.708137	0.855665	1	7.8777e-05	5.64186e-05
k__Bacteria; p__Proteobacteria; c__Gammaproteobacteria; o__Xanthomonadales	0.102672	0.748646	0.886518	1	0.00569177	0.00337908
k__Bacteria; p__Bacteroidetes; c__Sphingobacteriia; o__Sphingobacteriales	0.0981597	0.754049	0.886518	1	0.00063272	0.000265627
k__Bacteria; p__Proteobacteria; c__Betaproteobacteria; o__Rhodocyclales	0.0877686	0.767033	0.889759	1	7.12949e-05	9.89154e-05
k__Bacteria; p__Verrucomicrobia; c__Opitutae; o__[Cerasicoccales]	0.0647261	0.799176	0.914847	1	7.63947e-05	8.84951e-06
k__Bacteria; p__Proteobacteria; c__Alphaproteobacteria; o__Caulobacterales	0.0505513	0.822107	0.920586	1	0.000867738	0.00110034
k__Bacteria; p__Spirochaetes; c__Spirochaetes; o__Spirochaetales	0.0452436	0.831557	0.920586	1	1.61888e-06	6.406e-06
k__Bacteria; p__Acidobacteria; c__DA052; o__Ellin6513	0.0413124	0.838936	0.920586	1	8.27748e-07	8.47436e-07
k__Bacteria; p__Proteobacteria; c__Alphaproteobacteria; o__Rickettsiales	0.0357919	0.849946	0.920586	1	4.03209e-05	6.35748e-05
k__Bacteria; p__Firmicutes; c__Bacilli; o__Turicibacterales	0.0324252	0.857098	0.920586	1	0.00101769	0.00071465
k__Bacteria; p__TM7; c__TM7-3; o__CW040	0.027222	0.868951	0.921936	1	3.78444e-07	6.02305e-07
k__Bacteria; p__Proteobacteria; c__Gammaproteobacteria; o__Cardiobacteriales	0.020506	0.886133	0.928838	1	9.05141e-07	1.6579e-06
k__Bacteria; p__Proteobacteria; c__Gammaproteobacteria; o__Pasteurellales	0.0111318	0.915973	0.948686	1	0.00112455	0.00126499
k__Bacteria; p__Actinobacteria; c__Nitriliruptoria; o__Euzebyales	0.00381855	0.950727	0.973097	1	1.3952e-06	5.36829e-08
k__Bacteria; p__Proteobacteria; c__Alphaproteobacteria; o__Rhodospirillales	0.0018004	0.966155	0.977389	1	3.38649e-06	2.20435e-05
k__Bacteria; p__Actinobacteria; c__Thermoleophilia; o__Solirubrobacterales	1.94159e-05	0.996484	0.996484	1	4.83239e-06	1.19389e-06

## Sheet: Sex_Family
American Gut Project								Human Microbiome Project
OTU	Test-Statistic	P	FDR_P	Bonferroni_P	male_mean	female_mean		OTU	Test-Statistic	P	FDR_P	Bonferroni_P	male_mean	female_mean
k__Bacteria; p__Bacteroidetes; c__Bacteroidia; o__Bacteroidales; f__Rikenellaceae	75.289	4.06624e-18	7.31923e-16	7.31923e-16	0.0194066	0.0336562		k__Bacteria; p__Proteobacteria; c__Betaproteobacteria; o__Burkholderiales; f__Alcaligenaceae	8.7267	0.00313583	0.133503	0.163063	0.0243412	0.0165021
k__Bacteria; p__Firmicutes; c__Clostridia; o__Clostridiales; f__Christensenellaceae	59.3017	1.35257e-14	1.21732e-12	2.43463e-12	0.0014744	0.00334523		k__Bacteria; p__Verrucomicrobia; c__Verrucomicrobiae; o__Verrucomicrobiales; f__Verrucomicrobiaceae	7.79421	0.0052414	0.133503	0.272553	0.000792023	0.00532397
k__Bacteria; p__Firmicutes; c__Clostridia; o__SHA-98; f__	47.3518	5.93227e-12	3.55936e-10	1.06781e-09	3.53268e-05	8.89133e-05		k__Bacteria; p__Firmicutes; c__Clostridia; o__Clostridiales; f__Dehalobacteriaceae	7.10147	0.0077021	0.133503	0.400509	5.94351e-05	0.000129144
k__Bacteria; p__Verrucomicrobia; c__Verrucomicrobiae; o__Verrucomicrobiales; f__Verrucomicrobiaceae	42.889	5.79353e-11	2.60709e-09	1.04283e-08	0.0128027	0.0227846		k__Bacteria; p__Firmicutes; c__Clostridia; o__Clostridiales; f__Christensenellaceae	5.51236	0.0188826	0.245473	0.981893	0.00131776	0.00176868
k__Bacteria; p__Firmicutes; c__Clostridia; o__Clostridiales; f__Dehalobacteriaceae	38.5017	5.47072e-10	1.96946e-08	9.8473e-08	5.46348e-05	0.000102237		k__Bacteria; p__Tenericutes; c__Mollicutes; o__Anaeroplasmatales; f__Anaeroplasmataceae	5.09042	0.0240583	0.250207	1	0.000206723	0
k__Bacteria; p__Tenericutes; c__RF3; o__ML615J-28; f__	35.8933	2.08428e-09	6.25283e-08	3.7517e-07	0.00036903	0.000679629		k__Bacteria; p__Bacteroidetes; c__Bacteroidia; o__Bacteroidales; f__Rikenellaceae	4.05783	0.0439669	0.369117	1	0.0353215	0.0540986
k__Bacteria; p__Bacteroidetes; c__Bacteroidia; o__Bacteroidales; f__[Odoribacteraceae]	34.0827	5.28176e-09	1.35817e-07	9.50716e-07	0.00219658	0.0031965		k__Bacteria; p__Bacteroidetes; c__Bacteroidia; o__Bacteroidales; f__Prevotellaceae	3.85193	0.0496889	0.369117	1	0.0412215	0.0101326
k__Bacteria; p__Firmicutes; c__Clostridia; o__Clostridiales; f__Lachnospiraceae	33.7724	6.19505e-09	1.39389e-07	1.11511e-06	0.176474	0.143057		k__Bacteria; p__Actinobacteria; c__Actinobacteria; o__Bifidobacteriales; f__Bifidobacteriaceae	3.39692	0.0653183	0.382921	1	0.000980664	0.000621895
k__Bacteria; p__Bacteroidetes; c__Bacteroidia; o__Bacteroidales; f__Bacteroidaceae	32.9322	9.54271e-09	1.90854e-07	1.71769e-06	0.261274	0.317097		k__Bacteria; p__Bacteroidetes; c__Bacteroidia; o__Bacteroidales; f__	3.21819	0.0728242	0.382921	1	0.0021854	0.00570127
k__Bacteria; p__Firmicutes; c__Erysipelotrichi; o__Erysipelotrichales; f__Erysipelotrichaceae	30.1914	3.91446e-08	7.04602e-07	7.04602e-06	0.0161689	0.0107602		k__Bacteria; p__Proteobacteria; c__Epsilonproteobacteria; o__Campylobacterales; f__Campylobacteraceae	3.11712	0.0774738	0.382921	1	7.18526e-07	2.50258e-05
k__Bacteria; p__Actinobacteria; c__Actinobacteria; o__Actinomycetales; f__Microbacteriaceae	25.4071	4.64197e-07	7.59594e-06	8.35554e-05	0.000233696	5.09502e-05		k__Bacteria; p__Proteobacteria; c__Gammaproteobacteria; o__Pasteurellales; f__Pasteurellaceae	3.04467	0.0810025	0.382921	1	0.000343656	0.000355383
k__Bacteria; p__Firmicutes; c__Clostridia; o__Clostridiales; f__Veillonellaceae	23.9822	9.72318e-07	1.45848e-05	0.000175017	0.022701	0.0166629		k__Bacteria; p__Cyanobacteria; c__4C0d-2; o__YS2; f__	2.84957	0.0913985	0.39606	1	0.000894378	0.000457643
k__Bacteria; p__Proteobacteria; c__Alphaproteobacteria; o__RF32; f__	21.8884	2.88983e-06	4.0013e-05	0.000520169	0.00268163	0.00549178		k__Bacteria; p__Bacteroidetes; c__Bacteroidia; o__Bacteroidales; f__Porphyromonadaceae	2.50527	0.113466	0.414369	1	0.0422624	0.034797
k__Bacteria; p__Bacteroidetes; c__Bacteroidia; o__Bacteroidales; f__Prevotellaceae	21.7344	3.1312e-06	4.02582e-05	0.000563615	0.0508184	0.0212153		k__Bacteria; p__Bacteroidetes; c__Bacteroidia; o__Bacteroidales	2.4654	0.116378	0.414369	1	3.79917e-05	1.41775e-05
k__Bacteria; p__Synergistetes; c__Synergistia; o__Synergistales; f__Synergistaceae	18.0856	2.11192e-05	0.00025343	0.00380145	3.06917e-05	8.67397e-05		k__Bacteria; p__Firmicutes; c__Clostridia; o__Clostridiales; f__[Tissierellaceae]	2.30549	0.128918	0.414369	1	5.9005e-06	7.04363e-05
k__Bacteria; p__Cyanobacteria; c__4C0d-2; o__YS2; f__	16.7007	4.37658e-05	0.000492365	0.00787784	0.00121108	0.00113176		k__Bacteria; p__Firmicutes; c__Bacilli; o__Lactobacillales; f__Lactobacillaceae	2.26827	0.132047	0.414369	1	3.94506e-05	8.3047e-05
k__Bacteria; p__Actinobacteria; c__Actinobacteria; o__Actinomycetales; f__Dermabacteraceae	14.6117	0.000132094	0.00139865	0.023777	3.07884e-05	1.62669e-05		k__Bacteria; p__Firmicutes; c__Clostridia; o__SHA-98; f__	2.12845	0.144587	0.414369	1	2.1673e-05	2.82948e-05
k__Bacteria; p__Actinobacteria; c__Coriobacteriia; o__Coriobacteriales; f__Coriobacteriaceae	13.664	0.000218603	0.00218603	0.0393485	0.00381212	0.00233717		k__Bacteria; p__Firmicutes; c__Erysipelotrichi; o__Erysipelotrichales; f__Erysipelotrichaceae	2.11811	0.145566	0.414369	1	0.00721687	0.00384295
k__Bacteria; p__Firmicutes; c__Bacilli; o__Bacillales; f__	13.5231	0.000235642	0.0022324	0.0424156	0.000411596	0.000243253		k__Bacteria; p__Firmicutes; c__Clostridia; o__Clostridiales; f__Ruminococcaceae	2.05077	0.152129	0.414369	1	0.130597	0.167532
k__Bacteria; p__Firmicutes; c__Bacilli; o__Bacillales; f__Bacillaceae	12.7619	0.000353745	0.00318371	0.0636741	0.00592429	0.00514267		k__Bacteria; p__Firmicutes; c__Clostridia; o__Clostridiales; f__Lachnospiraceae	1.8975	0.168358	0.414369	1	0.0822127	0.0680598
k__Bacteria; p__Bacteroidetes; c__Bacteroidia; o__Bacteroidales; f__Porphyromonadaceae	12.6121	0.000383252	0.00328502	0.0689853	0.0286533	0.0323472		k__Bacteria; p__Firmicutes; c__Bacilli; o__Lactobacillales; f__Enterococcaceae	1.86337	0.172236	0.414369	1	2.89164e-06	3.43756e-05
k__Bacteria; p__Firmicutes; c__Bacilli; o__Lactobacillales; f__Leuconostocaceae	11.8772	0.000568258	0.00464939	0.102286	0.000831061	0.000651761		k__Bacteria; p__Proteobacteria; c__Gammaproteobacteria; o__Enterobacteriales; f__Enterobacteriaceae	1.83694	0.17531	0.414369	1	0.00141861	0.00166752
k__Bacteria; p__Proteobacteria; c__Deltaproteobacteria; o__Desulfovibrionales; f__Desulfovibrionaceae	11.6714	0.000634678	0.00496705	0.114242	0.00270823	0.00305544		k__Bacteria; p__Bacteroidetes; c__Bacteroidia; o__Bacteroidales; f__[Paraprevotellaceae]	1.6631	0.197185	0.44581	1	0.0142483	0.00913065
k__Bacteria; p__Firmicutes; c__Bacilli; o__Bacillales; f__Planococcaceae	11.198	0.000818839	0.00614129	0.147391	0.0028052	0.00238713		k__Bacteria; p__Proteobacteria; c__Gammaproteobacteria; o__Aeromonadales; f__Succinivibrionaceae	1.43009	0.23175	0.460154	1	0.000293004	0
k__Bacteria; p__Firmicutes; c__Clostridia; o__Clostridiales; f__[Tissierellaceae]	10.7049	0.0010685	0.0076932	0.19233	0.00763748	0.00613287		k__Bacteria; p__Proteobacteria; c__Alphaproteobacteria; o__; f__	1.40323	0.236184	0.460154	1	0	6.96472e-06
k__Bacteria; p__Proteobacteria; c__Betaproteobacteria; o__Burkholderiales; f__	10.0282	0.0015416	0.0106726	0.277488	8.09883e-05	0.000197577		k__Bacteria; p__Proteobacteria; c__Betaproteobacteria; o__Burkholderiales	1.40323	0.236184	0.460154	1	0	5.04313e-05
k__Bacteria; p__Bacteroidetes; c__Bacteroidia; o__Bacteroidales; f__[Barnesiellaceae]	9.89072	0.00166114	0.0110743	0.299006	0.00527782	0.00862716		k__Bacteria; p__Verrucomicrobia; c__Opitutae; o__[Cerasicoccales]; f__[Cerasicoccaceae]	1.38692	0.238926	0.460154	1	7.1813e-05	7.13594e-05
k__Bacteria; p__Firmicutes; c__Clostridia; o__Clostridiales; f__Eubacteriaceae	9.31014	0.00227889	0.01465	0.4102	1.91543e-05	3.52445e-05		k__Bacteria; p__Firmicutes; c__Clostridia; o__Clostridiales; f__EtOH8	1.07101	0.300718	0.555882	1	8.39664e-06	3.7713e-05
k__Bacteria; p__Firmicutes; c__Clostridia; o__Clostridiales; f__EtOH8	9.02425	0.00266421	0.0165365	0.479558	1.242e-05	2.67144e-05		k__Bacteria; p__Lentisphaerae; c__[Lentisphaeria]; o__Victivallales; f__Victivallaceae	1.01188	0.314453	0.555882	1	0.000135077	8.20712e-05
k__Bacteria; p__Firmicutes; c__Bacilli; o__Lactobacillales; f__	8.90048	0.00285096	0.0168306	0.513174	0.000263783	0.000117865		Unassigned	0.986085	0.320701	0.555882	1	0.0022702	0.00242843
k__Bacteria; p__Actinobacteria; c__Actinobacteria; o__Actinomycetales; f__Brevibacteriaceae	8.86234	0.00291114	0.0168306	0.524005	0.000155853	0.000103308		k__Bacteria; p__Tenericutes; c__RF3; o__ML615J-28; f__	0.892233	0.344873	0.578497	1	0.00159279	0.00189161
k__Archaea; p__Euryarchaeota; c__Thermoplasmata; o__E2; f__[Methanomassiliicoccaceae]	8.76342	0.00307332	0.0168306	0.553198	1.11851e-06	1.23609e-05		k__Bacteria; p__Firmicutes; c__Clostridia; o__Clostridiales; f__Clostridiaceae	0.819483	0.365331	0.582014	1	0.00258777	0.00227045
k__Bacteria; p__Firmicutes; c__Clostridia; o__Clostridiales; f__Peptostreptococcaceae	8.70587	0.00317187	0.0168306	0.570936	0.00457448	0.00294793		k__Bacteria; p__Synergistetes; c__Synergistia; o__Synergistales; f__Synergistaceae	0.805832	0.369355	0.582014	1	6.85908e-06	1.55469e-05
k__Bacteria; p__Actinobacteria; c__Actinobacteria; o__Bifidobacteriales; f__Bifidobacteriaceae	8.70171	0.00317912	0.0168306	0.572242	0.0128355	0.00806272		k__Bacteria; p__Firmicutes; c__Clostridia; o__Clostridiales; f__Veillonellaceae	0.715027	0.39778	0.608369	1	0.0247313	0.0224919
k__Bacteria; p__Actinobacteria; c__Actinobacteria; o__Actinomycetales; f__Corynebacteriaceae	8.14755	0.00431194	0.0221757	0.776149	0.0068652	0.00442137		k__Bacteria; p__Tenericutes; c__Mollicutes; o__RF39; f__	0.654103	0.41865	0.617438	1	0.00451856	0.00562518
k__Bacteria; p__Tenericutes; c__Mollicutes; o__Mycoplasmatales; f__Mycoplasmataceae	8.05147	0.00454667	0.0227333	0.8184	1.72891e-06	1.09438e-05		k__Bacteria; p__Actinobacteria; c__Coriobacteriia; o__Coriobacteriales; f__Coriobacteriaceae	0.606346	0.436167	0.617438	1	0.00124565	0.000906125
k__Bacteria; p__Firmicutes; c__Bacilli; o__Bacillales; f__Paenibacillaceae	7.982	0.00472447	0.0229839	0.850405	0.00031123	0.000351994		k__Bacteria; p__Bacteroidetes; c__Bacteroidia; o__Bacteroidales; f__[Odoribacteraceae]	0.598029	0.439331	0.617438	1	0.0087657	0.00792446
k__Bacteria; p__Bacteroidetes; c__Flavobacteriia; o__Flavobacteriales; f__Flavobacteriaceae	7.77731	0.00529066	0.025061	0.952319	0.000291965	0.000560299		k__Bacteria; p__Firmicutes; c__Clostridia; o__Clostridiales; f__Peptococcaceae	0.537213	0.46359	0.627713	1	0.000139395	9.67696e-05
k__Bacteria; p__Proteobacteria; c__Gammaproteobacteria; o__Pseudomonadales; f__Pseudomonadaceae	7.66422	0.00563267	0.0259969	1	0.00242837	0.00108928		k__Bacteria; p__Firmicutes; c__Bacilli; o__Lactobacillales; f__Streptococcaceae	0.520133	0.470785	0.627713	1	0.000199854	0.000236393
k__Bacteria; p__Actinobacteria; c__Actinobacteria; o__Actinomycetales; f__	7.11435	0.00764694	0.0344112	1	3.09706e-05	0.00012788		k__Bacteria; p__Firmicutes; c__Clostridia; o__Clostridiales; f__Peptostreptococcaceae	0.426206	0.513856	0.668013	1	1.40022e-05	1.87165e-05
k__Bacteria; p__Firmicutes; c__Bacilli; o__Bacillales; f__[Exiguobacteraceae]	7.0469	0.00794027	0.0348597	1	1.41086e-05	2.50679e-05		k__Bacteria; p__Fusobacteria; c__Fusobacteriia; o__Fusobacteriales; f__Fusobacteriaceae	0.360776	0.548075	0.69512	1	0.000503333	0.000203741
k__Bacteria; p__Firmicutes; c__Bacilli; o__Lactobacillales; f__Enterococcaceae	6.76815	0.00927988	0.0397709	1	0.00474476	0.00288794		k__Bacteria; p__Bacteroidetes; c__Bacteroidia; o__Bacteroidales; f__[Barnesiellaceae]	0.177549	0.673488	0.833843	1	0.012272	0.0102525
k__Bacteria; p__Proteobacteria; c__Betaproteobacteria; o__Burkholderiales; f__Oxalobacteraceae	6.61181	0.0101305	0.041973	1	0.000333381	0.00123264		k__Bacteria; p__Bacteroidetes; c__Bacteroidia; o__Bacteroidales; f__S24-7	0.147335	0.701095	0.847836	1	0.0097263	0.00801468
k__Bacteria; p__Firmicutes; c__Clostridia; o__Clostridiales; f__	6.58917	0.0102601	0.041973	1	0.0439845	0.0529483		k__Bacteria; p__Proteobacteria; c__Betaproteobacteria; o__Burkholderiales; f__Oxalobacteraceae	0.100942	0.750703	0.8625	1	3.29303e-05	6.49975e-05
k__Archaea; p__Euryarchaeota; c__Methanobacteria; o__Methanobacteriales; f__Methanobacteriaceae	5.71595	0.0168115	0.0658656	1	0.000137592	0.000277404		k__Bacteria; p__Proteobacteria; c__Alphaproteobacteria; o__RF32; f__	0.0956528	0.75711	0.8625	1	0.00415705	0.00642818
k__Bacteria; p__Proteobacteria; c__Gammaproteobacteria; o__Enterobacteriales; f__Enterobacteriaceae	5.71377	0.0168323	0.0658656	1	0.0149137	0.0138944		k__Bacteria; p__Bacteroidetes; c__Bacteroidia; o__Bacteroidales; f__Bacteroidaceae	0.0781712	0.779791	0.8625	1	0.509831	0.520465
k__Bacteria; p__Lentisphaerae; c__[Lentisphaeria]; o__Z20; f__R4-45B	5.51027	0.0189051	0.0721255	1	2.3701e-05	0		k__Bacteria; p__Firmicutes; c__Bacilli; o__Turicibacterales; f__Turicibacteraceae	0.0712917	0.789465	0.8625	1	0.000183334	0.000146389
k__Bacteria; p__Bacteroidetes; c__Cytophagia; o__Cytophagales; f__Cytophagaceae	5.48016	0.0192335	0.0721255	1	0	4.93118e-06		k__Bacteria; p__Proteobacteria; c__Deltaproteobacteria; o__Desulfovibrionales; f__Desulfovibrionaceae	0.0667331	0.796154	0.8625	1	0.00024397	0.000229548
k__Bacteria; p__Firmicutes; c__Bacilli; o__Bacillales; f__Staphylococcaceae	5.36364	0.0205608	0.0755296	1	0.00194571	0.00127438		k__Bacteria; p__Actinobacteria; c__Actinobacteria; o__Actinomycetales; f__Propionibacteriaceae	0.0513048	0.820808	0.871062	1	4.1117e-06	6.29445e-06
k__Bacteria; p__Tenericutes; c__Mollicutes; o__RF39; f__	5.23911	0.0220846	0.0795044	1	0.00528705	0.00600813		k__Bacteria; p__Firmicutes; c__Clostridia; o__Clostridiales; f__	0.0237518	0.877518	0.912619	1	0.029347	0.0282519
k__Bacteria; p__Proteobacteria; c__Gammaproteobacteria; o__Legionellales; f__Legionellaceae	5.09555	0.0239873	0.084661	1	2.38033e-08	3.66338e-05		k__Bacteria; p__Firmicutes; c__Clostridia; o__Clostridiales; f__[Mogibacteriaceae]	0.0141358	0.905359	0.923111	1	0.000358251	0.000378204
k__Bacteria; p__Bacteroidetes; c__Bacteroidia; o__Bacteroidales; f__	4.58924	0.0321733	0.111369	1	0.00130208	0.000926631		k__Bacteria; p__Firmicutes; c__Clostridia; o__Clostridiales	0.00031831	0.985766	0.985766	1	0.00103158	0.00102798
k__Bacteria; p__Synergistetes; c__Synergistia; o__Synergistales; f__Dethiosulfovibrionaceae	4.35662	0.0368653	0.125203	1	8.98311e-06	1.68835e-05
k__Bacteria; p__Proteobacteria; c__Betaproteobacteria; o__Burkholderiales; f__Alcaligenaceae	4.25411	0.0391555	0.130518	1	0.00772866	0.00708435
k__Bacteria; p__Proteobacteria; c__Betaproteobacteria; o__; f__	3.73774	0.0531963	0.174097	1	3.08355e-06	1.13771e-05
k__Bacteria; p__Bacteroidetes; c__Bacteroidia; o__Bacteroidales; f__[Paraprevotellaceae]	3.53505	0.0600846	0.193129	1	0.00832801	0.00727426
k__Bacteria; p__Firmicutes; c__Clostridia; o__; f__	3.43542	0.0638122	0.201512	1	6.43691e-06	9.34591e-06
k__Bacteria; p__Bacteroidetes; c__Bacteroidia; o__Bacteroidales; f__S24-7	3.37602	0.0661516	0.205298	1	0.00365726	0.0042636
k__Bacteria; p__Proteobacteria; c__Alphaproteobacteria; o__Rhizobiales; f__	3.24156	0.0717921	0.219027	1	3.33236e-05	4.75978e-05
k__Bacteria; p__Actinobacteria; c__Actinobacteria; o__Actinomycetales; f__Streptomycetaceae	3.16356	0.0752988	0.225896	1	8.98435e-05	0.000176216
k__Bacteria; p__Spirochaetes; c__[Brachyspirae]; o__[Brachyspirales]; f__Brachyspiraceae	3.12354	0.0771691	0.227712	1	3.25575e-06	3.79088e-07
k__Bacteria; p__Firmicutes; c__Bacilli; o__Bacillales; f__Listeriaceae	2.8191	0.0931487	0.270432	1	1.79558e-06	3.18737e-06
k__Bacteria; p__Proteobacteria; c__Gammaproteobacteria; o__Oceanospirillales; f__Halomonadaceae	2.74912	0.0973078	0.278022	1	4.00796e-07	0
k__Bacteria; p__Fusobacteria; c__Fusobacteriia; o__Fusobacteriales; f__Leptotrichiaceae	2.44934	0.117574	0.321554	1	2.56882e-05	0.000159871
k__Bacteria; p__Proteobacteria; c__Gammaproteobacteria; o__Aeromonadales; f__Succinivibrionaceae	2.38133	0.122793	0.321554	1	0.00141472	3.27069e-06
k__Bacteria; p__Actinobacteria; c__Actinobacteria; o__Actinomycetales; f__Micromonosporaceae	2.37326	0.123429	0.321554	1	9.4628e-06	6.27098e-07
k__Bacteria; p__Proteobacteria; c__Gammaproteobacteria; o__Alteromonadales; f__Shewanellaceae	2.37026	0.123666	0.321554	1	1.67002e-05	5.06486e-07
k__Bacteria; p__Actinobacteria; c__Actinobacteria; o__Actinomycetales; f__Geodermatophilaceae	2.3421	0.12592	0.321554	1	5.09735e-07	3.44672e-08
k__Bacteria; p__Actinobacteria; c__Actinobacteria; o__Actinomycetales; f__Nocardioidaceae	2.33482	0.12651	0.321554	1	5.31085e-06	7.24106e-07
k__Bacteria; p__Proteobacteria; c__Alphaproteobacteria; o__Rhizobiales; f__Bradyrhizobiaceae	2.33396	0.126579	0.321554	1	9.80939e-06	4.86913e-05
k__Bacteria; p__Actinobacteria; c__Actinobacteria; o__Actinomycetales; f__Actinomycetaceae	2.33082	0.126835	0.321554	1	0.000837423	0.000716708
k__Bacteria; p__Proteobacteria; c__Deltaproteobacteria; o__Bdellovibrionales; f__Bacteriovoracaceae	2.18728	0.139155	0.347886	1	0	7.04747e-07
k__Bacteria; p__Acidobacteria; c__Solibacteres; o__Solibacterales; f__	1.98758	0.158594	0.391053	1	8.35057e-08	1.81941e-07
k__Bacteria; p__TM7; c__TM7-3; o__; f__	1.93495	0.164218	0.39945	1	5.50389e-06	2.61386e-06
k__Bacteria; p__Actinobacteria; c__Acidimicrobiia; o__Acidimicrobiales; f__Iamiaceae	1.83142	0.17596	0.416748	1	2.20281e-06	0
k__Bacteria; p__Proteobacteria; c__Gammaproteobacteria; o__Methylococcales; f__Crenotrichaceae	1.83142	0.17596	0.416748	1	1.63321e-06	0
k__Bacteria; p__Proteobacteria; c__Gammaproteobacteria; o__Pseudomonadales; f__Moraxellaceae	1.71385	0.190487	0.445294	1	0.00448951	0.0108612
k__Bacteria; p__Chloroflexi; c__Gitt-GS-136; o__; f__	1.55772	0.212	0.484127	1	1.49857e-06	2.05136e-08
k__Bacteria; p__Bacteroidetes; c__Bacteroidia; o__Bacteroidales; f__RF16	1.55446	0.212478	0.484127	1	2.17999e-05	1.08784e-06
k__Bacteria; p__Actinobacteria; c__Actinobacteria; o__Actinomycetales; f__Micrococcaceae	1.5039	0.220072	0.495163	1	0.00027458	0.000809994
k__Bacteria; p__Proteobacteria; c__Betaproteobacteria; o__Burkholderiales; f__Burkholderiaceae	1.4631	0.226438	0.503196	1	9.10036e-06	4.15838e-06
k__Bacteria; p__Firmicutes; c__Clostridia; o__Clostridiales; f__Clostridiaceae	1.31395	0.25168	0.552468	1	0.0130092	0.0122748
k__Bacteria; p__Proteobacteria; c__Gammaproteobacteria; o__Vibrionales; f__Vibrionaceae	1.21332	0.270676	0.575287	1	6.38293e-07	9.02424e-07
k__Bacteria; p__Firmicutes; c__Clostridia; o__Clostridiales; f__[Mogibacteriaceae]	1.18015	0.277325	0.575287	1	0.000865598	0.000883343
k__Bacteria; p__Proteobacteria; c__Alphaproteobacteria; o__Sphingomonadales; f__Erythrobacteraceae	1.09285	0.295841	0.575287	1	0	1.83835e-06
k__Bacteria; p__Proteobacteria; c__Deltaproteobacteria; o__Bdellovibrionales; f__Bdellovibrionaceae	1.09285	0.295841	0.575287	1	0	3.05523e-06
k__Bacteria; p__Gemmatimonadetes; c__Gemmatimonadetes; o__Gemmatimonadales; f__	1.09285	0.295841	0.575287	1	0	3.67676e-06
k__Bacteria; p__Proteobacteria; c__Alphaproteobacteria; o__Rickettsiales; f__	1.09285	0.295841	0.575287	1	0	2.70684e-05
k__Bacteria; p__Chloroflexi; c__TK10; o__AKYG885; f__5B-12	1.09285	0.295841	0.575287	1	0	1.02416e-06
k__Bacteria; p__Firmicutes; c__Clostridia; o__Clostridiales; f__Ruminococcaceae	1.09099	0.296251	0.575287	1	0.203001	0.193735
k__Bacteria; p__Proteobacteria; c__Deltaproteobacteria; o__Desulfuromonadales; f__Geobacteraceae	1.04213	0.307327	0.575287	1	1.66072e-07	5.43523e-08
k__Bacteria; p__Proteobacteria; c__Betaproteobacteria; o__Burkholderiales; f__Comamonadaceae	1.00895	0.315156	0.575287	1	0.00473133	0.0024325
k__Bacteria; p__Tenericutes; c__Mollicutes; o__Anaeroplasmatales; f__Anaeroplasmataceae	0.939622	0.332375	0.575287	1	0.000157582	0.000103499
k__Bacteria; p__Proteobacteria; c__Gammaproteobacteria; o__Pasteurellales; f__	0.915042	0.33878	0.575287	1	1.30911e-06	0
k__Bacteria; p__Proteobacteria; c__Deltaproteobacteria; o__BPC076; f__	0.915042	0.33878	0.575287	1	6.976e-07	0
k__Bacteria; p__Verrucomicrobia; c__Verruco-5; o__WCHB1-41; f__RFP12	0.915042	0.33878	0.575287	1	1.45886e-06	0
k__Bacteria; p__Proteobacteria; c__Alphaproteobacteria; o__Caulobacterales; f__	0.915042	0.33878	0.575287	1	7.90204e-07	0
k__Bacteria; p__Proteobacteria; c__Alphaproteobacteria; o__Rickettsiales; f__Rickettsiaceae	0.915042	0.33878	0.575287	1	1.14755e-06	0
k__Bacteria; p__Proteobacteria; c__Deltaproteobacteria; o__Myxococcales; f__Myxococcaceae	0.915042	0.33878	0.575287	1	6.96442e-07	0
k__Bacteria; p__Spirochaetes; c__Spirochaetes; o__Sphaerochaetales; f__Sphaerochaetaceae	0.915042	0.33878	0.575287	1	1.12059e-06	0
k__Bacteria; p__Proteobacteria; c__Gammaproteobacteria; o__Oceanospirillales; f__Saccharospirillaceae	0.915042	0.33878	0.575287	1	1.11616e-06	0
k__Bacteria; p__Bacteroidetes; c__[Rhodothermi]; o__[Rhodothermales]; f__[Balneolaceae]	0.915042	0.33878	0.575287	1	8.3712e-07	0
k__Bacteria; p__Proteobacteria; c__Deltaproteobacteria; o__Desulfobacterales; f__Desulfobulbaceae	0.915042	0.33878	0.575287	1	9.76639e-07	0
k__Bacteria; p__Chloroflexi; c__Anaerolineae; o__Anaerolineales; f__Anaerolinaceae	0.915042	0.33878	0.575287	1	9.09903e-07	0
k__Bacteria; p__Proteobacteria; c__Gammaproteobacteria; o__Chromatiales; f__Ectothiorhodospiraceae	0.915042	0.33878	0.575287	1	4.15104e-06	0
k__Bacteria; p__Proteobacteria; c__Gammaproteobacteria; o__Legionellales; f__	0.915042	0.33878	0.575287	1	7.68312e-07	0
k__Bacteria; p__Fusobacteria; c__Fusobacteriia; o__Fusobacteriales; f__Fusobacteriaceae	0.874449	0.349727	0.588325	1	0.001864	0.000528525
k__Bacteria; p__Actinobacteria; c__Thermoleophilia; o__Solirubrobacterales; f__Conexibacteraceae	0.835229	0.360765	0.588568	1	4.35813e-07	6.12762e-07
k__Bacteria; p__Cyanobacteria; c__Oscillatoriophycideae; o__Oscillatoriales; f__Phormidiaceae	0.835206	0.360772	0.588568	1	4.45894e-06	2.7993e-07
k__Bacteria; p__Proteobacteria; c__Deltaproteobacteria; o__Myxococcales; f__0319-6G20	0.829886	0.362306	0.588568	1	1.99298e-06	4.31793e-06
k__Bacteria; p__Lentisphaerae; c__[Lentisphaeria]; o__Victivallales; f__Victivallaceae	0.82766	0.36295	0.588568	1	0.00022678	0.00020877
k__Bacteria; p__Actinobacteria; c__Thermoleophilia; o__Solirubrobacterales; f__	0.816294	0.366266	0.588642	1	4.39658e-06	5.81129e-07
k__Bacteria; p__Proteobacteria; c__Epsilonproteobacteria; o__Campylobacterales; f__Campylobacteraceae	0.76259	0.382519	0.605697	1	0.000378906	0.000170672
k__Bacteria; p__Proteobacteria; c__Gammaproteobacteria; o__Xanthomonadales; f__Sinobacteraceae	0.759108	0.383608	0.605697	1	1.2373e-06	1.85091e-07
k__Bacteria; p__Actinobacteria; c__Thermoleophilia; o__Gaiellales; f__Gaiellaceae	0.711393	0.398982	0.622742	1	4.74894e-06	1.04773e-06
k__Bacteria; p__Acidobacteria; c__Acidobacteriia; o__Acidobacteriales; f__Koribacteraceae	0.70436	0.401322	0.622742	1	9.90376e-07	1.36202e-06
k__Bacteria; p__Proteobacteria; c__Gammaproteobacteria; o__Aeromonadales; f__Aeromonadaceae	0.647414	0.421039	0.647752	1	6.45034e-05	7.73675e-06
k__Bacteria; p__Bacteroidetes; c__Flavobacteriia; o__Flavobacteriales; f__Cryomorphaceae	0.551613	0.45766	0.698125	1	4.53568e-07	0.00150372
k__Bacteria; p__Actinobacteria; c__Actinobacteria; o__Actinomycetales; f__Nocardiaceae	0.540304	0.462307	0.699288	1	3.30264e-05	7.6294e-05
k__Bacteria; p__Firmicutes; c__Bacilli; o__Lactobacillales; f__Carnobacteriaceae	0.514573	0.473166	0.704977	1	0.000133196	0.000297571
k__Bacteria; p__Proteobacteria; c__Alphaproteobacteria; o__Sphingomonadales; f__Sphingomonadaceae	0.503862	0.477808	0.704977	1	0.000586956	0.000410979
k__Bacteria; p__Proteobacteria; c__Gammaproteobacteria; o__Oceanospirillales; f__SUP05	0.503839	0.477818	0.704977	1	5.1267e-06	9.15421e-07
k__Bacteria; p__Firmicutes; c__Bacilli; o__Lactobacillales; f__Aerococcaceae	0.481711	0.487648	0.710331	1	7.66511e-05	0.000139221
k__Bacteria; p__Firmicutes; c__Clostridia; o__Clostridiales; f__Peptococcaceae	0.458595	0.498281	0.710331	1	0.000561842	0.000537425
k__Bacteria; p__Acidobacteria; c__Solibacteres; o__Solibacterales; f__Solibacteraceae	0.45807	0.498527	0.710331	1	3.71376e-07	9.33743e-07
k__Bacteria; p__Proteobacteria; c__Betaproteobacteria; o__Neisseriales; f__Neisseriaceae	0.45488	0.500026	0.710331	1	0.000103137	0.000184447
k__Bacteria; p__Bacteroidetes; c__[Saprospirae]; o__[Saprospirales]; f__Chitinophagaceae	0.451112	0.501807	0.710331	1	4.09333e-06	0.000338627
k__Bacteria; p__Acidobacteria; c__Acidobacteriia; o__Acidobacteriales; f__Acidobacteriaceae	0.444155	0.505124	0.710331	1	2.64719e-07	3.95751e-07
k__Bacteria; p__Proteobacteria; c__Deltaproteobacteria; o__GMD14H09; f__	0.427231	0.513351	0.716303	1	2.59137e-05	2.67224e-07
k__Bacteria; p__Proteobacteria; c__Alphaproteobacteria; o__Rhizobiales; f__Hyphomicrobiaceae	0.405987	0.524013	0.720263	1	1.91236e-06	1.55133e-05
k__Bacteria; p__Verrucomicrobia; c__[Spartobacteria]; o__[Chthoniobacterales]; f__[Chthoniobacteraceae]	0.405639	0.524191	0.720263	1	1.54361e-06	2.61338e-06
k__Bacteria; p__Firmicutes; c__Bacilli; o__Lactobacillales; f__Lactobacillaceae	0.366841	0.544731	0.742815	1	0.00340736	0.00243781
k__Bacteria; p__[Thermi]; c__Deinococci; o__Deinococcales; f__Deinococcaceae	0.301459	0.582969	0.78368	1	8.06692e-07	1.63874e-06
k__Bacteria; p__Elusimicrobia; c__Elusimicrobia; o__Elusimicrobiales; f__Elusimicrobiaceae	0.30076	0.583406	0.78368	1	1.12337e-05	1.62468e-05
k__Bacteria; p__Cyanobacteria; c__Chloroplast; o__Streptophyta; f__	0.285461	0.593144	0.790859	1	0.000276925	0.000219078
k__Bacteria; p__Proteobacteria; c__Alphaproteobacteria; o__BD7-3; f__	0.25137	0.616112	0.805942	1	9.81524e-07	1.47731e-07
k__Bacteria; p__Proteobacteria; c__Alphaproteobacteria; o__Rhizobiales; f__Aurantimonadaceae	0.250221	0.61692	0.805942	1	1.06542e-06	2.03427e-06
k__Bacteria; p__Proteobacteria; c__Alphaproteobacteria; o__; f__	0.246921	0.619251	0.805942	1	2.13438e-06	1.16017e-05
k__Bacteria; p__Proteobacteria; c__Epsilonproteobacteria; o__Campylobacterales; f__Helicobacteraceae	0.242556	0.622366	0.805942	1	0.000108917	4.50713e-06
k__Bacteria; p__Proteobacteria; c__Alphaproteobacteria; o__Rhodospirillales; f__Acetobacteraceae	0.203157	0.652185	0.814865	1	1.36226e-06	1.93723e-06
k__Bacteria; p__Proteobacteria; c__Betaproteobacteria; o__Methylophilales; f__Methylophilaceae	0.199504	0.655122	0.814865	1	1.38431e-05	5.1126e-05
k__Bacteria; p__Actinobacteria; c__Actinobacteria; o__Actinomycetales; f__Promicromonosporaceae	0.19517	0.658648	0.814865	1	2.02865e-05	2.75831e-05
k__Bacteria; p__Actinobacteria; c__Actinobacteria; o__Actinomycetales; f__Sanguibacteraceae	0.188341	0.664301	0.814865	1	6.52858e-07	1.09672e-06
k__Bacteria; p__SR1; c__; o__; f__	0.188255	0.664373	0.814865	1	2.07745e-06	7.04313e-06
k__Bacteria; p__Actinobacteria; c__Actinobacteria; o__Actinomycetales; f__Nocardiopsaceae	0.188049	0.664546	0.814865	1	0.000481817	0.000562082
k__Bacteria; p__Actinobacteria; c__Acidimicrobiia; o__Acidimicrobiales; f__	0.183821	0.66811	0.814865	1	4.93609e-06	2.25908e-06
k__Bacteria; p__Actinobacteria; c__Actinobacteria; o__Actinomycetales; f__Cellulomonadaceae	0.182619	0.669132	0.814865	1	5.15883e-06	1.21808e-05
k__Bacteria; p__Firmicutes; c__Bacilli; o__Gemellales; f__	0.176482	0.674414	0.814865	1	2.0605e-06	3.70502e-06
k__Bacteria; p__Proteobacteria; c__Alphaproteobacteria; o__Rhizobiales; f__Methylocystaceae	0.176352	0.674527	0.814865	1	2.22757e-06	3.99809e-07
k__Bacteria; p__Firmicutes; c__Bacilli; o__Gemellales; f__Gemellaceae	0.168039	0.68186	0.818233	1	0.000118052	0.000243057
k__Bacteria; p__Proteobacteria; c__Alphaproteobacteria; o__Rhodobacterales; f__Rhodobacteraceae	0.140145	0.708137	0.844137	1	7.8777e-05	5.64186e-05
k__Bacteria; p__Actinobacteria; c__Actinobacteria; o__Actinomycetales; f__Propionibacteriaceae	0.130307	0.718114	0.850399	1	7.97703e-06	1.0082e-05
k__Bacteria; p__Proteobacteria; c__Alphaproteobacteria; o__Rhodospirillales; f__Rhodospirillaceae	0.104675	0.74629	0.876024	1	2.02423e-06	2.01063e-05
k__Bacteria; p__Bacteroidetes; c__Sphingobacteriia; o__Sphingobacteriales; f__Sphingobacteriaceae	0.0981597	0.754049	0.876024	1	0.00063272	0.000265627
k__Bacteria; p__Proteobacteria; c__Alphaproteobacteria; o__Caulobacterales; f__Caulobacteraceae	0.0979083	0.754354	0.876024	1	0.000866948	0.00110034
k__Bacteria; p__Proteobacteria; c__Gammaproteobacteria; o__Xanthomonadales; f__Xanthomonadaceae	0.0929209	0.760496	0.877286	1	0.00569053	0.0033789
k__Bacteria; p__Proteobacteria; c__Betaproteobacteria; o__Rhodocyclales; f__Rhodocyclaceae	0.0877686	0.767033	0.877286	1	7.12949e-05	9.89154e-05
k__Bacteria; p__Proteobacteria; c__Alphaproteobacteria; o__Rhizobiales; f__Brucellaceae	0.0854357	0.770062	0.877286	1	0.000601075	0.000291961
k__Bacteria; p__Firmicutes; c__Bacilli; o__Bacillales; f__[Thermicanaceae]	0.0683386	0.793771	0.887974	1	3.14371e-06	6.28562e-06
k__Bacteria; p__Proteobacteria; c__Alphaproteobacteria; o__Rhizobiales; f__Methylobacteriaceae	0.06734	0.79525	0.887974	1	8.98089e-06	4.24464e-05
k__Bacteria; p__Actinobacteria; c__Actinobacteria; o__Actinomycetales; f__Dermacoccaceae	0.06719	0.795473	0.887974	1	1.4037e-06	3.25923e-07
k__Bacteria; p__Verrucomicrobia; c__Opitutae; o__[Cerasicoccales]; f__[Cerasicoccaceae]	0.0647261	0.799176	0.887974	1	7.63947e-05	8.84951e-06
k__Bacteria; p__Spirochaetes; c__Spirochaetes; o__Spirochaetales; f__Spirochaetaceae	0.0452436	0.831557	0.91225	1	1.61888e-06	6.406e-06
k__Bacteria; p__Acidobacteria; c__DA052; o__Ellin6513; f__	0.0413124	0.838936	0.91225	1	8.27748e-07	8.47436e-07
k__Bacteria; p__Proteobacteria; c__Alphaproteobacteria; o__Rhizobiales; f__Phyllobacteriaceae	0.0404108	0.840679	0.91225	1	1.7371e-05	3.9149e-06
k__Bacteria; p__Proteobacteria; c__Alphaproteobacteria; o__Rickettsiales; f__mitochondria	0.0400937	0.841298	0.91225	1	3.91734e-05	3.65064e-05
k__Bacteria; p__Bacteroidetes; c__Flavobacteriia; o__Flavobacteriales; f__[Weeksellaceae]	0.0338178	0.854095	0.918319	1	0.000325088	0.000378112
k__Bacteria; p__Firmicutes; c__Bacilli; o__Turicibacterales; f__Turicibacteraceae	0.0324252	0.857098	0.918319	1	0.00101769	0.00071465
k__Bacteria; p__TM7; c__TM7-3; o__CW040; f__	0.027222	0.868951	0.92551	1	3.78444e-07	6.02305e-07
k__Bacteria; p__Actinobacteria; c__Actinobacteria; o__Actinomycetales; f__Intrasporangiaceae	0.0216558	0.883007	0.927104	1	2.05638e-07	6.04699e-07
k__Bacteria; p__Proteobacteria; c__Gammaproteobacteria; o__Cardiobacteriales; f__Cardiobacteriaceae	0.020506	0.886133	0.927104	1	9.05141e-07	1.6579e-06
k__Bacteria; p__Actinobacteria; c__Actinobacteria; o__Actinomycetales; f__Dietziaceae	0.0199802	0.887592	0.927104	1	2.78147e-06	2.19472e-06
k__Bacteria; p__Proteobacteria; c__Alphaproteobacteria; o__Rhizobiales; f__Rhizobiaceae	0.0187625	0.89105	0.927104	1	0.000381204	0.00028572
k__Bacteria; p__Proteobacteria; c__Gammaproteobacteria; o__Pasteurellales; f__Pasteurellaceae	0.0111028	0.916082	0.940763	1	0.00112324	0.00126499
k__Bacteria; p__Firmicutes; c__Bacilli; o__Lactobacillales; f__Streptococcaceae	0.0104422	0.918608	0.940763	1	0.0051318	0.0050831
k__Bacteria; p__Firmicutes; c__Bacilli; o__Bacillales; f__Alicyclobacillaceae	0.0088718	0.924958	0.940763	1	2.29573e-06	2.33381e-06
k__Bacteria; p__Proteobacteria; c__Gammaproteobacteria; o__Vibrionales; f__Pseudoalteromonadaceae	0.00764823	0.930311	0.940763	1	8.28049e-07	1.41719e-07
k__Bacteria; p__Actinobacteria; c__Actinobacteria; o__Actinomycetales; f__Sporichthyaceae	0.00764823	0.930311	0.940763	1	7.44839e-07	3.19745e-07
k__Bacteria; p__Actinobacteria; c__Nitriliruptoria; o__Euzebyales; f__Euzebyaceae	0.00381855	0.950727	0.956038	1	1.3952e-06	5.36829e-08
k__Bacteria; p__Actinobacteria; c__Actinobacteria; o__Actinomycetales; f__Mycobacteriaceae	0.00249722	0.960145	0.960145	1	9.58304e-06	4.31082e-06

## Sheet: Sex_Genus
American Gut Project								Human Microbiome Project
OTU	Test-Statistic	P	FDR_P	Bonferroni_P	male_mean	female_mean		OTU	Test-Statistic	P	FDR_P	Bonferroni_P	male_mean	female_mean
k__Bacteria; p__Bacteroidetes; c__Bacteroidia; o__Bacteroidales; f__Rikenellaceae; g__	73.24	1.14802e-17	5.39572e-15	5.39572e-15	0.0190923	0.0330769		k__Bacteria; p__Proteobacteria; c__Betaproteobacteria; o__Burkholderiales; f__Alcaligenaceae; g__Sutterella	8.7267	0.00313583	0.207957	0.33867	0.0243412	0.0165021
k__Bacteria; p__Firmicutes; c__Clostridia; o__Clostridiales; f__Christensenellaceae; g__	59.8649	1.01599e-14	2.38756e-12	4.77513e-12	0.00145738	0.00332444		k__Bacteria; p__Verrucomicrobia; c__Verrucomicrobiae; o__Verrucomicrobiales; f__Verrucomicrobiaceae; g__Akkermansia	7.79421	0.0052414	0.207957	0.566071	0.000792023	0.00532397
k__Bacteria; p__Firmicutes; c__Clostridia; o__Clostridiales; f__Ruminococcaceae; g__Oscillospira	48.0591	4.13568e-12	6.47924e-10	1.94377e-09	0.00968645	0.0132		k__Bacteria; p__Firmicutes; c__Clostridia; o__Clostridiales; f__Ruminococcaceae; g__Ruminococcus	7.20866	0.00725525	0.207957	0.783567	0.0164559	0.0314683
k__Bacteria; p__Firmicutes; c__Clostridia; o__SHA-98; f__; g__	47.3518	5.93227e-12	6.97042e-10	2.78817e-09	3.53268e-05	8.89133e-05		k__Bacteria; p__Firmicutes; c__Clostridia; o__Clostridiales; f__Dehalobacteriaceae; g__Dehalobacterium	7.10147	0.0077021	0.207957	0.831826	5.94351e-05	0.000129144
k__Bacteria; p__Verrucomicrobia; c__Verrucomicrobiae; o__Verrucomicrobiales; f__Verrucomicrobiaceae; g__Akkermansia	42.889	5.79353e-11	5.44592e-09	2.72296e-08	0.0128027	0.0227846		k__Bacteria; p__Firmicutes; c__Clostridia; o__Clostridiales; f__Veillonellaceae; g__Succiniclasticum	6.1657	0.013025	0.253781	1	0.000727389	0.00157023
k__Bacteria; p__Firmicutes; c__Clostridia; o__Clostridiales; f__Ruminococcaceae; g__Anaerotruncus	38.4602	5.58824e-10	4.37745e-08	2.62647e-07	0.000125996	0.000341676		k__Bacteria; p__Firmicutes; c__Clostridia; o__Clostridiales; f__Christensenellaceae; g__	6.02571	0.014099	0.253781	1	0.00129948	0.00176313
k__Bacteria; p__Firmicutes; c__Clostridia; o__Clostridiales; f__Dehalobacteriaceae; g__Dehalobacterium	36.5181	1.51251e-09	1.01555e-07	7.10882e-07	5.3757e-05	0.000100089		k__Bacteria; p__Bacteroidetes; c__Bacteroidia; o__Bacteroidales; f__[Paraprevotellaceae]; g__[Prevotella]	5.6032	0.0179277	0.276599	1	0.0045239	0.00084628
k__Bacteria; p__Tenericutes; c__RF3; o__ML615J-28; f__; g__	35.8933	2.08428e-09	1.17495e-07	9.7961e-07	0.00036903	0.000679629		k__Bacteria; p__Tenericutes; c__Mollicutes; o__Anaeroplasmatales; f__Anaeroplasmataceae; g__	5.09042	0.0240583	0.324787	1	0.000206723	0
k__Bacteria; p__Actinobacteria; c__Actinobacteria; o__Actinomycetales; f__Microbacteriaceae; g__Pseudoclavibacter	35.7443	2.2499e-09	1.17495e-07	1.05745e-06	0.000170478	1.34429e-05		k__Bacteria; p__Firmicutes; c__Clostridia; o__Clostridiales; f__Lachnospiraceae; g__Lachnospira	4.35354	0.0369321	0.442705	1	0.00854388	0.00592417
k__Bacteria; p__Bacteroidetes; c__Bacteroidia; o__Bacteroidales; f__[Odoribacteraceae]; g__Odoribacter	34.031	5.42413e-09	2.54934e-07	2.54934e-06	0.000865477	0.00152258		k__Bacteria; p__Bacteroidetes; c__Bacteroidia; o__Bacteroidales; f__Rikenellaceae; g__	4.11852	0.0424162	0.442705	1	0.0352329	0.0540049
k__Bacteria; p__Bacteroidetes; c__Bacteroidia; o__Bacteroidales; f__Bacteroidaceae; g__Bacteroides	32.9322	9.54271e-09	4.07734e-07	4.48507e-06	0.261274	0.317096		k__Bacteria; p__Bacteroidetes; c__Bacteroidia; o__Bacteroidales; f__Prevotellaceae; g__Prevotella	3.85193	0.0496889	0.442705	1	0.0412215	0.0101326
k__Bacteria; p__Firmicutes; c__Clostridia; o__Clostridiales; f__Lachnospiraceae; g__	31.0832	2.47204e-08	9.68217e-07	1.16186e-05	0.0818936	0.0656205		k__Bacteria; p__Actinobacteria; c__Coriobacteriia; o__Coriobacteriales; f__Coriobacteriaceae; g__Slackia	3.74835	0.0528596	0.442705	1	3.42277e-05	4.02368e-06
k__Bacteria; p__Bacteroidetes; c__Bacteroidia; o__Bacteroidales; f__Rikenellaceae; g__Alistipes	26.6077	2.49244e-07	9.01111e-06	0.000117144	0.000314304	0.000549966		k__Bacteria; p__Firmicutes; c__Erysipelotrichi; o__Erysipelotrichales; f__Erysipelotrichaceae; g__Catenibacterium	3.73485	0.0532886	0.442705	1	0.000553818	4.26421e-05
k__Bacteria; p__Actinobacteria; c__Coriobacteriia; o__Coriobacteriales; f__Coriobacteriaceae; g__Collinsella	25.2748	4.97163e-07	1.66905e-05	0.000233667	0.00226543	0.000914578		k__Bacteria; p__Firmicutes; c__Clostridia; o__Clostridiales; f__Peptococcaceae; g__	3.52873	0.0603141	0.445661	1	0.000105596	3.68251e-05
k__Bacteria; p__Actinobacteria; c__Actinobacteria; o__Bifidobacteriales; f__Bifidobacteriaceae; g__Gardnerella	22.4312	2.17804e-06	6.82454e-05	0.00102368	1.40967e-05	0.000104818		k__Bacteria; p__Actinobacteria; c__Actinobacteria; o__Bifidobacteriales; f__Bifidobacteriaceae; g__Bifidobacterium	3.39692	0.0653183	0.445661	1	0.000980664	0.000621895
k__Bacteria; p__Proteobacteria; c__Alphaproteobacteria; o__RF32; f__; g__	21.8884	2.88983e-06	8.48886e-05	0.00135822	0.00268163	0.00549178		k__Bacteria; p__Bacteroidetes; c__Bacteroidia; o__Bacteroidales; f__; g__	3.21819	0.0728242	0.445661	1	0.0021854	0.00570127
k__Bacteria; p__Bacteroidetes; c__Bacteroidia; o__Bacteroidales; f__Prevotellaceae; g__Prevotella	21.6255	3.31411e-06	9.16253e-05	0.00155763	0.050799	0.0212141		k__Bacteria; p__Firmicutes; c__Clostridia; o__Clostridiales; f__[Tissierellaceae]; g__ph2	3.11712	0.0774738	0.445661	1	3.43604e-07	2.62233e-05
k__Bacteria; p__Firmicutes; c__Clostridia; o__Clostridiales; f__[Tissierellaceae]; g__Finegoldia	20.7885	5.12896e-06	0.000133923	0.00241061	0.0013056	0.00140158		k__Bacteria; p__Proteobacteria; c__Epsilonproteobacteria; o__Campylobacterales; f__Campylobacteraceae; g__Campylobacter	3.11712	0.0774738	0.445661	1	7.18526e-07	2.50258e-05
k__Bacteria; p__Synergistetes; c__Synergistia; o__Synergistales; f__Synergistaceae; g__Cloacibacillus	20.014	7.68767e-06	0.000190169	0.0036132	2.239e-05	7.60506e-05		k__Bacteria; p__Proteobacteria; c__Gammaproteobacteria; o__Pasteurellales; f__Pasteurellaceae; g__Haemophilus	3.04467	0.0810025	0.445661	1	0.000343656	0.000355383
k__Bacteria; p__Firmicutes; c__Clostridia; o__Clostridiales; f__Lachnospiraceae; g__Roseburia	19.1304	1.22082e-05	0.000286893	0.00573786	0.0131649	0.0100186		k__Bacteria; p__Firmicutes; c__Clostridia; o__Clostridiales; f__Ruminococcaceae; g__	3.01437	0.0825297	0.445661	1	0.0636171	0.0821979
k__Bacteria; p__Firmicutes; c__Clostridia; o__Clostridiales; f__Peptococcaceae; g__Peptococcus	17.9464	2.27209e-05	0.000508516	0.0106788	0.000177645	5.11112e-05		k__Bacteria; p__Cyanobacteria; c__4C0d-2; o__YS2; f__; g__	2.84957	0.0913985	0.452312	1	0.000894378	0.000457643
k__Bacteria; p__Firmicutes; c__Clostridia; o__Clostridiales; f__[Tissierellaceae]; g__Helcococcus	17.8305	2.41488e-05	0.000515905	0.0113499	5.12467e-07	1.2975e-05		k__Bacteria; p__Proteobacteria; c__Deltaproteobacteria; o__Desulfovibrionales; f__Desulfovibrionaceae; g__Desulfovibrio	2.83662	0.0921377	0.452312	1	7.57075e-05	9.50209e-05
k__Bacteria; p__Cyanobacteria; c__4C0d-2; o__YS2; f__; g__	16.7007	4.37658e-05	0.000894344	0.0205699	0.00121108	0.00113176		k__Bacteria; p__Proteobacteria; c__Gammaproteobacteria; o__Enterobacteriales; f__Enterobacteriaceae	2.73155	0.0983839	0.461976	1	0.000462563	0.000450995
k__Bacteria; p__Proteobacteria; c__Deltaproteobacteria; o__Desulfovibrionales; f__Desulfovibrionaceae; g__Bilophila	16.5083	4.84364e-05	0.000948546	0.0227651	0.00173295	0.00221143		k__Bacteria; p__Firmicutes; c__Erysipelotrichi; o__Erysipelotrichales; f__Erysipelotrichaceae; g__	2.55947	0.109635	0.465513	1	0.00290639	0.00197976
k__Bacteria; p__Bacteroidetes; c__Bacteroidia; o__Bacteroidales; f__Porphyromonadaceae; g__Parabacteroides	16.1369	5.89256e-05	0.0011078	0.027695	0.0272134	0.0313669		k__Bacteria; p__Bacteroidetes; c__Bacteroidia; o__Bacteroidales; f__Porphyromonadaceae; g__Parabacteroides	2.52258	0.112227	0.465513	1	0.0422566	0.0347644
k__Bacteria; p__Firmicutes; c__Bacilli; o__Lactobacillales; f__Leuconostocaceae; g__Weissella	14.7542	0.000122476	0.00221398	0.0575636	4.75351e-05	3.12883e-05		k__Bacteria; p__Firmicutes; c__Clostridia; o__Clostridiales; f__Lachnospiraceae; g__Roseburia	2.49091	0.114506	0.465513	1	0.00839666	0.00657808
k__Bacteria; p__Firmicutes; c__Clostridia; o__Clostridiales; f__Lachnospiraceae; g__Coprococcus	14.2908	0.000156629	0.00272651	0.0736157	0.0246063	0.020277		k__Bacteria; p__Bacteroidetes; c__Bacteroidia; o__Bacteroidales	2.4654	0.116378	0.465513	1	3.79917e-05	1.41775e-05
k__Bacteria; p__Firmicutes; c__Bacilli; o__Bacillales; f__Bacillaceae; g__Bacillus	13.8167	0.000201541	0.00338301	0.0947244	0.00266933	0.00330231		k__Bacteria; p__Firmicutes; c__Bacilli; o__Lactobacillales; f__Lactobacillaceae; g__Lactobacillus	2.26827	0.132047	0.482053	1	3.94506e-05	8.3047e-05
k__Bacteria; p__Firmicutes; c__Bacilli; o__Bacillales; f__; g__	13.5231	0.000235642	0.00381903	0.110752	0.000411596	0.000243253		k__Bacteria; p__Firmicutes; c__Clostridia; o__Clostridiales; f__Clostridiaceae; g__Clostridium	2.24852	0.133742	0.482053	1	0.00152544	0.00140172
k__Bacteria; p__Firmicutes; c__Clostridia; o__Clostridiales; f__Lachnospiraceae; g__Dorea	13.2719	0.000269416	0.00422085	0.126625	0.00567633	0.00460268		k__Bacteria; p__Firmicutes; c__Clostridia; o__Clostridiales; f__Lachnospiraceae; g__Blautia	2.24666	0.133904	0.482053	1	0.00859592	0.00693196
k__Bacteria; p__Firmicutes; c__Clostridia; o__Clostridiales; f__Lachnospiraceae; g__Blautia	13.0509	0.000303142	0.00459603	0.142477	0.0311007	0.023595		k__Bacteria; p__Proteobacteria; c__Gammaproteobacteria; o__Enterobacteriales; f__Enterobacteriaceae; g__Citrobacter	2.15236	0.142351	0.48798	1	1.54223e-05	0
k__Bacteria; p__Firmicutes; c__Erysipelotrichi; o__Erysipelotrichales; f__Erysipelotrichaceae; g__Clostridium	12.3945	0.000430595	0.00632437	0.20238	9.26382e-05	0.000113892		k__Bacteria; p__Firmicutes; c__Clostridia; o__SHA-98; f__; g__	2.12845	0.144587	0.48798	1	2.1673e-05	2.82948e-05
k__Bacteria; p__Actinobacteria; c__Actinobacteria; o__Actinomycetales; f__Dermabacteraceae; g__Dermabacter	12.2058	0.000476411	0.00678525	0.223913	2.3595e-05	1.44564e-05		k__Bacteria; p__Firmicutes; c__Clostridia; o__Clostridiales; f__Christensenellaceae; g__Christensenella	1.98976	0.158366	0.516081	1	1.8279e-05	5.55097e-06
k__Bacteria; p__Firmicutes; c__Clostridia; o__Clostridiales; f__Ruminococcaceae; g__Faecalibacterium	12.1021	0.00050365	0.00696222	0.236716	0.082104	0.0685427		k__Bacteria; p__Firmicutes; c__Clostridia; o__Clostridiales; f__[Tissierellaceae]; g__1-68	1.86337	0.172236	0.516081	1	7.65977e-07	3.64247e-05
k__Bacteria; p__Firmicutes; c__Clostridia; o__Clostridiales; f__Veillonellaceae; g__Dialister	11.7311	0.000614643	0.00825378	0.288882	0.00928842	0.00583396		k__Bacteria; p__Firmicutes; c__Bacilli; o__Lactobacillales; f__Enterococcaceae; g__Enterococcus	1.86337	0.172236	0.516081	1	2.89164e-06	3.43756e-05
k__Bacteria; p__Firmicutes; c__Bacilli; o__Lactobacillales; f__Lactobacillaceae; g__Pediococcus	11.2883	0.000779988	0.0101832	0.366594	0.00168154	0.000301182		k__Bacteria; p__Firmicutes; c__Erysipelotrichi; o__Erysipelotrichales; f__Erysipelotrichaceae; g__Holdemania	1.75989	0.184638	0.516081	1	0.000175649	0.000138798
k__Bacteria; p__Actinobacteria; c__Actinobacteria; o__Bifidobacteriales; f__Bifidobacteriaceae; g__Bifidobacterium	10.9451	0.00093851	0.0119216	0.4411	0.0128017	0.00794012		k__Bacteria; p__Proteobacteria; c__Gammaproteobacteria; o__Enterobacteriales; f__Enterobacteriaceae; g__	1.71138	0.190807	0.516081	1	0.00087351	0.00120339
k__Bacteria; p__Firmicutes; c__Clostridia; o__Clostridiales; f__Eubacteriaceae; g__Pseudoramibacter_Eubacterium	10.5962	0.00113319	0.0140158	0.532601	1.33976e-05	3.06484e-05		k__Bacteria; p__Firmicutes; c__Clostridia; o__Clostridiales; f__Veillonellaceae; g__Acidaminococcus	1.67998	0.194927	0.516081	1	0.00112466	0.00129476
k__Bacteria; p__Actinobacteria; c__Actinobacteria; o__Actinomycetales; f__Microbacteriaceae; g__	10.444	0.0012305	0.0148291	0.578335	1.40307e-05	2.47117e-06		k__Bacteria; p__Firmicutes; c__Bacilli; o__Lactobacillales; f__Streptococcaceae; g__Lactococcus	1.63472	0.201052	0.516081	1	1.3725e-05	2.05495e-05
k__Bacteria; p__Bacteroidetes; c__Flavobacteriia; o__Flavobacteriales; f__[Weeksellaceae]; g__	10.2667	0.00135454	0.0159159	0.636635	3.47036e-06	3.61106e-05		k__Bacteria; p__Proteobacteria; c__Gammaproteobacteria; o__Enterobacteriales; f__Enterobacteriaceae; g__Serratia	1.43009	0.23175	0.516081	1	2.01015e-05	0
k__Bacteria; p__Firmicutes; c__Clostridia; o__Clostridiales; f__Lachnospiraceae; g__[Ruminococcus]	10.0604	0.00151489	0.0172512	0.711998	0.00770919	0.00642875		k__Bacteria; p__Bacteroidetes; c__Bacteroidia; o__Bacteroidales; f__[Barnesiellaceae]; g__Barnesiella	1.43009	0.23175	0.516081	1	7.05783e-06	0
k__Bacteria; p__Proteobacteria; c__Betaproteobacteria; o__Burkholderiales; f__; g__	10.0282	0.0015416	0.0172512	0.724551	8.09883e-05	0.000197577		k__Bacteria; p__Proteobacteria; c__Betaproteobacteria; o__Burkholderiales; f__Oxalobacteraceae; g__	1.43009	0.23175	0.516081	1	4.247e-06	0
k__Bacteria; p__Firmicutes; c__Clostridia; o__Clostridiales; f__[Tissierellaceae]; g__WAL_1855D	9.95979	0.00159997	0.017488	0.751984	0.00311417	0.00147035		k__Bacteria; p__Firmicutes; c__Erysipelotrichi; o__Erysipelotrichales; f__Erysipelotrichaceae; g__Asteroleplasma	1.43009	0.23175	0.516081	1	0.00164338	0
k__Bacteria; p__Proteobacteria; c__Gammaproteobacteria; o__Pseudomonadales; f__Pseudomonadaceae; g__Pseudomonas	9.78148	0.00176278	0.0188297	0.828508	0.00238751	0.000903444		k__Bacteria; p__Proteobacteria; c__Gammaproteobacteria; o__Aeromonadales; f__Succinivibrionaceae; g__Succinivibrio	1.43009	0.23175	0.516081	1	0.000293004	0
k__Bacteria; p__Firmicutes; c__Erysipelotrichi; o__Erysipelotrichales; f__Erysipelotrichaceae; g__[Eubacterium]	9.59299	0.00195321	0.0204002	0.91801	0.00356821	0.00210281		k__Bacteria; p__Firmicutes; c__Clostridia; o__Clostridiales; f__Peptococcaceae; g__Peptococcus	1.40323	0.236184	0.516081	1	0	6.66526e-06
k__Bacteria; p__Bacteroidetes; c__Bacteroidia; o__Bacteroidales; f__[Barnesiellaceae]; g__	9.40605	0.00216271	0.0220972	1	0.00527781	0.00859735		k__Bacteria; p__Proteobacteria; c__Betaproteobacteria; o__Burkholderiales	1.40323	0.236184	0.516081	1	0	5.04313e-05
k__Bacteria; p__Tenericutes; c__Mollicutes; o__Mycoplasmatales; f__Mycoplasmataceae; g__Ureaplasma	9.30862	0.00228078	0.0228078	1	9.58457e-07	2.27035e-06		k__Bacteria; p__Bacteroidetes; c__Bacteroidia; o__Bacteroidales; f__[Paraprevotellaceae]; g__YRC22	1.40323	0.236184	0.516081	1	0	0.000100489
k__Bacteria; p__Firmicutes; c__Clostridia; o__Clostridiales; f__Clostridiaceae; g__02d06	9.03642	0.00264653	0.0250436	1	2.94068e-05	1.96652e-05		k__Bacteria; p__Bacteroidetes; c__Bacteroidia; o__Bacteroidales; f__[Paraprevotellaceae]; g__CF231	1.40323	0.236184	0.516081	1	0	1.904e-05
k__Bacteria; p__Actinobacteria; c__Actinobacteria; o__Actinomycetales; f__Micrococcaceae; g__Kocuria	9.02531	0.00266267	0.0250436	1	8.96665e-05	3.40056e-06		k__Bacteria; p__Proteobacteria; c__Alphaproteobacteria; o__; f__; g__	1.40323	0.236184	0.516081	1	0	6.96472e-06
k__Bacteria; p__Firmicutes; c__Clostridia; o__Clostridiales; f__EtOH8; g__	9.02425	0.00266421	0.0250436	1	1.242e-05	2.67144e-05		k__Bacteria; p__Verrucomicrobia; c__Opitutae; o__[Cerasicoccales]; f__[Cerasicoccaceae]; g__	1.38692	0.238926	0.516081	1	7.1813e-05	7.13594e-05
k__Bacteria; p__Firmicutes; c__Bacilli; o__Lactobacillales; f__; g__	8.90048	0.00285096	0.0262736	1	0.000263783	0.000117865		k__Bacteria; p__Firmicutes; c__Clostridia; o__Clostridiales; f__Veillonellaceae; g__Phascolarctobacterium	1.29251	0.255586	0.541241	1	0.0126446	0.00796734
k__Bacteria; p__Actinobacteria; c__Actinobacteria; o__Actinomycetales; f__Brevibacteriaceae; g__Brevibacterium	8.86234	0.00291114	0.0263122	1	0.000155853	0.000103308		k__Bacteria; p__Firmicutes; c__Clostridia; o__Clostridiales; f__Lachnospiraceae; g__Coprococcus	1.25087	0.263387	0.547034	1	0.00732653	0.00498631
k__Archaea; p__Euryarchaeota; c__Thermoplasmata; o__E2; f__[Methanomassiliicoccaceae]; g__Methanomassiliicoccus	8.76342	0.00307332	0.027254	1	1.11851e-06	1.23609e-05		k__Bacteria; p__Firmicutes; c__Clostridia; o__Clostridiales; f__Peptococcaceae; g__rc4-4	1.20041	0.27324	0.556791	1	3.37991e-05	5.32793e-05
k__Bacteria; p__Firmicutes; c__Clostridia; o__Clostridiales; f__Veillonellaceae; g__Mitsuokella	8.72849	0.00313276	0.0272666	1	4.38873e-05	1.82762e-06		k__Bacteria; p__Bacteroidetes; c__Bacteroidia; o__Bacteroidales; f__Rikenellaceae	1.10959	0.29217	0.569782	1	8.85298e-05	9.3714e-05
k__Bacteria; p__Bacteroidetes; c__Bacteroidia; o__Bacteroidales; f__Prevotellaceae; g__	8.64424	0.00328097	0.0280374	1	1.93755e-05	1.19053e-06		k__Bacteria; p__Actinobacteria; c__Coriobacteriia; o__Coriobacteriales; f__Coriobacteriaceae; g__Eggerthella	1.09985	0.294299	0.569782	1	1.66015e-05	4.14754e-05
k__Bacteria; p__Firmicutes; c__Clostridia; o__Clostridiales; f__Peptococcaceae; g__rc4-4	8.55841	0.0034393	0.0281676	1	0.000198875	0.000288233		k__Bacteria; p__Firmicutes; c__Clostridia; o__Clostridiales; f__Ruminococcaceae	1.08342	0.297934	0.569782	1	4.56588e-05	7.18201e-05
k__Bacteria; p__Firmicutes; c__Bacilli; o__Bacillales; f__Paenibacillaceae; g__Paenibacillus	8.54774	0.00345951	0.0281676	1	0.000307754	0.000351605		k__Bacteria; p__Firmicutes; c__Clostridia; o__Clostridiales; f__EtOH8; g__	1.07101	0.300718	0.569782	1	8.39664e-06	3.7713e-05
k__Bacteria; p__Firmicutes; c__Erysipelotrichi; o__Erysipelotrichales; f__Erysipelotrichaceae; g__Allobaculum	8.53908	0.00347601	0.0281676	1	4.03349e-06	2.30851e-05		k__Bacteria; p__Lentisphaerae; c__[Lentisphaeria]; o__Victivallales; f__Victivallaceae; g__	1.01188	0.314453	0.581255	1	0.000135077	8.20712e-05
k__Bacteria; p__Firmicutes; c__Clostridia; o__Clostridiales; f__Veillonellaceae; g__Anaerovibrio	8.47088	0.00360878	0.0287479	1	0.00011763	6.04356e-08		Unassigned	0.986085	0.320701	0.581255	1	0.0022702	0.00242843
k__Bacteria; p__Bacteroidetes; c__Bacteroidia; o__Bacteroidales; f__[Paraprevotellaceae]; g__	8.30616	0.00395109	0.0309502	1	0.000196346	6.17419e-05		k__Bacteria; p__Actinobacteria; c__Coriobacteriia; o__Coriobacteriales; f__Coriobacteriaceae; g__Collinsella	0.977086	0.322919	0.581255	1	0.000932298	0.000724616
k__Bacteria; p__Actinobacteria; c__Actinobacteria; o__Actinomycetales; f__Corynebacteriaceae; g__Corynebacterium	8.14755	0.00431194	0.0332232	1	0.0068652	0.00442137		k__Bacteria; p__Firmicutes; c__Erysipelotrichi; o__Erysipelotrichales; f__Erysipelotrichaceae; g__Coprobacillus	0.935726	0.33338	0.581973	1	9.98268e-05	0.000159218
k__Bacteria; p__Proteobacteria; c__Gammaproteobacteria; o__Enterobacteriales; f__Enterobacteriaceae; g__	8.0818	0.0044712	0.0338946	1	0.00338478	0.00588865		k__Bacteria; p__Bacteroidetes; c__Bacteroidia; o__Bacteroidales; f__[Paraprevotellaceae]; g__Paraprevotella	0.93044	0.334749	0.581973	1	0.00964413	0.00814068
k__Bacteria; p__Firmicutes; c__Clostridia; o__Clostridiales; f__Peptostreptococcaceae; g__	7.61781	0.00577946	0.0431166	1	0.00447207	0.00286467		k__Bacteria; p__Firmicutes; c__Clostridia; o__Clostridiales; f__Veillonellaceae; g__	0.902238	0.342182	0.581973	1	1.20907e-05	1.48874e-05
k__Bacteria; p__Firmicutes; c__Erysipelotrichi; o__Erysipelotrichales; f__Erysipelotrichaceae; g__Catenibacterium	7.52393	0.00608846	0.0447121	1	0.00284734	0.000571269		k__Bacteria; p__Tenericutes; c__RF3; o__ML615J-28; f__; g__	0.892233	0.344873	0.581973	1	0.00159279	0.00189161
k__Bacteria; p__Fusobacteria; c__Fusobacteriia; o__Fusobacteriales; f__Leptotrichiaceae; g__Sneathia	7.34369	0.00672984	0.0486619	1	7.51375e-06	0.000116544		k__Bacteria; p__Firmicutes; c__Clostridia; o__Clostridiales; f__Lachnospiraceae; g__	0.862647	0.352999	0.586521	1	0.0355614	0.0296021
k__Bacteria; p__Firmicutes; c__Clostridia; o__Clostridiales; f__[Mogibacteriaceae]; g__Mogibacterium	7.20038	0.0072888	0.0519051	1	9.02238e-05	7.24333e-05		k__Bacteria; p__Proteobacteria; c__Gammaproteobacteria; o__Enterobacteriales; f__Enterobacteriaceae; g__Klebsiella	0.814626	0.366756	0.595379	1	4.70177e-05	1.31372e-05
k__Bacteria; p__Firmicutes; c__Bacilli; o__Lactobacillales; f__Enterococcaceae; g__Enterococcus	7.13828	0.00754555	0.0528538	1	0.00470721	0.00285523		k__Bacteria; p__Synergistetes; c__Synergistia; o__Synergistales; f__Synergistaceae	0.805832	0.369355	0.595379	1	6.85908e-06	1.55469e-05
k__Bacteria; p__Actinobacteria; c__Actinobacteria; o__Actinomycetales; f__; g__	7.11435	0.00764694	0.0528538	1	3.09706e-05	0.00012788		k__Bacteria; p__Bacteroidetes; c__Bacteroidia; o__Bacteroidales; f__[Odoribacteraceae]; g__Butyricimonas	0.764104	0.382047	0.606781	1	0.00340203	0.00390073
k__Bacteria; p__Firmicutes; c__Bacilli; o__Lactobacillales; f__Streptococcaceae; g__Lactococcus	6.75942	0.00932543	0.0635211	1	0.00100033	0.000542023		k__Bacteria; p__Bacteroidetes; c__Bacteroidia; o__Bacteroidales; f__[Odoribacteraceae]; g__Odoribacter	0.661027	0.416198	0.645916	1	0.00536368	0.00402373
k__Bacteria; p__Firmicutes; c__Clostridia; o__Clostridiales; f__; g__	6.58917	0.0102601	0.068232	1	0.0439845	0.0529483		k__Bacteria; p__Tenericutes; c__Mollicutes; o__RF39; f__; g__	0.654103	0.41865	0.645916	1	0.00451856	0.00562518
k__Bacteria; p__Firmicutes; c__Bacilli; o__Bacillales; f__[Exiguobacteraceae]; g__	6.58099	0.0103074	0.068232	1	0	6.10554e-06		k__Bacteria; p__Firmicutes; c__Bacilli; o__Lactobacillales; f__Streptococcaceae; g__Streptococcus	0.50176	0.478728	0.728206	1	0.000186129	0.000215843
k__Bacteria; p__Firmicutes; c__Bacilli; o__Bacillales; f__Planococcaceae; g__Paenisporosarcina	6.55056	0.0104851	0.0682413	1	0.0002686	0.000457746		k__Bacteria; p__Proteobacteria; c__Betaproteobacteria; o__Burkholderiales; f__Oxalobacteraceae; g__Oxalobacter	0.463529	0.495979	0.743969	1	2.86833e-05	6.49975e-05
k__Bacteria; p__Firmicutes; c__Bacilli; o__Bacillales; f__Bacillaceae; g__Oceanobacillus	6.53131	0.0105992	0.0682413	1	0.00031935	0.000182831		k__Bacteria; p__Proteobacteria; c__Deltaproteobacteria; o__Desulfovibrionales; f__Desulfovibrionaceae; g__Bilophila	0.447619	0.503468	0.744857	1	0.000148992	0.000126898
k__Bacteria; p__Firmicutes; c__Bacilli; o__Bacillales; f__Bacillaceae; g__	6.43528	0.0111876	0.0710561	1	0.00286205	0.00146896		k__Bacteria; p__Firmicutes; c__Clostridia; o__Clostridiales; f__Peptostreptococcaceae; g__	0.426206	0.513856	0.747157	1	1.40022e-05	1.87165e-05
k__Bacteria; p__Firmicutes; c__Bacilli; o__Lactobacillales; f__Leuconostocaceae; g__Leuconostoc	6.24357	0.0124645	0.078111	1	0.000408114	7.86302e-05		k__Bacteria; p__Firmicutes; c__Clostridia; o__Clostridiales; f__Ruminococcaceae; g__Oscillospira	0.416161	0.518859	0.747157	1	0.0117569	0.0106887
k__Bacteria; p__Firmicutes; c__Clostridia; o__Clostridiales; f__Veillonellaceae; g__	6.10588	0.0134733	0.0833215	1	0.000665055	0.000350388		k__Bacteria; p__Firmicutes; c__Clostridia; o__Clostridiales; f__Veillonellaceae; g__Megasphaera	0.368627	0.543753	0.768729	1	0.000169889	0.00033897
k__Bacteria; p__Firmicutes; c__Bacilli; o__Bacillales; f__Planococcaceae; g__	6.07546	0.0137072	0.0836675	1	0.000579274	0.000282289		k__Bacteria; p__Fusobacteria; c__Fusobacteriia; o__Fusobacteriales; f__Fusobacteriaceae; g__Fusobacterium	0.360776	0.548075	0.768729	1	0.000503333	0.000203741
k__Bacteria; p__Actinobacteria; c__Actinobacteria; o__Actinomycetales; f__Actinomycetaceae; g__Actinomyces	6.0336	0.0140361	0.0845765	1	0.000526384	0.00036589		k__Bacteria; p__Bacteroidetes; c__Bacteroidia; o__Bacteroidales; f__Porphyromonadaceae; g__Porphyromonas	0.345725	0.556543	0.770598	1	5.7305e-06	3.25925e-05
k__Bacteria; p__Firmicutes; c__Clostridia; o__Clostridiales; f__Veillonellaceae; g__Megasphaera	5.98385	0.0144374	0.0849178	1	0.00259902	0.000856871		k__Bacteria; p__Firmicutes; c__Clostridia; o__Clostridiales; f__Ruminococcaceae; g__Faecalibacterium	0.270038	0.603306	0.821423	1	0.0386355	0.042966
k__Bacteria; p__Firmicutes; c__Bacilli; o__Bacillales; f__Planococcaceae; g__Solibacillus	5.98182	0.0144541	0.0849178	1	0.00014134	0.000128512		k__Bacteria; p__Firmicutes; c__Clostridia; o__Clostridiales; f__[Tissierellaceae]; g__WAL_1855D	0.251725	0.615863	0.821423	1	4.79092e-06	7.78822e-06
k__Bacteria; p__Bacteroidetes; c__Bacteroidia; o__Bacteroidales; f__[Odoribacteraceae]; g__Butyricimonas	5.93244	0.0148647	0.0862519	1	0.0013311	0.00167392		k__Bacteria; p__Firmicutes; c__Erysipelotrichi; o__Erysipelotrichales; f__Erysipelotrichaceae	0.251434	0.616067	0.821423	1	1.34044e-05	2.12922e-05
k__Bacteria; p__Firmicutes; c__Clostridia; o__Clostridiales; f__Ruminococcaceae; g__Clostridium	5.84368	0.0156331	0.0896046	1	4.44385e-06	8.62195e-06		k__Bacteria; p__Firmicutes; c__Clostridia; o__Clostridiales; f__Ruminococcaceae; g__Anaerotruncus	0.229339	0.632014	0.832409	1	8.56589e-05	0.000139509
k__Bacteria; p__Proteobacteria; c__Betaproteobacteria; o__Burkholderiales; f__Oxalobacteraceae; g__Herminiimonas	5.68368	0.0171234	0.0969638	1	1.0883e-06	4.49411e-06		k__Bacteria; p__Bacteroidetes; c__Bacteroidia; o__Bacteroidales; f__[Paraprevotellaceae]; g__	0.181502	0.670086	0.860356	1	8.02746e-05	2.41581e-05
k__Bacteria; p__Lentisphaerae; c__[Lentisphaeria]; o__Z20; f__R4-45B; g__	5.51027	0.0189051	0.105779	1	2.3701e-05	0		k__Bacteria; p__Bacteroidetes; c__Bacteroidia; o__Bacteroidales; f__[Barnesiellaceae]; g__	0.177549	0.673488	0.860356	1	0.0122649	0.0102525
k__Archaea; p__Euryarchaeota; c__Methanobacteria; o__Methanobacteriales; f__Methanobacteriaceae; g__Methanobrevibacter	5.43868	0.0196956	0.108905	1	0.00012721	0.0002633		k__Bacteria; p__Actinobacteria; c__Coriobacteriia; o__Coriobacteriales; f__Coriobacteriaceae; g__Adlercreutzia	0.173373	0.677132	0.860356	1	1.97926e-05	3.6627e-05
k__Bacteria; p__Proteobacteria; c__Betaproteobacteria; o__Burkholderiales; f__Alcaligenaceae; g__Sutterella	5.30664	0.0212443	0.113869	1	0.00666317	0.00661163		k__Bacteria; p__Bacteroidetes; c__Bacteroidia; o__Bacteroidales; f__S24-7; g__	0.147335	0.701095	0.867068	1	0.0097263	0.00801468
k__Bacteria; p__Proteobacteria; c__Betaproteobacteria; o__Burkholderiales; f__Oxalobacteraceae; g__Oxalobacter	5.2735	0.0216525	0.113869	1	0.000154588	0.000239588		k__Bacteria; p__Firmicutes; c__Clostridia; o__Clostridiales; f__Clostridiaceae; g__	0.145765	0.702616	0.867068	1	0.000978232	0.000792768
k__Bacteria; p__Proteobacteria; c__Gammaproteobacteria; o__Enterobacteriales; f__Enterobacteriaceae; g__Morganella	5.26813	0.0217193	0.113869	1	0.00334914	0.00186231		k__Bacteria; p__Firmicutes; c__Clostridia; o__Clostridiales; f__Veillonellaceae; g__Dialister	0.141798	0.7065	0.867068	1	0.00973154	0.0104076
k__Bacteria; p__Proteobacteria; c__Betaproteobacteria; o__Burkholderiales; f__Oxalobacteraceae; g__Ralstonia	5.25775	0.0218493	0.113869	1	7.13123e-06	3.20651e-06		k__Bacteria; p__Proteobacteria; c__Deltaproteobacteria; o__Desulfovibrionales; f__Desulfovibrionaceae; g__	0.128933	0.719541	0.873151	1	1.92701e-05	7.62895e-06
k__Bacteria; p__Tenericutes; c__Mollicutes; o__RF39; f__; g__	5.23911	0.0220846	0.113869	1	0.00528705	0.00600813		k__Bacteria; p__Actinobacteria; c__Coriobacteriia; o__Coriobacteriales; f__Coriobacteriaceae; g__	0.0973634	0.755017	0.888781	1	0.000242728	9.93829e-05
k__Bacteria; p__Actinobacteria; c__Actinobacteria; o__Actinomycetales; f__Actinomycetaceae; g__Arcanobacterium	5.22572	0.0222553	0.113869	1	1.95711e-06	6.34808e-06		k__Bacteria; p__Firmicutes; c__Clostridia; o__Clostridiales; f__Lachnospiraceae; g__Anaerostipes	0.0968546	0.755637	0.888781	1	0.00109088	0.000891831
k__Bacteria; p__Firmicutes; c__Bacilli; o__Bacillales; f__Staphylococcaceae; g__Staphylococcus	5.21294	0.0224193	0.113869	1	0.00142791	0.00109281		k__Bacteria; p__Proteobacteria; c__Alphaproteobacteria; o__RF32; f__; g__	0.0956528	0.75711	0.888781	1	0.00415705	0.00642818
k__Bacteria; p__Firmicutes; c__Bacilli; o__Lactobacillales; f__Lactobacillaceae; g__Lactobacillus	5.20426	0.0225316	0.113869	1	0.00110694	0.00133125		k__Bacteria; p__Firmicutes; c__Clostridia; o__Clostridiales; f__Clostridiaceae	0.0830461	0.773211	0.893264	1	8.40961e-05	7.59605e-05
k__Bacteria; p__Firmicutes; c__Bacilli; o__Bacillales; f__Listeriaceae; g__Brochothrix	5.12072	0.0236419	0.117438	1	4.67083e-07	1.17143e-06		k__Bacteria; p__Bacteroidetes; c__Bacteroidia; o__Bacteroidales; f__Bacteroidaceae; g__Bacteroides	0.0781712	0.779791	0.893264	1	0.509831	0.520465
k__Bacteria; p__Proteobacteria; c__Gammaproteobacteria; o__Enterobacteriales; f__Enterobacteriaceae; g__Leminorella	5.09555	0.0239873	0.117438	1	8.37145e-08	3.53218e-06		k__Bacteria; p__Firmicutes; c__Bacilli; o__Turicibacterales; f__Turicibacteraceae; g__Turicibacter	0.0712917	0.789465	0.893264	1	0.000183334	0.000146389
k__Bacteria; p__Proteobacteria; c__Gammaproteobacteria; o__Legionellales; f__Legionellaceae; g__Legionella	5.09555	0.0239873	0.117438	1	2.38033e-08	3.66338e-05		k__Bacteria; p__Firmicutes; c__Clostridia; o__Clostridiales; f__Lachnospiraceae; g__[Ruminococcus]	0.0675487	0.79494	0.893264	1	0.00399588	0.00441325
k__Bacteria; p__Firmicutes; c__Clostridia; o__Clostridiales; f__Veillonellaceae; g__Acidaminococcus	4.93132	0.0263742	0.127793	1	0.000569403	0.000493285		k__Bacteria; p__Firmicutes; c__Erysipelotrichi; o__Erysipelotrichales; f__Erysipelotrichaceae; g__[Eubacterium]	0.0626967	0.802283	0.893264	1	0.00153367	0.00118235
k__Bacteria; p__Firmicutes; c__Clostridia; o__Clostridiales; f__Ruminococcaceae; g__Ruminococcus	4.73659	0.0295275	0.141612	1	0.0227729	0.0250586		k__Bacteria; p__Actinobacteria; c__Actinobacteria; o__Actinomycetales; f__Propionibacteriaceae; g__Propionibacterium	0.0513048	0.820808	0.904564	1	4.1117e-06	6.29445e-06
k__Bacteria; p__Firmicutes; c__Erysipelotrichi; o__Erysipelotrichales; f__Erysipelotrichaceae; g__cc_115	4.6943	0.0302628	0.143672	1	0.000104406	0.000167005		k__Bacteria; p__Firmicutes; c__Clostridia; o__Clostridiales; f__Lachnospiraceae; g__Lachnobacterium	0.0347273	0.852168	0.923352	1	0.00100215	0.000575805
k__Bacteria; p__Actinobacteria; c__Actinobacteria; o__Actinomycetales; f__Actinomycetaceae; g__	4.6188	0.0316233	0.14863	1	1.09544e-05	1.24682e-05		k__Bacteria; p__Firmicutes; c__Clostridia; o__Clostridiales; f__Lachnospiraceae	0.0334155	0.854956	0.923352	1	0.00479696	0.00517434
k__Bacteria; p__Bacteroidetes; c__Bacteroidia; o__Bacteroidales; f__; g__	4.58924	0.0321733	0.149717	1	0.00130208	0.000926631		k__Bacteria; p__Firmicutes; c__Erysipelotrichi; o__Erysipelotrichales; f__Erysipelotrichaceae; g__Clostridium	0.0288635	0.865095	0.925052	1	0.000259374	0.000285899
k__Bacteria; p__Firmicutes; c__Bacilli; o__Bacillales; f__Planococcaceae; g__Lysinibacillus	4.53291	0.033249	0.153206	1	0.000413056	0.00035267		k__Bacteria; p__Firmicutes; c__Clostridia; o__Clostridiales; f__; g__	0.0237518	0.877518	0.929137	1	0.029347	0.0282519
k__Bacteria; p__Bacteroidetes; c__Bacteroidia; o__Bacteroidales; f__[Paraprevotellaceae]; g__[Prevotella]	4.43672	0.0351738	0.160502	1	0.00253833	0.000535277		k__Bacteria; p__Firmicutes; c__Clostridia; o__Clostridiales; f__Lachnospiraceae; g__Dorea	0.0197376	0.888272	0.931392	1	0.00290243	0.00298198
k__Bacteria; p__Firmicutes; c__Bacilli; o__Lactobacillales; f__Lactobacillaceae; g__	4.4078	0.035775	0.161675	1	0.000618885	0.000805376		k__Bacteria; p__Firmicutes; c__Clostridia; o__Clostridiales; f__[Mogibacteriaceae]; g__	0.0141358	0.905359	0.940181	1	0.000358251	0.000378204
k__Bacteria; p__Bacteroidetes; c__Bacteroidia; o__Bacteroidales; f__Rikenellaceae; g__Rikenella	4.38094	0.036343	0.162678	1	0	2.94046e-05		k__Bacteria; p__Firmicutes; c__Clostridia; o__Clostridiales; f__Veillonellaceae; g__Veillonella	0.00593337	0.938601	0.958802	1	0.000288827	0.00023467
k__Bacteria; p__Bacteroidetes; c__Flavobacteriia; o__Flavobacteriales; f__Flavobacteriaceae; g__Flavobacterium	4.32194	0.0376239	0.166823	1	0.000289388	0.000369868		k__Bacteria; p__Firmicutes; c__Erysipelotrichi; o__Erysipelotrichales; f__Erysipelotrichaceae; g__cc_115	0.00546937	0.941046	0.958802	1	3.13588e-05	3.29918e-05
k__Bacteria; p__Actinobacteria; c__Actinobacteria; o__Actinomycetales; f__Microbacteriaceae; g__Microbacterium	4.0543	0.0440589	0.19353	1	1.05257e-06	3.30167e-05		k__Bacteria; p__Firmicutes; c__Clostridia; o__Clostridiales; f__Veillonellaceae; g__Megamonas	0.00250539	0.960079	0.969052	1	3.22249e-05	0.000663516
k__Bacteria; p__Firmicutes; c__Clostridia; o__Clostridiales; f__[Tissierellaceae]; g__GW-34	4.02611	0.044801	0.194967	1	1.77926e-06	4.02345e-08		k__Bacteria; p__Firmicutes; c__Clostridia; o__Clostridiales	0.00031831	0.985766	0.985766	1	0.00103158	0.00102798
k__Bacteria; p__Actinobacteria; c__Coriobacteriia; o__Coriobacteriales; f__Coriobacteriaceae; g__Slackia	3.86236	0.0493807	0.212926	1	0.000116155	6.15714e-05
k__Bacteria; p__Bacteroidetes; c__Flavobacteriia; o__Flavobacteriales; f__[Weeksellaceae]; g__Cloacibacterium	3.78383	0.05175	0.221113	1	6.92046e-05	3.46017e-05
k__Bacteria; p__Proteobacteria; c__Betaproteobacteria; o__; f__; g__	3.73774	0.0531963	0.225246	1	3.08355e-06	1.13771e-05
k__Bacteria; p__Firmicutes; c__Bacilli; o__Lactobacillales; f__Leuconostocaceae; g__	3.69892	0.0544478	0.227182	1	0.000375412	0.000541843
k__Bacteria; p__Proteobacteria; c__Gammaproteobacteria; o__Aeromonadales; f__Succinivibrionaceae; g__Succinivibrio	3.69364	0.0546203	0.227182	1	0.00141304	2.66402e-06
k__Bacteria; p__Proteobacteria; c__Alphaproteobacteria; o__Rhodospirillales; f__Acetobacteraceae; g__Gluconacetobacter	3.66817	0.0554612	0.228656	1	1.40737e-07	0
k__Bacteria; p__Firmicutes; c__Bacilli; o__Bacillales; f__Bacillaceae; g__Anaerobacillus	3.63695	0.0565103	0.230955	1	1.39729e-05	2.39811e-05
k__Bacteria; p__Actinobacteria; c__Actinobacteria; o__Actinomycetales; f__Dermabacteraceae; g__Brachybacterium	3.61638	0.0572132	0.231812	1	7.19341e-06	1.81052e-06
k__Bacteria; p__Proteobacteria; c__Deltaproteobacteria; o__Desulfovibrionales; f__Desulfovibrionaceae; g__Desulfovibrio	3.56773	0.0589127	0.236658	1	0.000902014	0.00078871
k__Bacteria; p__Synergistetes; c__Synergistia; o__Synergistales; f__Dethiosulfovibrionaceae; g__Jonquetella	3.54513	0.0597206	0.23787	1	2.32696e-06	7.93699e-06
k__Bacteria; p__Firmicutes; c__Clostridia; o__Clostridiales; f__Lachnospiraceae; g__Epulopiscium	3.48058	0.0620929	0.245241	1	1.23404e-05	1.57415e-05
k__Bacteria; p__Firmicutes; c__Clostridia; o__; f__; g__	3.43542	0.0638122	0.249931	1	6.43691e-06	9.34591e-06
k__Bacteria; p__Firmicutes; c__Erysipelotrichi; o__Erysipelotrichales; f__Erysipelotrichaceae; g__	3.39134	0.0655396	0.254575	1	0.008556	0.00700223
k__Bacteria; p__Bacteroidetes; c__Bacteroidia; o__Bacteroidales; f__S24-7; g__	3.37602	0.0661516	0.254846	1	0.00365726	0.0042636
k__Bacteria; p__Firmicutes; c__Bacilli; o__Bacillales; f__Staphylococcaceae; g__Salinicoccus	3.35139	0.0671482	0.256583	1	1.2615e-06	1.17049e-06
k__Bacteria; p__Firmicutes; c__Bacilli; o__Bacillales; f__Bacillaceae; g__Pontibacillus	3.28331	0.0699875	0.260878	1	0	4.03903e-07
k__Bacteria; p__Firmicutes; c__Bacilli; o__Bacillales; f__Bacillaceae; g__Gracilibacillus	3.28331	0.0699875	0.260878	1	0	7.58801e-07
k__Bacteria; p__Actinobacteria; c__Actinobacteria; o__Actinomycetales; f__Micrococcaceae; g__Nesterenkonia	3.27449	0.070365	0.260878	1	2.58936e-05	3.02357e-05
k__Bacteria; p__Proteobacteria; c__Betaproteobacteria; o__Burkholderiales; f__Comamonadaceae; g__Variovorax	3.27152	0.0704925	0.260878	1	4.58412e-07	4.419e-06
k__Bacteria; p__Proteobacteria; c__Alphaproteobacteria; o__Rhizobiales; f__; g__	3.24156	0.0717921	0.261041	1	3.33236e-05	4.75978e-05
k__Bacteria; p__Bacteroidetes; c__Bacteroidia; o__Bacteroidales; f__[Paraprevotellaceae]; g__CF231	3.23411	0.0721195	0.261041	1	5.7168e-05	6.93802e-07
k__Bacteria; p__Firmicutes; c__Bacilli; o__Bacillales; f__[Exiguobacteraceae]; g__Exiguobacterium	3.23222	0.0722029	0.261041	1	1.41086e-05	1.89624e-05
k__Bacteria; p__Firmicutes; c__Erysipelotrichi; o__Erysipelotrichales; f__Erysipelotrichaceae; g__p-75-a5	3.21081	0.0731532	0.262458	1	5.05568e-05	5.9209e-06
k__Bacteria; p__Actinobacteria; c__Actinobacteria; o__Bifidobacteriales; f__Bifidobacteriaceae; g__	3.19025	0.0740786	0.263765	1	1.47803e-05	1.05958e-05
k__Bacteria; p__Actinobacteria; c__Actinobacteria; o__Actinomycetales; f__Streptomycetaceae; g__Streptomyces	3.16356	0.0752988	0.266094	1	8.98435e-05	0.000176216
k__Bacteria; p__Spirochaetes; c__[Brachyspirae]; o__[Brachyspirales]; f__Brachyspiraceae; g__Brachyspira	3.12354	0.0771691	0.269688	1	3.25575e-06	3.79088e-07
k__Bacteria; p__Bacteroidetes; c__Flavobacteriia; o__Flavobacteriales; f__[Weeksellaceae]; g__Wautersiella	3.11375	0.0776342	0.269688	1	6.43396e-06	2.10506e-07
k__Bacteria; p__Proteobacteria; c__Gammaproteobacteria; o__Pasteurellales; f__Pasteurellaceae; g__	3.10531	0.0780375	0.269688	1	2.03783e-05	2.92981e-05
k__Bacteria; p__Firmicutes; c__Clostridia; o__Clostridiales; f__[Tissierellaceae]; g__Peptoniphilus	3.00888	0.0828096	0.284091	1	0.00129822	0.00146951
k__Bacteria; p__Firmicutes; c__Clostridia; o__Clostridiales; f__Lachnospiraceae; g__Ruminococcus	2.92126	0.0874195	0.297733	1	1.22058e-06	2.88895e-06
k__Bacteria; p__Firmicutes; c__Erysipelotrichi; o__Erysipelotrichales; f__Erysipelotrichaceae; g__Coprobacillus	2.8908	0.0890864	0.301227	1	0.000348794	0.000297028
k__Bacteria; p__Proteobacteria; c__Gammaproteobacteria; o__Enterobacteriales; f__Enterobacteriaceae; g__Plesiomonas	2.77794	0.095571	0.315411	1	8.44341e-06	1.12032e-05
k__Bacteria; p__Firmicutes; c__Bacilli; o__Gemellales; f__Gemellaceae; g__Gemella	2.76347	0.0964391	0.315411	1	4.98518e-07	8.17456e-07
k__Bacteria; p__Proteobacteria; c__Betaproteobacteria; o__Neisseriales; f__Neisseriaceae; g__Eikenella	2.75761	0.0967927	0.315411	1	1.92359e-07	1.27025e-06
k__Bacteria; p__Actinobacteria; c__Actinobacteria; o__Actinomycetales; f__Microbacteriaceae; g__Leucobacter	2.74912	0.0973078	0.315411	1	4.81338e-05	0
k__Bacteria; p__Proteobacteria; c__Gammaproteobacteria; o__Oceanospirillales; f__Halomonadaceae; g__Halomonas	2.74912	0.0973078	0.315411	1	4.00796e-07	0
k__Bacteria; p__Actinobacteria; c__Actinobacteria; o__Actinomycetales; f__Nocardiopsaceae; g__	2.74912	0.0973078	0.315411	1	2.35367e-06	0
k__Bacteria; p__Proteobacteria; c__Gammaproteobacteria; o__Pseudomonadales; f__Moraxellaceae; g__Acinetobacter	2.68273	0.101441	0.326558	1	0.00439051	0.0101703
k__Bacteria; p__Proteobacteria; c__Betaproteobacteria; o__Burkholderiales; f__Comamonadaceae; g__Alicycliphilus	2.62174	0.105409	0.335937	1	0.000348866	5.15688e-05
k__Bacteria; p__Actinobacteria; c__Actinobacteria; o__Actinomycetales; f__Actinomycetaceae; g__Actinobaculum	2.61609	0.105785	0.335937	1	8.0651e-07	5.5065e-06
k__Bacteria; p__Proteobacteria; c__Betaproteobacteria; o__Burkholderiales; f__Oxalobacteraceae; g__	2.56957	0.108937	0.343628	1	7.15564e-05	0.000354231
k__Bacteria; p__Firmicutes; c__Bacilli; o__Lactobacillales; f__Aerococcaceae; g__Aerococcus	2.55075	0.110242	0.345424	1	2.41391e-05	3.71734e-05
k__Bacteria; p__Proteobacteria; c__Alphaproteobacteria; o__Sphingomonadales; f__Sphingomonadaceae; g__Sphingobium	2.52603	0.111981	0.347385	1	0.000109942	7.57098e-05
k__Bacteria; p__Firmicutes; c__Erysipelotrichi; o__Erysipelotrichales; f__Erysipelotrichaceae; g__RFN20	2.52091	0.112346	0.347385	1	2.80611e-05	1.90307e-05
k__Bacteria; p__Proteobacteria; c__Gammaproteobacteria; o__Enterobacteriales; f__Enterobacteriaceae; g__Escherichia	2.4912	0.114485	0.351685	1	4.95657e-06	1.47061e-05
k__Bacteria; p__Acidobacteria; c__Solibacteres; o__Solibacterales; f__Solibacteraceae; g__	2.41806	0.119943	0.36606	1	1.9616e-07	4.75081e-07
k__Bacteria; p__Proteobacteria; c__Alphaproteobacteria; o__Rhizobiales; f__Brucellaceae; g__	2.37787	0.123065	0.372278	1	3.76029e-05	2.98929e-06
k__Bacteria; p__Firmicutes; c__Bacilli; o__Bacillales; f__Staphylococcaceae; g__Macrococcus	2.37154	0.123565	0.372278	1	6.08832e-07	7.40658e-07
k__Bacteria; p__Actinobacteria; c__Actinobacteria; o__Actinomycetales; f__Geodermatophilaceae; g__Blastococcus	2.3421	0.12592	0.375753	1	5.09735e-07	3.44672e-08
k__Bacteria; p__Actinobacteria; c__Actinobacteria; o__Actinomycetales; f__Micromonosporaceae; g__	2.33482	0.12651	0.375753	1	1.74154e-06	3.28954e-07
k__Bacteria; p__Actinobacteria; c__Actinobacteria; o__Actinomycetales; f__Actinomycetaceae; g__Mobiluncus	2.32737	0.127117	0.375753	1	6.90917e-05	3.60448e-05
k__Bacteria; p__Firmicutes; c__Clostridia; o__Clostridiales; f__Lachnospiraceae; g__Oribacterium	2.27968	0.131079	0.385044	1	1.05507e-05	1.96105e-05
k__Bacteria; p__Firmicutes; c__Clostridia; o__Clostridiales; f__Lachnospiraceae; g__Moryella	2.22674	0.13564	0.389301	1	8.08257e-06	1.29316e-05
k__Bacteria; p__Proteobacteria; c__Deltaproteobacteria; o__Bdellovibrionales; f__Bacteriovoracaceae; g__	2.18728	0.139155	0.389301	1	0	7.04747e-07
k__Bacteria; p__Bacteroidetes; c__Flavobacteriia; o__Flavobacteriales; f__[Weeksellaceae]; g__Weeksella	2.18728	0.139155	0.389301	1	0	1.80815e-06
k__Bacteria; p__Bacteroidetes; c__Cytophagia; o__Cytophagales; f__Cytophagaceae; g__	2.18728	0.139155	0.389301	1	0	8.94804e-07
k__Bacteria; p__Actinobacteria; c__Actinobacteria; o__Actinomycetales; f__Microbacteriaceae; g__Agromyces	2.18728	0.139155	0.389301	1	0	2.01946e-06
k__Bacteria; p__Bacteroidetes; c__Flavobacteriia; o__Flavobacteriales; f__Flavobacteriaceae; g__Aequorivita	2.18728	0.139155	0.389301	1	0	2.63366e-06
k__Bacteria; p__Bacteroidetes; c__Cytophagia; o__Cytophagales; f__Cytophagaceae; g__Emticicia	2.18728	0.139155	0.389301	1	0	1.22949e-06
k__Bacteria; p__Proteobacteria; c__Betaproteobacteria; o__Burkholderiales; f__Comamonadaceae; g__Hydrogenophaga	2.18728	0.139155	0.389301	1	0	3.71317e-06
k__Bacteria; p__Proteobacteria; c__Betaproteobacteria; o__Burkholderiales; f__Burkholderiaceae; g__Lautropia	2.08671	0.148586	0.413228	1	3.20935e-06	1.78812e-06
k__Bacteria; p__Firmicutes; c__Clostridia; o__Clostridiales; f__Lachnospiraceae; g__Shuttleworthia	2.0111	0.156152	0.431715	1	1.33706e-07	2.8953e-06
k__Bacteria; p__Proteobacteria; c__Gammaproteobacteria; o__Enterobacteriales; f__Enterobacteriaceae; g__Erwinia	1.99751	0.157557	0.433053	1	5.34052e-05	6.27606e-05
k__Bacteria; p__Acidobacteria; c__Solibacteres; o__Solibacterales; f__; g__	1.98758	0.158594	0.433366	1	8.35057e-08	1.81941e-07
k__Bacteria; p__Proteobacteria; c__Gammaproteobacteria; o__Enterobacteriales; f__Enterobacteriaceae; g__Trabulsiella	1.95479	0.162071	0.440109	1	5.96384e-06	4.56917e-06
k__Bacteria; p__Actinobacteria; c__Actinobacteria; o__Actinomycetales; f__Micrococcaceae; g__Micrococcus	1.93733	0.163958	0.440109	1	1.17432e-05	3.72673e-05
k__Bacteria; p__TM7; c__TM7-3; o__; f__; g__	1.93495	0.164218	0.440109	1	5.50389e-06	2.61386e-06
k__Bacteria; p__Firmicutes; c__Clostridia; o__Clostridiales; f__Clostridiaceae; g__	1.92956	0.164807	0.440109	1	0.00518275	0.00507764
k__Bacteria; p__Firmicutes; c__Bacilli; o__Bacillales; f__Bacillaceae; g__Virgibacillus	1.86761	0.171749	0.45319	1	4.76439e-05	1.48861e-05
k__Bacteria; p__Tenericutes; c__Mollicutes; o__Mycoplasmatales; f__Mycoplasmataceae; g__Mycoplasma	1.84966	0.173823	0.45319	1	7.70449e-07	8.67345e-06
k__Bacteria; p__Firmicutes; c__Clostridia; o__Clostridiales; f__Peptostreptococcaceae; g__Peptostreptococcus	1.84722	0.174107	0.45319	1	8.5228e-05	5.57821e-05
k__Bacteria; p__Actinobacteria; c__Acidimicrobiia; o__Acidimicrobiales; f__Iamiaceae; g__Iamia	1.83142	0.17596	0.45319	1	2.20281e-06	0
k__Bacteria; p__Proteobacteria; c__Alphaproteobacteria; o__Rhizobiales; f__Methylocystaceae; g__Methylosinus	1.83142	0.17596	0.45319	1	1.81416e-06	0
k__Bacteria; p__Proteobacteria; c__Gammaproteobacteria; o__Methylococcales; f__Crenotrichaceae; g__Crenothrix	1.83142	0.17596	0.45319	1	1.63321e-06	0
k__Bacteria; p__Bacteroidetes; c__Flavobacteriia; o__Flavobacteriales; f__Flavobacteriaceae; g__Capnocytophaga	1.82723	0.176455	0.45319	1	1.58554e-06	2.53606e-05
k__Bacteria; p__Firmicutes; c__Erysipelotrichi; o__Erysipelotrichales; f__Erysipelotrichaceae; g__Bulleidia	1.81629	0.177756	0.45405	1	0.000158457	6.6655e-05
k__Bacteria; p__Actinobacteria; c__Actinobacteria; o__Actinomycetales; f__Micrococcaceae; g__Rothia	1.79186	0.180699	0.459074	1	0.000139928	0.000720032
k__Bacteria; p__Firmicutes; c__Clostridia; o__Clostridiales; f__[Tissierellaceae]; g__Anaerococcus	1.7366	0.18757	0.473967	1	0.00098483	0.00101033
k__Bacteria; p__Synergistetes; c__Synergistia; o__Synergistales; f__Dethiosulfovibrionaceae; g__Pyramidobacter	1.70272	0.191933	0.482399	1	6.65616e-06	8.94656e-06
k__Bacteria; p__Firmicutes; c__Bacilli; o__Lactobacillales; f__Streptococcaceae; g__	1.65663	0.198058	0.495146	1	3.19963e-07	7.03027e-07
k__Bacteria; p__Firmicutes; c__Bacilli; o__Bacillales; f__Planococcaceae; g__Planomicrobium	1.60827	0.204735	0.498921	1	7.97945e-06	5.26015e-06
k__Bacteria; p__Proteobacteria; c__Betaproteobacteria; o__Burkholderiales; f__Comamonadaceae; g__Rubrivivax	1.5875	0.207684	0.498921	1	3.05269e-06	1.23763e-06
k__Bacteria; p__Proteobacteria; c__Betaproteobacteria; o__Burkholderiales; f__Alcaligenaceae; g__Pigmentiphaga	1.57563	0.209392	0.498921	1	4.75369e-07	8.32297e-06
k__Bacteria; p__Firmicutes; c__Bacilli; o__Bacillales; f__Bacillaceae; g__Thalassobacillus	1.56457	0.210997	0.498921	1	1.78908e-06	6.67289e-07
k__Bacteria; p__Chloroflexi; c__Gitt-GS-136; o__; f__; g__	1.55772	0.212	0.498921	1	1.49857e-06	2.05136e-08
k__Bacteria; p__Bacteroidetes; c__Bacteroidia; o__Bacteroidales; f__[Paraprevotellaceae]; g__Paraprevotella	1.55482	0.212425	0.498921	1	0.0055147	0.00664098
k__Bacteria; p__Proteobacteria; c__Alphaproteobacteria; o__Rhizobiales; f__Phyllobacteriaceae; g__	1.55446	0.212478	0.498921	1	1.71789e-05	2.10376e-07
k__Bacteria; p__Bacteroidetes; c__Bacteroidia; o__Bacteroidales; f__RF16; g__	1.55446	0.212478	0.498921	1	2.17999e-05	1.08784e-06
k__Bacteria; p__Proteobacteria; c__Gammaproteobacteria; o__Alteromonadales; f__Shewanellaceae; g__Shewanella	1.55121	0.212957	0.498921	1	1.51763e-05	3.60526e-07
k__Bacteria; p__Proteobacteria; c__Betaproteobacteria; o__Burkholderiales; f__Oxalobacteraceae; g__Collimonas	1.55121	0.212957	0.498921	1	1.30706e-05	4.54702e-07
k__Bacteria; p__Firmicutes; c__Bacilli; o__Bacillales; f__Planococcaceae; g__Kurthia	1.55121	0.212957	0.498921	1	2.30975e-06	1.14934e-07
k__Bacteria; p__Actinobacteria; c__Actinobacteria; o__Actinomycetales; f__Nocardioidaceae; g__	1.54797	0.213436	0.498921	1	1.59715e-06	7.24106e-07
k__Bacteria; p__Bacteroidetes; c__[Saprospirae]; o__[Saprospirales]; f__Chitinophagaceae; g__Sediminibacterium	1.54472	0.213916	0.498921	1	3.98313e-06	0.000272297
k__Bacteria; p__Firmicutes; c__Clostridia; o__Clostridiales; f__[Mogibacteriaceae]; g__	1.53648	0.215143	0.498921	1	0.000775374	0.00081091
k__Bacteria; p__Firmicutes; c__Clostridia; o__Clostridiales; f__Peptococcaceae; g__Desulfotomaculum	1.53414	0.215492	0.498921	1	2.16579e-07	3.61816e-07
k__Bacteria; p__Firmicutes; c__Bacilli; o__Bacillales; f__Bacillaceae; g__Anoxybacillus	1.506	0.21975	0.506287	1	7.09056e-06	0.000144828
k__Bacteria; p__Proteobacteria; c__Betaproteobacteria; o__Burkholderiales; f__Comamonadaceae; g__Delftia	1.47073	0.22523	0.516381	1	0.000797213	0.000700411
k__Bacteria; p__Proteobacteria; c__Betaproteobacteria; o__Burkholderiales; f__Comamonadaceae; g__Limnohabitans	1.45483	0.227754	0.519634	1	8.61645e-06	1.97584e-06
k__Bacteria; p__Firmicutes; c__Bacilli; o__Lactobacillales; f__Carnobacteriaceae; g__Granulicatella	1.43083	0.23163	0.525922	1	7.35281e-05	0.000282343
k__Bacteria; p__Proteobacteria; c__Alphaproteobacteria; o__Rhizobiales; f__Bradyrhizobiaceae; g__	1.39344	0.237826	0.535915	1	9.52409e-06	4.74943e-05
k__Bacteria; p__Firmicutes; c__Bacilli; o__Bacillales; f__Planococcaceae; g__Planococcus	1.39056	0.238311	0.535915	1	2.17531e-06	1.77402e-06
k__Bacteria; p__Firmicutes; c__Bacilli; o__Bacillales; f__Planococcaceae; g__Sporosarcina	1.37563	0.240847	0.537407	1	0.000503313	0.00113919
k__Bacteria; p__Firmicutes; c__Clostridia; o__Clostridiales; f__[Tissierellaceae]; g__Parvimonas	1.36715	0.242302	0.537407	1	3.78048e-05	2.83789e-05
k__Bacteria; p__Proteobacteria; c__Betaproteobacteria; o__Burkholderiales; f__Comamonadaceae; g__Comamonas	1.36655	0.242405	0.537407	1	0.00285311	0.00132615
k__Bacteria; p__Firmicutes; c__Clostridia; o__Clostridiales; f__Lachnospiraceae; g__Clostridium	1.35242	0.244855	0.54029	1	2.51099e-06	4.05975e-06
k__Bacteria; p__Proteobacteria; c__Betaproteobacteria; o__Burkholderiales; f__Comamonadaceae; g__Leptothrix	1.32709	0.249324	0.54758	1	2.68392e-05	3.1209e-06
k__Bacteria; p__Firmicutes; c__Clostridia; o__Clostridiales; f__Peptococcaceae; g__	1.31532	0.251433	0.549645	1	0.000185105	0.000197719
k__Bacteria; p__Firmicutes; c__Clostridia; o__Clostridiales; f__Clostridiaceae; g__Clostridium	1.28607	0.256773	0.558651	1	0.00711108	0.00662485
k__Bacteria; p__Proteobacteria; c__Alphaproteobacteria; o__Rickettsiales; f__mitochondria; g__Raphanus	1.27983	0.25793	0.558651	1	2.04442e-06	2.85996e-07
k__Bacteria; p__Firmicutes; c__Bacilli; o__Bacillales; f__Bacillaceae; g__Geobacillus	1.273	0.259204	0.558835	1	2.88723e-06	1.13871e-06
k__Bacteria; p__Proteobacteria; c__Gammaproteobacteria; o__Enterobacteriales; f__Enterobacteriaceae; g__Salmonella	1.26024	0.261606	0.561437	1	0.000100732	5.98064e-05
k__Bacteria; p__Bacteroidetes; c__Sphingobacteriia; o__Sphingobacteriales; f__Sphingobacteriaceae; g__Sphingobacterium	1.22536	0.26831	0.572204	1	0.000572578	0.000210197
k__Bacteria; p__Proteobacteria; c__Gammaproteobacteria; o__Vibrionales; f__Vibrionaceae; g__Aliivibrio	1.21332	0.270676	0.572204	1	6.38293e-07	9.02424e-07
k__Bacteria; p__Firmicutes; c__Clostridia; o__Clostridiales; f__Clostridiaceae; g__SMB53	1.20576	0.272174	0.572204	1	0.000394846	0.000326417
k__Bacteria; p__Proteobacteria; c__Gammaproteobacteria; o__Pseudomonadales; f__Moraxellaceae; g__	1.19826	0.27367	0.572204	1	8.27305e-05	0.000557539
k__Bacteria; p__Proteobacteria; c__Betaproteobacteria; o__Burkholderiales; f__Comamonadaceae; g__Methylibium	1.19504	0.274316	0.572204	1	6.2075e-08	9.96972e-07
k__Bacteria; p__Bacteroidetes; c__Flavobacteriia; o__Flavobacteriales; f__Flavobacteriaceae; g__	1.18867	0.275598	0.572204	1	3.63281e-07	3.50035e-05
k__Bacteria; p__Firmicutes; c__Clostridia; o__Clostridiales; f__Clostridiaceae; g__Thermoanaerobacterium	1.18549	0.27624	0.572204	1	1.67505e-06	1.44335e-06
k__Bacteria; p__Proteobacteria; c__Alphaproteobacteria; o__Rickettsiales; f__mitochondria; g__Sarcandra	1.16626	0.280171	0.572204	1	2.57886e-05	1.59715e-05
k__Bacteria; p__Actinobacteria; c__Actinobacteria; o__Actinomycetales; f__Micrococcaceae; g__	1.14845	0.283873	0.572204	1	2.91949e-06	1.41895e-05
k__Bacteria; p__Actinobacteria; c__Actinobacteria; o__Bifidobacteriales; f__Bifidobacteriaceae; g__Alloscardovia	1.14363	0.284887	0.572204	1	2.96342e-06	5.75315e-06
k__Bacteria; p__Proteobacteria; c__Gammaproteobacteria; o__Pseudomonadales; f__Moraxellaceae; g__Enhydrobacter	1.1425	0.285124	0.572204	1	7.16624e-06	4.76493e-06
k__Bacteria; p__Firmicutes; c__Clostridia; o__Clostridiales; f__Christensenellaceae; g__Christensenella	1.1049	0.293192	0.572204	1	1.70182e-05	2.07827e-05
k__Bacteria; p__Bacteroidetes; c__Flavobacteriia; o__Flavobacteriales; f__Flavobacteriaceae; g__Myroides	1.09285	0.295841	0.572204	1	0	0.000127387
k__Bacteria; p__Proteobacteria; c__Betaproteobacteria; o__Rhodocyclales; f__Rhodocyclaceae; g__Georgfuchsia	1.09285	0.295841	0.572204	1	0	1.07899e-06
k__Bacteria; p__Chloroflexi; c__TK10; o__AKYG885; f__5B-12; g__	1.09285	0.295841	0.572204	1	0	1.02416e-06
k__Bacteria; p__Proteobacteria; c__Alphaproteobacteria; o__Rhodobacterales; f__Rhodobacteraceae; g__Rubellimicrobium	1.09285	0.295841	0.572204	1	0	4.56768e-06
k__Bacteria; p__Gemmatimonadetes; c__Gemmatimonadetes; o__Gemmatimonadales; f__; g__	1.09285	0.295841	0.572204	1	0	3.67676e-06
k__Bacteria; p__Proteobacteria; c__Alphaproteobacteria; o__Rhizobiales; f__Phyllobacteriaceae; g__Mesorhizobium	1.09285	0.295841	0.572204	1	0	1.25342e-06
k__Bacteria; p__Proteobacteria; c__Alphaproteobacteria; o__Rickettsiales; f__mitochondria; g__Acanthamoeba	1.09285	0.295841	0.572204	1	0	4.1321e-06
k__Bacteria; p__Proteobacteria; c__Alphaproteobacteria; o__Sphingomonadales; f__Erythrobacteraceae; g__Erythrobacter	1.09285	0.295841	0.572204	1	0	1.83835e-06
k__Bacteria; p__Proteobacteria; c__Deltaproteobacteria; o__Bdellovibrionales; f__Bdellovibrionaceae; g__Bdellovibrio	1.09285	0.295841	0.572204	1	0	3.05523e-06
k__Bacteria; p__Proteobacteria; c__Alphaproteobacteria; o__Rickettsiales; f__; g__	1.09285	0.295841	0.572204	1	0	2.70684e-05
k__Bacteria; p__Bacteroidetes; c__Cytophagia; o__Cytophagales; f__Cytophagaceae; g__Leadbetterella	1.09285	0.295841	0.572204	1	0	2.80688e-06
k__Bacteria; p__Proteobacteria; c__Betaproteobacteria; o__Rhodocyclales; f__Rhodocyclaceae; g__Thauera	1.09285	0.295841	0.572204	1	0	6.16566e-06
k__Bacteria; p__Proteobacteria; c__Betaproteobacteria; o__Burkholderiales; f__Comamonadaceae; g__Roseateles	1.07135	0.300641	0.578289	1	8.91456e-06	2.742e-05
k__Bacteria; p__Synergistetes; c__Synergistia; o__Synergistales; f__Synergistaceae; g__Synergistes	1.06777	0.301449	0.578289	1	7.35499e-06	7.26463e-06
k__Bacteria; p__Proteobacteria; c__Deltaproteobacteria; o__Desulfuromonadales; f__Geobacteraceae; g__Geobacter	1.04213	0.307327	0.587169	1	1.66072e-07	5.43523e-08
k__Bacteria; p__Firmicutes; c__Bacilli; o__Bacillales; f__Staphylococcaceae; g__Jeotgalicoccus	1.00852	0.315257	0.587552	1	0.000515934	0.00017966
k__Bacteria; p__Actinobacteria; c__Actinobacteria; o__Actinomycetales; f__Actinomycetaceae; g__N09	1.00362	0.316436	0.587552	1	1.83334e-06	8.98797e-07
k__Bacteria; p__Proteobacteria; c__Alphaproteobacteria; o__Caulobacterales; f__Caulobacteraceae; g__Phenylobacterium	1.00278	0.316639	0.587552	1	4.11062e-06	9.53659e-06
k__Bacteria; p__Firmicutes; c__Clostridia; o__Clostridiales; f__Clostridiaceae; g__Sarcina	0.998835	0.317593	0.587552	1	0.000289417	0.000224763
k__Bacteria; p__Proteobacteria; c__Gammaproteobacteria; o__Enterobacteriales; f__Enterobacteriaceae; g__Enterobacter	0.982868	0.321492	0.587552	1	0.000239184	0.000139553
k__Bacteria; p__Proteobacteria; c__Alphaproteobacteria; o__Rickettsiales; f__mitochondria; g__Carludovica	0.967641	0.325269	0.587552	1	1.03078e-05	1.07717e-05
k__Bacteria; p__Firmicutes; c__Clostridia; o__Clostridiales; f__Eubacteriaceae; g__Anaerofustis	0.962076	0.326664	0.587552	1	5.75669e-06	4.59606e-06
k__Bacteria; p__Proteobacteria; c__Alphaproteobacteria; o__Rhizobiales; f__Rhizobiaceae; g__Agrobacterium	0.950934	0.329482	0.587552	1	3.03622e-05	2.39392e-05
k__Bacteria; p__Proteobacteria; c__Gammaproteobacteria; o__Oceanospirillales; f__Saccharospirillaceae; g__Saccharospirillum	0.915042	0.33878	0.587552	1	1.11616e-06	0
k__Bacteria; p__Proteobacteria; c__Alphaproteobacteria; o__Caulobacterales; f__; g__	0.915042	0.33878	0.587552	1	7.90204e-07	0
k__Bacteria; p__Firmicutes; c__Clostridia; o__Clostridiales; f__Veillonellaceae; g__Pectinatus	0.915042	0.33878	0.587552	1	3.94667e-06	0
k__Bacteria; p__Proteobacteria; c__Deltaproteobacteria; o__Desulfobacterales; f__Desulfobulbaceae; g__	0.915042	0.33878	0.587552	1	9.76639e-07	0
k__Bacteria; p__Spirochaetes; c__Spirochaetes; o__Sphaerochaetales; f__Sphaerochaetaceae; g__Sphaerochaeta	0.915042	0.33878	0.587552	1	1.12059e-06	0
k__Bacteria; p__Actinobacteria; c__Actinobacteria; o__Actinomycetales; f__Nocardioidaceae; g__Nocardioides	0.915042	0.33878	0.587552	1	3.7137e-06	0
k__Bacteria; p__Bacteroidetes; c__[Rhodothermi]; o__[Rhodothermales]; f__[Balneolaceae]; g__KSA1	0.915042	0.33878	0.587552	1	8.3712e-07	0
k__Bacteria; p__Proteobacteria; c__Deltaproteobacteria; o__Myxococcales; f__Myxococcaceae; g__Myxococcus	0.915042	0.33878	0.587552	1	6.96442e-07	0
k__Bacteria; p__Chloroflexi; c__Anaerolineae; o__Anaerolineales; f__Anaerolinaceae; g__	0.915042	0.33878	0.587552	1	9.09903e-07	0
k__Bacteria; p__Actinobacteria; c__Actinobacteria; o__Actinomycetales; f__Micromonosporaceae; g__Verrucosispora	0.915042	0.33878	0.587552	1	6.15856e-06	0
k__Bacteria; p__Proteobacteria; c__Gammaproteobacteria; o__Legionellales; f__; g__	0.915042	0.33878	0.587552	1	7.68312e-07	0
k__Bacteria; p__Proteobacteria; c__Betaproteobacteria; o__Methylophilales; f__Methylophilaceae; g__Methylotenera	0.915042	0.33878	0.587552	1	6.976e-07	0
k__Bacteria; p__Verrucomicrobia; c__Verruco-5; o__WCHB1-41; f__RFP12; g__	0.915042	0.33878	0.587552	1	1.45886e-06	0
k__Bacteria; p__Proteobacteria; c__Deltaproteobacteria; o__BPC076; f__; g__	0.915042	0.33878	0.587552	1	6.976e-07	0
k__Bacteria; p__Proteobacteria; c__Alphaproteobacteria; o__Rickettsiales; f__Rickettsiaceae; g__Wolbachia	0.915042	0.33878	0.587552	1	1.14755e-06	0
k__Bacteria; p__Proteobacteria; c__Gammaproteobacteria; o__Chromatiales; f__Ectothiorhodospiraceae; g__	0.915042	0.33878	0.587552	1	4.15104e-06	0
k__Bacteria; p__Proteobacteria; c__Gammaproteobacteria; o__Pasteurellales; f__; g__	0.915042	0.33878	0.587552	1	1.30911e-06	0
k__Bacteria; p__Proteobacteria; c__Betaproteobacteria; o__Rhodocyclales; f__Rhodocyclaceae; g__Methyloversatilis	0.86517	0.352296	0.601709	1	5.29398e-07	3.19408e-06
k__Bacteria; p__Proteobacteria; c__Gammaproteobacteria; o__Aeromonadales; f__Succinivibrionaceae; g__Succinatimonas	0.860745	0.35353	0.601709	1	1.67314e-06	6.06668e-07
k__Bacteria; p__Bacteroidetes; c__Bacteroidia; o__Bacteroidales; f__Bacteroidaceae; g__5-7N15	0.858536	0.354149	0.601709	1	3.41382e-07	6.67716e-07
k__Bacteria; p__Proteobacteria; c__Gammaproteobacteria; o__Xanthomonadales; f__Xanthomonadaceae; g__Dyella	0.856331	0.354768	0.601709	1	1.48371e-07	1.47314e-07
k__Bacteria; p__Firmicutes; c__Clostridia; o__Clostridiales; f__Lachnospiraceae; g__Robinsoniella	0.851928	0.356007	0.601709	1	2.4288e-06	6.86249e-07
k__Bacteria; p__Proteobacteria; c__Alphaproteobacteria; o__Rhizobiales; f__Methylocystaceae; g__	0.840431	0.359274	0.601709	1	4.13408e-07	3.99809e-07
k__Bacteria; p__Actinobacteria; c__Thermoleophilia; o__Solirubrobacterales; f__Conexibacteraceae; g__	0.835229	0.360765	0.601709	1	4.35813e-07	6.12762e-07
k__Bacteria; p__Cyanobacteria; c__Oscillatoriophycideae; o__Oscillatoriales; f__Phormidiaceae; g__Arthrospira	0.835206	0.360772	0.601709	1	4.45894e-06	2.7993e-07
k__Bacteria; p__Proteobacteria; c__Gammaproteobacteria; o__Alteromonadales; f__Shewanellaceae; g__	0.832544	0.361538	0.601709	1	1.52394e-06	1.4596e-07
k__Bacteria; p__Proteobacteria; c__Deltaproteobacteria; o__Myxococcales; f__0319-6G20; g__	0.829886	0.362306	0.601709	1	1.99298e-06	4.31793e-06
k__Bacteria; p__Bacteroidetes; c__Sphingobacteriia; o__Sphingobacteriales; f__Sphingobacteriaceae; g__	0.829886	0.362306	0.601709	1	1.89829e-06	1.42354e-05
k__Bacteria; p__Firmicutes; c__Clostridia; o__Clostridiales; f__Peptostreptococcaceae; g__Filifactor	0.829886	0.362306	0.601709	1	2.11732e-07	9.21768e-07
k__Bacteria; p__Actinobacteria; c__Thermoleophilia; o__Solirubrobacterales; f__; g__	0.816294	0.366266	0.604988	1	4.39658e-06	5.81129e-07
k__Bacteria; p__Proteobacteria; c__Deltaproteobacteria; o__Desulfovibrionales; f__Desulfovibrionaceae; g__	0.814292	0.366854	0.604988	1	7.32699e-05	5.53003e-05
k__Bacteria; p__Firmicutes; c__Clostridia; o__Clostridiales; f__Peptostreptococcaceae; g__[Clostridium]	0.804183	0.369846	0.607788	1	1.67652e-05	2.60382e-05
k__Bacteria; p__Actinobacteria; c__Actinobacteria; o__Actinomycetales; f__Actinomycetaceae; g__Varibaculum	0.778621	0.377563	0.617317	1	0.000226396	0.000289552
k__Bacteria; p__Proteobacteria; c__Alphaproteobacteria; o__Rhodobacterales; f__Rhodobacteraceae; g__	0.776314	0.378271	0.617317	1	4.85874e-06	1.02043e-05
k__Bacteria; p__Proteobacteria; c__Epsilonproteobacteria; o__Campylobacterales; f__Campylobacteraceae; g__Campylobacter	0.76259	0.382519	0.619573	1	0.000378906	0.000170672
k__Bacteria; p__Proteobacteria; c__Betaproteobacteria; o__Rhodocyclales; f__Rhodocyclaceae; g__Zoogloea	0.762505	0.382546	0.619573	1	5.43907e-06	4.7889e-06
k__Bacteria; p__Proteobacteria; c__Gammaproteobacteria; o__Xanthomonadales; f__Sinobacteraceae; g__	0.759108	0.383608	0.619573	1	1.2373e-06	1.85091e-07
k__Bacteria; p__Actinobacteria; c__Thermoleophilia; o__Gaiellales; f__Gaiellaceae; g__	0.711393	0.398982	0.642197	1	4.74894e-06	1.04773e-06
k__Bacteria; p__Acidobacteria; c__Acidobacteriia; o__Acidobacteriales; f__Koribacteraceae; g__	0.699438	0.402972	0.644808	1	8.77985e-07	1.24954e-06
k__Bacteria; p__Tenericutes; c__Mollicutes; o__Anaeroplasmatales; f__Anaeroplasmataceae; g__	0.698323	0.403348	0.644808	1	0.000157411	0.000102357
k__Bacteria; p__Proteobacteria; c__Betaproteobacteria; o__Neisseriales; f__Neisseriaceae; g__Kingella	0.690375	0.406037	0.645647	1	1.02649e-06	2.68602e-07
k__Bacteria; p__Acidobacteria; c__Acidobacteriia; o__Acidobacteriales; f__Koribacteraceae; g__Candidatus Koribacter	0.688661	0.40662	0.645647	1	1.12391e-07	1.12483e-07
k__Bacteria; p__Fusobacteria; c__Fusobacteriia; o__Fusobacteriales; f__Fusobacteriaceae; g__Fusobacterium	0.66843	0.413599	0.654518	1	0.00186392	0.000526649
k__Bacteria; p__Proteobacteria; c__Gammaproteobacteria; o__Aeromonadales; f__Aeromonadaceae; g__	0.647414	0.421039	0.663853	1	6.45034e-05	7.73675e-06
k__Bacteria; p__Firmicutes; c__Clostridia; o__Clostridiales; f__[Tissierellaceae]; g__1-68	0.64384	0.422324	0.663853	1	0.00058317	0.000483131
k__Bacteria; p__Proteobacteria; c__Betaproteobacteria; o__Burkholderiales; f__Comamonadaceae; g__Mitsuaria	0.612327	0.433913	0.678249	1	6.5359e-07	2.14749e-06
k__Bacteria; p__Fusobacteria; c__Fusobacteriia; o__Fusobacteriales; f__Leptotrichiaceae; g__Leptotrichia	0.611116	0.434368	0.678249	1	1.81744e-05	4.33268e-05
k__Bacteria; p__Firmicutes; c__Bacilli; o__Lactobacillales; f__Enterococcaceae; g__Melissococcus	0.597909	0.439377	0.683799	1	1.62957e-06	3.23022e-07
k__Bacteria; p__Proteobacteria; c__Alphaproteobacteria; o__Sphingomonadales; f__Sphingomonadaceae; g__Sphingopyxis	0.590866	0.442084	0.685741	1	0.000392688	2.51698e-05
k__Bacteria; p__Actinobacteria; c__Actinobacteria; o__Actinomycetales; f__Micrococcaceae; g__Arthrobacter	0.586427	0.443804	0.686145	1	4.42892e-06	4.86902e-06
k__Bacteria; p__Actinobacteria; c__Coriobacteriia; o__Coriobacteriales; f__Coriobacteriaceae; g__Eggerthella	0.578176	0.447028	0.686934	1	0.000184129	0.00024803
k__Bacteria; p__Proteobacteria; c__Betaproteobacteria; o__Burkholderiales; f__Oxalobacteraceae; g__Cupriavidus	0.577642	0.447238	0.686934	1	3.4098e-07	0.00021412
k__Bacteria; p__Proteobacteria; c__Gammaproteobacteria; o__Enterobacteriales; f__Enterobacteriaceae; g__Aquamonas	0.571782	0.449552	0.687803	1	0.00025352	0.000206806
k__Bacteria; p__Firmicutes; c__Clostridia; o__Clostridiales; f__Veillonellaceae; g__Succiniclasticum	0.568814	0.450731	0.687803	1	5.6217e-05	0.000111687
k__Bacteria; p__Proteobacteria; c__Gammaproteobacteria; o__Enterobacteriales; f__Enterobacteriaceae; g__Citrobacter	0.554575	0.456454	0.693871	1	1.0804e-05	1.06466e-05
k__Bacteria; p__Bacteroidetes; c__Flavobacteriia; o__Flavobacteriales; f__Cryomorphaceae; g__Fluviicola	0.551613	0.45766	0.693871	1	4.53568e-07	0.00150372
k__Bacteria; p__Firmicutes; c__Clostridia; o__Clostridiales; f__Dehalobacteriaceae; g__	0.546609	0.459706	0.694733	1	8.77825e-07	2.1484e-06
k__Bacteria; p__Actinobacteria; c__Actinobacteria; o__Actinomycetales; f__Nocardiaceae; g__Rhodococcus	0.540304	0.462307	0.696424	1	3.30264e-05	7.6294e-05
k__Bacteria; p__Firmicutes; c__Bacilli; o__Lactobacillales; f__Streptococcaceae; g__Streptococcus	0.528203	0.467363	0.701791	1	0.00413115	0.00454037
k__Bacteria; p__Proteobacteria; c__Betaproteobacteria; o__Burkholderiales; f__Comamonadaceae; g__Rhodoferax	0.505531	0.47708	0.712935	1	0.000405507	7.59507e-07
k__Bacteria; p__Proteobacteria; c__Gammaproteobacteria; o__Oceanospirillales; f__SUP05; g__	0.503839	0.477818	0.712935	1	5.1267e-06	9.15421e-07
k__Bacteria; p__Proteobacteria; c__Alphaproteobacteria; o__Caulobacterales; f__Caulobacteraceae; g__Brevundimonas	0.500334	0.479353	0.712962	1	0.000735372	0.000815066
k__Bacteria; p__Firmicutes; c__Clostridia; o__Clostridiales; f__[Tissierellaceae]; g__Gallicola	0.473715	0.491283	0.727668	1	1.32076e-05	5.7608e-06
k__Bacteria; p__Proteobacteria; c__Gammaproteobacteria; o__Enterobacteriales; f__Enterobacteriaceae; g__Pragia	0.471415	0.492337	0.727668	1	1.63943e-06	3.27875e-06
k__Bacteria; p__Firmicutes; c__Clostridia; o__Clostridiales; f__Veillonellaceae; g__Selenomonas	0.459871	0.497684	0.72945	1	1.08916e-05	4.41029e-07
k__Bacteria; p__Lentisphaerae; c__[Lentisphaeria]; o__Victivallales; f__Victivallaceae; g__	0.45928	0.497961	0.72945	1	0.000190104	0.000172836
k__Bacteria; p__Proteobacteria; c__Alphaproteobacteria; o__Sphingomonadales; f__Sphingomonadaceae; g__Kaistobacter	0.458771	0.498199	0.72945	1	4.7609e-06	5.80146e-07
k__Bacteria; p__Proteobacteria; c__Gammaproteobacteria; o__Enterobacteriales; f__Enterobacteriaceae; g__Raoultella	0.455015	0.499963	0.72976	1	5.11632e-05	5.52805e-05
k__Bacteria; p__Proteobacteria; c__Gammaproteobacteria; o__Pseudomonadales; f__Pseudomonadaceae; g__	0.451268	0.501734	0.730077	1	4.08596e-05	0.000185834
k__Bacteria; p__Proteobacteria; c__Gammaproteobacteria; o__Pasteurellales; f__Pasteurellaceae; g__Aggregatibacter	0.447113	0.503709	0.730487	1	5.76e-05	5.37155e-05
k__Bacteria; p__Acidobacteria; c__Acidobacteriia; o__Acidobacteriales; f__Acidobacteriaceae; g__	0.444155	0.505124	0.730487	1	2.64719e-07	3.95751e-07
k__Bacteria; p__Proteobacteria; c__Alphaproteobacteria; o__Rickettsiales; f__mitochondria; g__Lupinus	0.433142	0.510451	0.73249	1	9.90028e-07	2.46467e-06
k__Bacteria; p__Bacteroidetes; c__Bacteroidia; o__Bacteroidales; f__[Barnesiellaceae]; g__Barnesiella	0.431641	0.511185	0.73249	1	7.24312e-09	2.98069e-05
k__Bacteria; p__Proteobacteria; c__Alphaproteobacteria; o__Rhizobiales; f__Phyllobacteriaceae; g__Phyllobacterium	0.431641	0.511185	0.73249	1	1.92078e-07	2.45111e-06
k__Bacteria; p__Proteobacteria; c__Deltaproteobacteria; o__GMD14H09; f__; g__	0.427231	0.513351	0.733042	1	2.59137e-05	2.67224e-07
k__Bacteria; p__Firmicutes; c__Bacilli; o__Lactobacillales; f__Carnobacteriaceae; g__Carnobacterium	0.423036	0.515426	0.733042	1	5.67352e-05	1.29851e-05
k__Bacteria; p__Proteobacteria; c__Betaproteobacteria; o__Neisseriales; f__Neisseriaceae; g__Neisseria	0.41869	0.517592	0.733042	1	7.58055e-05	0.000149517
k__Bacteria; p__Actinobacteria; c__Actinobacteria; o__Actinomycetales; f__Nocardiopsaceae; g__Prauseria	0.416829	0.518523	0.733042	1	0.000301769	0.000559142
k__Bacteria; p__Proteobacteria; c__Betaproteobacteria; o__Methylophilales; f__Methylophilaceae; g__Methylobacillus	0.415148	0.519368	0.733042	1	1.31455e-05	5.1126e-05
k__Bacteria; p__Firmicutes; c__Bacilli; o__Lactobacillales; f__Aerococcaceae; g__Facklamia	0.3958	0.529266	0.744776	1	4.54402e-05	8.70425e-05
k__Bacteria; p__Firmicutes; c__Clostridia; o__Clostridiales; f__Veillonellaceae; g__Megamonas	0.383303	0.535841	0.751776	1	0.000827342	0.000160506
k__Bacteria; p__Proteobacteria; c__Betaproteobacteria; o__Neisseriales; f__Neisseriaceae; g__	0.35432	0.551678	0.771692	1	2.32398e-05	2.47327e-05
k__Bacteria; p__Lentisphaerae; c__[Lentisphaeria]; o__Victivallales; f__Victivallaceae; g__Victivallis	0.32877	0.566384	0.789719	1	3.66761e-05	3.59339e-05
k__Bacteria; p__Firmicutes; c__Clostridia; o__Clostridiales; f__Lachnospiraceae; g__Lachnobacterium	0.326166	0.567926	0.789719	1	0.00165579	0.00205511
k__Bacteria; p__[Thermi]; c__Deinococci; o__Deinococcales; f__Deinococcaceae; g__Deinococcus	0.301459	0.582969	0.8006	1	8.06692e-07	1.63874e-06
k__Bacteria; p__Proteobacteria; c__Betaproteobacteria; o__Burkholderiales; f__Comamonadaceae; g__Limnobacter	0.301459	0.582969	0.8006	1	9.34585e-08	2.43965e-07
k__Bacteria; p__Elusimicrobia; c__Elusimicrobia; o__Elusimicrobiales; f__Elusimicrobiaceae; g__	0.30076	0.583406	0.8006	1	1.12337e-05	1.62468e-05
k__Bacteria; p__Proteobacteria; c__Alphaproteobacteria; o__Rhizobiales; f__Hyphomicrobiaceae; g__Hyphomicrobium	0.300029	0.583864	0.8006	1	3.77628e-07	4.17671e-07
k__Bacteria; p__Proteobacteria; c__Gammaproteobacteria; o__Xanthomonadales; f__Xanthomonadaceae; g__	0.29692	0.58582	0.8006	1	0.00150468	0.00142803
k__Bacteria; p__Firmicutes; c__Bacilli; o__Bacillales; f__Paenibacillaceae; g__Brevibacillus	0.295758	0.586554	0.8006	1	3.47607e-06	3.89159e-07
k__Bacteria; p__Actinobacteria; c__Coriobacteriia; o__Coriobacteriales; f__Coriobacteriaceae; g__Adlercreutzia	0.293991	0.587674	0.8006	1	0.000200902	0.000173236
k__Bacteria; p__Proteobacteria; c__Betaproteobacteria; o__Burkholderiales; f__Comamonadaceae; g__	0.286065	0.592753	0.803394	1	0.000232971	0.00028665
k__Bacteria; p__Cyanobacteria; c__Chloroplast; o__Streptophyta; f__; g__	0.285461	0.593144	0.803394	1	0.000276925	0.000219078
k__Bacteria; p__Proteobacteria; c__Alphaproteobacteria; o__BD7-3; f__; g__	0.25137	0.616112	0.819362	1	9.81524e-07	1.47731e-07
k__Bacteria; p__Proteobacteria; c__Betaproteobacteria; o__Burkholderiales; f__Alcaligenaceae; g__Rhodobacter	0.25137	0.616112	0.819362	1	5.7759e-07	3.41501e-07
k__Bacteria; p__Proteobacteria; c__Betaproteobacteria; o__Rhodocyclales; f__Rhodocyclaceae; g__Azospira	0.25137	0.616112	0.819362	1	7.78469e-07	2.80432e-07
k__Bacteria; p__Proteobacteria; c__Alphaproteobacteria; o__Rhizobiales; f__Aurantimonadaceae; g__Aurantimonas	0.250221	0.61692	0.819362	1	1.06542e-06	2.03427e-06
k__Bacteria; p__Proteobacteria; c__Betaproteobacteria; o__Burkholderiales; f__Alcaligenaceae; g__Tetrathiobacter	0.249686	0.617296	0.819362	1	1.75305e-07	2.56928e-05
k__Bacteria; p__Firmicutes; c__Bacilli; o__Bacillales; f__Bacillaceae; g__Salinibacillus	0.249686	0.617296	0.819362	1	1.7054e-07	1.90576e-06
k__Bacteria; p__Proteobacteria; c__Alphaproteobacteria; o__; f__; g__	0.246921	0.619251	0.819362	1	2.13438e-06	1.16017e-05
k__Bacteria; p__Actinobacteria; c__Actinobacteria; o__Actinomycetales; f__Nocardiopsaceae; g__Nocardiopsis	0.2443	0.621117	0.819362	1	0.000177694	2.94035e-06
k__Bacteria; p__Bacteroidetes; c__Flavobacteriia; o__Flavobacteriales; f__[Weeksellaceae]; g__Chryseobacterium	0.242872	0.62214	0.819362	1	0.000245979	0.000305381
k__Bacteria; p__Proteobacteria; c__Epsilonproteobacteria; o__Campylobacterales; f__Helicobacteraceae; g__Helicobacter	0.242556	0.622366	0.819362	1	0.000108917	4.50713e-06
k__Bacteria; p__Firmicutes; c__Clostridia; o__Clostridiales; f__Lachnospiraceae; g__Catonella	0.238851	0.625037	0.820579	1	2.71931e-07	8.43351e-07
k__Bacteria; p__Proteobacteria; c__Alphaproteobacteria; o__Rhizobiales; f__Methylobacteriaceae; g__	0.219518	0.639408	0.837108	1	7.08659e-06	3.9665e-05
k__Bacteria; p__Firmicutes; c__Clostridia; o__Clostridiales; f__Lachnospiraceae; g__Anaerostipes	0.214755	0.643066	0.837521	1	0.00149302	0.00166893
k__Bacteria; p__Proteobacteria; c__Gammaproteobacteria; o__Enterobacteriales; f__Enterobacteriaceae; g__Pantoea	0.208949	0.647593	0.837521	1	6.41224e-06	5.64487e-06
k__Bacteria; p__Proteobacteria; c__Alphaproteobacteria; o__Rhodospirillales; f__Acetobacteraceae; g__Acetobacter	0.205547	0.65028	0.837521	1	1.22152e-06	1.93723e-06
k__Archaea; p__Euryarchaeota; c__Methanobacteria; o__Methanobacteriales; f__Methanobacteriaceae; g__Methanosphaera	0.204093	0.651437	0.837521	1	1.03816e-05	1.4104e-05
k__Bacteria; p__Actinobacteria; c__Coriobacteriia; o__Coriobacteriales; f__Coriobacteriaceae; g__	0.204034	0.651485	0.837521	1	0.00100874	0.000863981
k__Bacteria; p__Firmicutes; c__Bacilli; o__Bacillales; f__Planococcaceae; g__Viridibacillus	0.201571	0.653455	0.837521	1	1.79079e-05	2.89001e-06
k__Bacteria; p__Firmicutes; c__Bacilli; o__Lactobacillales; f__Carnobacteriaceae; g__	0.195239	0.658592	0.837521	1	2.93248e-06	2.24314e-06
k__Bacteria; p__Actinobacteria; c__Actinobacteria; o__Actinomycetales; f__Promicromonosporaceae; g__Cellulosimicrobium	0.19517	0.658648	0.837521	1	2.02865e-05	2.75831e-05
k__Bacteria; p__Firmicutes; c__Bacilli; o__Gemellales; f__Gemellaceae; g__	0.192809	0.660589	0.837521	1	0.000117554	0.00024224
k__Bacteria; p__Verrucomicrobia; c__[Spartobacteria]; o__[Chthoniobacterales]; f__[Chthoniobacteraceae]; g__Candidatus Xiphinematobacter	0.18963	0.663225	0.837521	1	3.5404e-07	6.67001e-07
k__Bacteria; p__Actinobacteria; c__Actinobacteria; o__Actinomycetales; f__Sanguibacteraceae; g__Sanguibacter	0.188341	0.664301	0.837521	1	6.52858e-07	1.09672e-06
k__Bacteria; p__SR1; c__; o__; f__; g__	0.188255	0.664373	0.837521	1	2.07745e-06	7.04313e-06
k__Bacteria; p__Proteobacteria; c__Alphaproteobacteria; o__Rhizobiales; f__Hyphomicrobiaceae; g__Rhodoplanes	0.185504	0.666685	0.837521	1	4.96224e-07	7.04835e-07
k__Bacteria; p__Actinobacteria; c__Acidimicrobiia; o__Acidimicrobiales; f__; g__	0.183821	0.66811	0.837521	1	4.93609e-06	2.25908e-06
k__Bacteria; p__Actinobacteria; c__Actinobacteria; o__Actinomycetales; f__Cellulomonadaceae; g__Sediminihabitans	0.182619	0.669132	0.837521	1	5.15883e-06	1.21808e-05
k__Bacteria; p__Firmicutes; c__Bacilli; o__Bacillales; f__Listeriaceae; g__Listeria	0.181187	0.670355	0.837521	1	1.32849e-06	2.01594e-06
k__Bacteria; p__Bacteroidetes; c__Bacteroidia; o__Bacteroidales; f__Porphyromonadaceae; g__Tannerella	0.180221	0.671184	0.837521	1	1.22924e-06	5.12704e-06
k__Bacteria; p__Bacteroidetes; c__Bacteroidia; o__Bacteroidales; f__Porphyromonadaceae; g__Dysgonomonas	0.179505	0.671799	0.837521	1	7.96627e-06	7.02745e-06
k__Bacteria; p__Firmicutes; c__Bacilli; o__Gemellales; f__; g__	0.176482	0.674414	0.838557	1	2.0605e-06	3.70502e-06
k__Bacteria; p__Firmicutes; c__Clostridia; o__Clostridiales; f__Veillonellaceae; g__Veillonella	0.155287	0.693533	0.860054	1	0.00111269	0.00187859
k__Bacteria; p__Actinobacteria; c__Actinobacteria; o__Bifidobacteriales; f__Bifidobacteriaceae; g__Scardovia	0.144534	0.703815	0.868235	1	1.97911e-06	1.43145e-06
k__Bacteria; p__Proteobacteria; c__Gammaproteobacteria; o__Enterobacteriales; f__Enterobacteriaceae; g__Serratia	0.144524	0.703825	0.868235	1	0.00201518	0.00394641
k__Bacteria; p__Proteobacteria; c__Gammaproteobacteria; o__Enterobacteriales; f__Enterobacteriaceae; g__Klebsiella	0.142245	0.706059	0.868712	1	4.46221e-05	3.47261e-05
k__Bacteria; p__Proteobacteria; c__Alphaproteobacteria; o__Rhodospirillales; f__Rhodospirillaceae; g__	0.137376	0.710903	0.869669	1	4.77584e-07	3.55159e-07
k__Bacteria; p__Proteobacteria; c__Betaproteobacteria; o__Rhodocyclales; f__Rhodocyclaceae; g__	0.136932	0.71135	0.869669	1	4.36154e-05	7.23199e-05
k__Bacteria; p__Actinobacteria; c__Actinobacteria; o__Actinomycetales; f__Propionibacteriaceae; g__Propionibacterium	0.130307	0.718114	0.869669	1	7.97703e-06	1.0082e-05
k__Bacteria; p__Proteobacteria; c__Betaproteobacteria; o__Burkholderiales; f__Alcaligenaceae; g__Oligella	0.130079	0.71835	0.869669	1	9.16935e-06	3.43057e-05
k__Bacteria; p__Bacteroidetes; c__Bacteroidia; o__Bacteroidales; f__Porphyromonadaceae; g__Porphyromonas	0.12454	0.724162	0.869669	1	0.00143079	0.000968177
k__Bacteria; p__Firmicutes; c__Clostridia; o__Clostridiales; f__Lachnospiraceae; g__Butyrivibrio	0.123533	0.725234	0.869669	1	3.04e-07	6.63626e-08
k__Bacteria; p__Proteobacteria; c__Betaproteobacteria; o__Burkholderiales; f__Comamonadaceae; g__Ramlibacter	0.122618	0.726213	0.869669	1	1.85019e-06	1.53687e-07
k__Bacteria; p__Proteobacteria; c__Alphaproteobacteria; o__Rhizobiales; f__Rhizobiaceae; g__Rhizobium	0.122618	0.726213	0.869669	1	2.50348e-06	4.34634e-07
k__Bacteria; p__Proteobacteria; c__Betaproteobacteria; o__Burkholderiales; f__Comamonadaceae; g__Schlegelella	0.121706	0.727191	0.869669	1	5.71054e-07	4.01847e-07
k__Bacteria; p__Proteobacteria; c__Alphaproteobacteria; o__Rhodobacterales; f__Rhodobacteraceae; g__Rhodobacter	0.121706	0.727191	0.869669	1	2.31953e-06	2.72054e-05
k__Bacteria; p__Proteobacteria; c__Alphaproteobacteria; o__Rhizobiales; f__Bradyrhizobiaceae; g__Bosea	0.121706	0.727191	0.869669	1	2.85298e-07	1.19705e-06
k__Bacteria; p__Proteobacteria; c__Alphaproteobacteria; o__Rickettsiales; f__mitochondria; g__Gyrocarpus	0.118991	0.730131	0.870968	1	4.25855e-08	2.88043e-06
k__Bacteria; p__Proteobacteria; c__Gammaproteobacteria; o__Pseudomonadales; f__Moraxellaceae; g__Psychrobacter	0.108981	0.741307	0.882062	1	9.01391e-06	0.000124396
k__Bacteria; p__Firmicutes; c__Clostridia; o__Clostridiales; f__Ruminococcaceae; g__Butyricicoccus	0.0906204	0.76339	0.906044	1	1.46556e-05	4.56404e-05
k__Bacteria; p__Proteobacteria; c__Gammaproteobacteria; o__Xanthomonadales; f__Xanthomonadaceae; g__Pseudoxanthomonas	0.0694968	0.792071	0.927723	1	5.86994e-06	1.43745e-06
k__Bacteria; p__Proteobacteria; c__Gammaproteobacteria; o__Enterobacteriales; f__Enterobacteriaceae; g__Proteus	0.069399	0.792214	0.927723	1	0.00508291	0.00152557
k__Bacteria; p__Proteobacteria; c__Betaproteobacteria; o__Burkholderiales; f__Alcaligenaceae; g__	0.0686478	0.793316	0.927723	1	6.01012e-05	1.85556e-05
k__Bacteria; p__Firmicutes; c__Bacilli; o__Bacillales; f__[Thermicanaceae]; g__Thermicanus	0.0683386	0.793771	0.927723	1	3.14371e-06	6.28562e-06
k__Bacteria; p__Proteobacteria; c__Betaproteobacteria; o__Burkholderiales; f__Oxalobacteraceae; g__Herbaspirillum	0.0679323	0.794371	0.927723	1	8.56055e-05	0.000416546
k__Bacteria; p__Proteobacteria; c__Gammaproteobacteria; o__Enterobacteriales; f__Enterobacteriaceae; g__Providencia	0.0674919	0.795024	0.927723	1	0.000287665	5.64072e-05
k__Bacteria; p__Actinobacteria; c__Actinobacteria; o__Actinomycetales; f__Dermacoccaceae; g__Dermacoccus	0.06719	0.795473	0.927723	1	1.4037e-06	3.25923e-07
k__Bacteria; p__Verrucomicrobia; c__Opitutae; o__[Cerasicoccales]; f__[Cerasicoccaceae]; g__	0.0647261	0.799176	0.929735	1	7.63947e-05	8.84951e-06
k__Bacteria; p__Verrucomicrobia; c__[Spartobacteria]; o__[Chthoniobacterales]; f__[Chthoniobacteraceae]; g__DA101	0.0605584	0.805615	0.932609	1	1.18957e-06	1.94638e-06
k__Bacteria; p__Proteobacteria; c__Gammaproteobacteria; o__Pasteurellales; f__Pasteurellaceae; g__Actinobacillus	0.0605583	0.805616	0.932609	1	1.76136e-06	9.11815e-06
k__Bacteria; p__Proteobacteria; c__Betaproteobacteria; o__Burkholderiales; f__Alcaligenaceae; g__Rhodospirillum	0.0521549	0.819355	0.943301	1	0.000267117	0.00022661
k__Bacteria; p__Bacteroidetes; c__Sphingobacteriia; o__Sphingobacteriales; f__Sphingobacteriaceae; g__Pedobacter	0.0516382	0.820237	0.943301	1	5.43583e-05	4.04266e-05
k__Bacteria; p__Firmicutes; c__Erysipelotrichi; o__Erysipelotrichales; f__Erysipelotrichaceae; g__Holdemania	0.0498963	0.823244	0.943301	1	0.000410362	0.000391242
k__Bacteria; p__Proteobacteria; c__Alphaproteobacteria; o__Rhizobiales; f__Methylobacteriaceae; g__Methylobacterium	0.0489758	0.824855	0.943301	1	1.8943e-06	2.78142e-06
k__Bacteria; p__Firmicutes; c__Bacilli; o__Lactobacillales; f__Enterococcaceae; g__	0.0479834	0.82661	0.943301	1	2.50096e-05	2.11668e-05
k__Bacteria; p__Proteobacteria; c__Alphaproteobacteria; o__Rhizobiales; f__Brucellaceae; g__Ochrobactrum	0.0455687	0.830962	0.943301	1	0.000552822	0.000284635
k__Bacteria; p__Spirochaetes; c__Spirochaetes; o__Spirochaetales; f__Spirochaetaceae; g__Treponema	0.0452436	0.831557	0.943301	1	1.61888e-06	6.406e-06
k__Bacteria; p__Firmicutes; c__Clostridia; o__Clostridiales; f__Lachnospiraceae; g__Lachnospira	0.0448535	0.832274	0.943301	1	0.00913689	0.00873129
k__Bacteria; p__Proteobacteria; c__Betaproteobacteria; o__Burkholderiales; f__Burkholderiaceae; g__Salinispora	0.0418471	0.837911	0.943301	1	8.229e-07	8.84858e-07
k__Bacteria; p__Firmicutes; c__Bacilli; o__Lactobacillales; f__Aerococcaceae; g__	0.0415072	0.838562	0.943301	1	3.6285e-06	1.03513e-05
k__Bacteria; p__Firmicutes; c__Clostridia; o__Clostridiales; f__Ruminococcaceae; g__	0.0413748	0.838816	0.943301	1	0.0882928	0.0865379
k__Bacteria; p__Acidobacteria; c__DA052; o__Ellin6513; f__; g__	0.0413124	0.838936	0.943301	1	8.27748e-07	8.47436e-07
k__Bacteria; p__Firmicutes; c__Bacilli; o__Bacillales; f__Planococcaceae; g__Rummeliibacillus	0.0393396	0.842777	0.943908	1	0.000869242	1.66826e-05
k__Bacteria; p__Proteobacteria; c__Betaproteobacteria; o__Neisseriales; f__Neisseriaceae; g__Conchiformibius	0.0389484	0.843551	0.943908	1	2.87242e-06	8.6584e-06
k__Bacteria; p__Proteobacteria; c__Betaproteobacteria; o__Burkholderiales; f__Alcaligenaceae; g__Achromobacter	0.0379713	0.845501	0.943908	1	0.000727884	0.000158898
k__Bacteria; p__Tenericutes; c__Mollicutes; o__Anaeroplasmatales; f__Anaeroplasmataceae; g__Anaeroplasma	0.0365917	0.848299	0.944788	1	1.71506e-07	1.14161e-06
k__Bacteria; p__Proteobacteria; c__Alphaproteobacteria; o__Rhizobiales; f__Rhizobiaceae; g__	0.0354872	0.850579	0.945087	1	0.000348339	0.000261346
k__Bacteria; p__Firmicutes; c__Bacilli; o__Turicibacterales; f__Turicibacteraceae; g__Turicibacter	0.0324252	0.857098	0.948928	1	0.00101769	0.00071465
k__Bacteria; p__Proteobacteria; c__Alphaproteobacteria; o__Rhizobiales; f__Brucellaceae; g__Pseudochrobactrum	0.0319064	0.858233	0.948928	1	1.06501e-05	4.33679e-06
k__Bacteria; p__Proteobacteria; c__Alphaproteobacteria; o__Rhodobacterales; f__Rhodobacteraceae; g__Paracoccus	0.0307505	0.860798	0.948928	1	7.15988e-05	1.44412e-05
k__Bacteria; p__Proteobacteria; c__Alphaproteobacteria; o__Sphingomonadales; f__Sphingomonadaceae; g__Novosphingobium	0.0298635	0.8628	0.948928	1	2.62635e-06	1.14143e-05
k__Bacteria; p__Proteobacteria; c__Gammaproteobacteria; o__Enterobacteriales; f__Enterobacteriaceae; g__Rahnella	0.0290582	0.864645	0.948928	1	1.30987e-05	2.50186e-06
k__Bacteria; p__Actinobacteria; c__Coriobacteriia; o__Coriobacteriales; f__Coriobacteriaceae; g__Atopobium	0.0284097	0.866149	0.948928	1	3.67734e-05	7.57719e-05
k__Bacteria; p__TM7; c__TM7-3; o__CW040; f__; g__	0.027222	0.868951	0.949784	1	3.78444e-07	6.02305e-07
k__Bacteria; p__Acidobacteria; c__Solibacteres; o__Solibacterales; f__Solibacteraceae; g__Candidatus Solibacter	0.0257144	0.8726	0.950724	1	1.75216e-07	4.58662e-07
k__Bacteria; p__Bacteroidetes; c__Bacteroidia; o__Bacteroidales; f__[Paraprevotellaceae]; g__YRC22	0.0251585	0.873973	0.950724	1	2.14649e-05	3.55704e-05
k__Bacteria; p__Proteobacteria; c__Betaproteobacteria; o__Burkholderiales; f__Burkholderiaceae; g__Burkholderia	0.0238704	0.877215	0.950724	1	5.06811e-06	1.4854e-06
k__Bacteria; p__Proteobacteria; c__Alphaproteobacteria; o__Sphingomonadales; f__Sphingomonadaceae; g__Sphingomonas	0.0227961	0.879989	0.950724	1	7.68414e-06	0.000155876
k__Bacteria; p__Actinobacteria; c__Actinobacteria; o__Actinomycetales; f__Intrasporangiaceae; g__Knoellia	0.0216558	0.883007	0.950724	1	2.05638e-07	6.04699e-07
k__Bacteria; p__Firmicutes; c__Bacilli; o__Lactobacillales; f__Enterococcaceae; g__Vagococcus	0.0206719	0.885676	0.950724	1	1.09129e-05	1.12144e-05
k__Bacteria; p__Proteobacteria; c__Gammaproteobacteria; o__Cardiobacteriales; f__Cardiobacteriaceae; g__Cardiobacterium	0.020506	0.886133	0.950724	1	9.05141e-07	1.6579e-06
k__Bacteria; p__Actinobacteria; c__Actinobacteria; o__Actinomycetales; f__Dietziaceae; g__Dietzia	0.0199802	0.887592	0.950724	1	2.78147e-06	2.19472e-06
k__Bacteria; p__Proteobacteria; c__Betaproteobacteria; o__Burkholderiales; f__Comamonadaceae; g__Acidovorax	0.0193087	0.889485	0.950724	1	3.4722e-05	1.41791e-05
k__Bacteria; p__Firmicutes; c__Clostridia; o__Clostridiales; f__[Tissierellaceae]; g__ph2	0.018937	0.890547	0.950724	1	0.000276784	0.000236583
k__Bacteria; p__Proteobacteria; c__Alphaproteobacteria; o__Sphingomonadales; f__Sphingomonadaceae; g__	0.0184132	0.892062	0.950724	1	6.9255e-05	0.000142229
k__Bacteria; p__Bacteroidetes; c__[Saprospirae]; o__[Saprospirales]; f__Chitinophagaceae; g__	0.0171831	0.895709	0.951167	1	1.10205e-07	6.63302e-05
k__Bacteria; p__Firmicutes; c__Clostridia; o__Clostridiales; f__Peptostreptococcaceae; g__Clostridium	0.0169135	0.896525	0.951167	1	2.01016e-07	5.21095e-07
k__Bacteria; p__Firmicutes; c__Clostridia; o__Clostridiales; f__[Tissierellaceae]; g__	0.0152125	0.901839	0.954234	1	1.5729e-05	1.31541e-05
k__Bacteria; p__Proteobacteria; c__Gammaproteobacteria; o__Xanthomonadales; f__Xanthomonadaceae; g__Luteimonas	0.0147064	0.903477	0.954234	1	2.3701e-06	7.93424e-06
k__Bacteria; p__Proteobacteria; c__Gammaproteobacteria; o__Pseudomonadales; f__Moraxellaceae; g__Moraxella	0.013072	0.908974	0.957887	1	8.84099e-08	4.21006e-06
k__Bacteria; p__Proteobacteria; c__Betaproteobacteria; o__Burkholderiales; f__Comamonadaceae; g__Polaromonas	0.0122678	0.911807	0.958723	1	3.08562e-06	3.09132e-06
k__Bacteria; p__Bacteroidetes; c__Sphingobacteriia; o__Sphingobacteriales; f__Sphingobacteriaceae; g__Olivibacter	0.0112352	0.915585	0.958873	1	3.88618e-06	7.68175e-07
k__Bacteria; p__Proteobacteria; c__Gammaproteobacteria; o__Pasteurellales; f__Pasteurellaceae; g__Haemophilus	0.0101912	0.919589	0.958873	1	0.0010435	0.00117286
k__Bacteria; p__Firmicutes; c__Bacilli; o__Bacillales; f__Alicyclobacillaceae; g__Alicyclobacillus	0.0088718	0.924958	0.958873	1	2.29573e-06	2.33381e-06
k__Bacteria; p__Proteobacteria; c__Alphaproteobacteria; o__Rhizobiales; f__Hyphomicrobiaceae; g__Devosia	0.00843217	0.926836	0.958873	1	1.03851e-06	1.43908e-05
k__Bacteria; p__Fusobacteria; c__Fusobacteriia; o__Fusobacteriales; f__Fusobacteriaceae; g__Cetobacterium	0.00843217	0.926836	0.958873	1	8.81627e-08	1.87617e-06
k__Bacteria; p__Synergistetes; c__Synergistia; o__Synergistales; f__Synergistaceae; g__	0.00816661	0.927994	0.958873	1	9.46701e-07	3.42451e-06
k__Bacteria; p__Proteobacteria; c__Betaproteobacteria; o__Rhodocyclales; f__Rhodocyclaceae; g__Petrobacter	0.00790529	0.929152	0.958873	1	5.09871e-07	3.54279e-06
k__Bacteria; p__Actinobacteria; c__Actinobacteria; o__Actinomycetales; f__Sporichthyaceae; g__	0.00764823	0.930311	0.958873	1	7.44839e-07	3.19745e-07
k__Bacteria; p__Proteobacteria; c__Gammaproteobacteria; o__Vibrionales; f__Pseudoalteromonadaceae; g__Pseudoalteromonas	0.00764823	0.930311	0.958873	1	8.28049e-07	1.41719e-07
k__Bacteria; p__Proteobacteria; c__Betaproteobacteria; o__Rhodocyclales; f__Rhodocyclaceae; g__Dechloromonas	0.00700981	0.933275	0.959824	1	2.04226e-05	7.54467e-06
k__Bacteria; p__Proteobacteria; c__Betaproteobacteria; o__Burkholderiales; f__Comamonadaceae; g__Xenophilus	0.00653848	0.935553	0.960065	1	4.74319e-06	3.85979e-06
k__Bacteria; p__Proteobacteria; c__Alphaproteobacteria; o__Rhodospirillales; f__Rhodospirillaceae; g__Azospirillum	0.00407736	0.949086	0.96302	1	1.54665e-06	1.97511e-05
k__Bacteria; p__Actinobacteria; c__Actinobacteria; o__Actinomycetales; f__Micromonosporaceae; g__Micromonospora	0.00381855	0.950727	0.96302	1	1.5627e-06	2.98144e-07
k__Bacteria; p__Actinobacteria; c__Nitriliruptoria; o__Euzebyales; f__Euzebyaceae; g__Euzebya	0.00381855	0.950727	0.96302	1	1.3952e-06	5.36829e-08
k__Bacteria; p__Firmicutes; c__Clostridia; o__Clostridiales; f__[Tissierellaceae]; g__Sedimentibacter	0.00381855	0.950727	0.96302	1	5.67084e-06	1.07422e-06
k__Bacteria; p__Bacteroidetes; c__Flavobacteriia; o__Flavobacteriales; f__Flavobacteriaceae; g__Salinimicrobium	0.00381855	0.950727	0.96302	1	6.2784e-07	4.57188e-08
k__Bacteria; p__Proteobacteria; c__Gammaproteobacteria; o__Xanthomonadales; f__Xanthomonadaceae; g__Dokdonella	0.00381855	0.950727	0.96302	1	3.10233e-06	2.48945e-06
k__Bacteria; p__Actinobacteria; c__Actinobacteria; o__Actinomycetales; f__Mycobacteriaceae; g__Mycobacterium	0.00249722	0.960145	0.970434	1	9.58304e-06	4.31082e-06
k__Bacteria; p__Proteobacteria; c__Gammaproteobacteria; o__Xanthomonadales; f__Xanthomonadaceae; g__Stenotrophomonas	0.00224911	0.962175	0.970434	1	0.00417437	0.00193886
k__Bacteria; p__Firmicutes; c__Clostridia; o__Clostridiales; f__Veillonellaceae; g__Phascolarctobacterium	0.000386435	0.984316	0.988355	1	0.00740647	0.0069753
k__Bacteria; p__Firmicutes; c__Bacilli; o__Lactobacillales; f__Aerococcaceae; g__Alloiococcus	0.000321095	0.985703	0.988355	1	3.44328e-06	4.65394e-06
k__Bacteria; p__Proteobacteria; c__Alphaproteobacteria; o__Caulobacterales; f__Caulobacteraceae; g__Mycoplana	0.000287724	0.986467	0.988355	1	8.08573e-06	5.27888e-05
k__Bacteria; p__Proteobacteria; c__Alphaproteobacteria; o__Caulobacterales; f__Caulobacteraceae; g__	0.000213029	0.988355	0.988355	1	0.000119379	0.000222954

[truncated: 10 more sheets: BMI_Phylum, BMI_Class, BMI_Order, BMI_Family, BMI_Genus, Age_Phylum, Age_Class, Age_Order, Age_Family, Age_Genus]
