# Supplementary material for: Gut microbiota diversity across ethnicities in the United States
Source: PLoS Biol. 2018 Dec 4;16(12):e2006842. doi: 10.1371/journal.pbio.2006842 (PMC6279019; doi:10.1371/journal.pbio.2006842)
Supplement: S6 Table — Results of linear (Abundance) and logistic (Presence Absence) regression results for differential taxa abundance across metadata factors separated by taxonomic level. Columns in order indicate the taxon name, the number of individuals with nonzero abundance; then the p-value for ethnicity alone, the p-value Bonferroni corrected, the f-test statistic, and R2; then the same values for the regression with ethnicity, age, sex, and BMI together; then the abundances in each ethnic group; and finally the p-values for each factor broken down. AGP, American Gut Project; BMI, body mass index. (XLSX) [file pbio.2006842.s010.xlsx]

## Sheet: Abundance_Phylum
Taxon	Number Obs.	Ethnicity p	Bonferroni	Ethnicity f-stat	Ethnicity R^2	All p	Bonferroni	All f-stat	All R^2	Caucasian Mean	Hispanic Mean	Asian or Pacific Islander Mean	African American Mean	Intercept	All Caucasian p	All Asian-Pacific Islander p	All Hispanic p	All Sex p	All Age p	All BMI p
k__Bacteria; p__Cyanobacteria	803	0.000246845	0.00419636	6.47839	0.0237467	0.000395845	0.00672937	4.16252	0.0304213	0.00207704	0.0141814	0.00114815	0.000164185	2.81702e-10	0.304282	0.853034	0.0940106	0.135526	0.983476	0.167989
k__Bacteria; p__Verrucomicrobia	1131	0.000652271	0.0110886	5.76435	0.0151124	2.21701e-12	3.76891e-11	11.382	0.0572778	0.0215775	0.0127381	0.0241293	0.0154217	4.93004e-13	0.173764	0.857954	0.576835	9.7477e-08	0.00129037	0.0359532
k__Bacteria; p__Actinobacteria	1368	0.0489993	0.832988	2.62654	0.00574367	8.85227e-09	1.50489e-07	8.23881	0.035048	0.021358	0.0188263	0.0289121	0.0385374	4.69647e-21	0.443644	0.986451	0.623824	0.000489599	5.95499e-05	0.00302751
k__Archaea; p__Euryarchaeota	308	0.060762	1	2.48549	0.0239407	0.00777037	0.132096	2.97374	0.0559601	0.000984705	0.000382552	0.000273059	0.00025626	1.20695e-08	0.686406	0.616605	0.864765	0.0521396	0.0318476	0.539117
k__Bacteria; p__Bacteroidetes	1375	0.076243	1	2.29407	0.00499478	2.08328e-06	3.54157e-05	6.17752	0.0263797	0.401198	0.445633	0.439382	0.505757	0.123905	0.133523	0.452577	0.764823	6.00483e-05	0.199728	0.00586453
k__Bacteria; p__Tenericutes	864	0.0942703	1	2.13533	0.00739375	2.64258e-06	4.49238e-05	6.12967	0.0411489	0.0100644	0.0102403	0.00858544	0.00976424	2.51871e-06	0.914467	0.447344	0.801015	0.0900073	9.72058e-05	0.000876707
k__Bacteria; p__Synergistetes	195	0.11815	1	1.98153	0.0301841	0.00105274	0.0178966	3.90912	0.110921	0.000526021	0.00014908	0.000102881	7.32172e-05	9.60817e-10	0.329852	0.935968	0.496039	0.0067331	0.381569	0.0297321
k__Bacteria; p__Acidobacteria	31	0.125609	1	2.48739	0.0789965	0.634439	1	0.646358	0.0904458	0.000121989		0.000283669		2.70432e-07	0.152426			0.970723	0.731134	0.725904
k__Bacteria; p__TM7	62	0.182603	1	1.7504	0.0560122	0.142263	1	1.73222	0.133946	0.000111338	1.9058e-05	5.67851e-05		1.47285e-18	0.415204	Nan	0.0783764	0.292031	0.422637	0.129816
k__Bacteria; p__Firmicutes	1375	0.224272	1	1.45814	0.00318054	0.00217488	0.0369729	3.4522	0.0149154	0.497337	0.456764	0.460808	0.380332	5.15121e-10	0.0903269	0.299963	0.218045	0.000170194	0.471041	0.75221
k__Bacteria; p__[Thermi]	5	0.424276	1	0.851127	0.221007		0	0	1	0.000401442		5.00877e-05
k__Bacteria; p__Spirochaetes	33	0.478057	1	0.756483	0.0480109	0.750948	1	0.530844	0.0895057	0.000253883	9.66088e-05	0.000546533		4.41582e-06	0.379575	Nan	0.297618	0.645783	0.445435	0.596756
k__Bacteria; p__Lentisphaerae	317	0.5236	1	0.749031	0.00712803	0.178175	1	1.49836	0.0281831	0.000954754	0.00187276	0.000862472	0.000905166	1.2267e-13	0.964912	0.64544	0.603068	0.58917	0.0881449	0.0643513
k__Bacteria; p__Fusobacteria	577	0.565572	1	0.678301	0.00353875	0.484286	1	0.913955	0.00952891	0.0031399	0.000819027	0.00460488	0.000119675	5.5829e-11	0.669252	0.508698	0.491916	0.295422	0.421306	0.265356
k__Bacteria; p__Chloroflexi	7	0.697321	1	0.169847	0.0328535	0.998367	1	0.0210549	0.0404081	0.000292736		0.000475978		0.650741	0.927446	Nan	Nan	0.988597	0.977925	0.980176
k__Bacteria; p__Proteobacteria	1375	0.777323	1	0.366336	0.000800968	0.0234709	0.399006	2.44532	0.0106113	0.0525704	0.0487777	0.049243	0.0626009	4.55361e-12	0.604434	0.603257	0.969738	0.0124694	0.859226	0.0260555
k__Bacteria; p__SR1	33	0.973799	1	0.0265734	0.00176843	0.0212117	0.360598	3.20626	0.37255	0.000208927	4.67333e-05	5.55614e-05		2.33275e-11	0.540078	Nan	0.730328	0.848201	0.553065	0.000783545
k__Bacteria; p__Gemmatimonadetes	1						0			0.00241563					Nan	Nan	Nan	Nan
k__Bacteria; p__Elusimicrobia	17				0	0.78448	1	0.357722	0.0762562	0.00110235				0.196497	Nan	Nan	Nan	0.62171	0.982902	0.39502

## Sheet: Abundance_Class
Taxon	Number Obs.	Ethnicity p	Bonferroni	Ethnicity f-stat	Ethnicity R^2	All p	Bonferroni	All f-stat	All R^2	Caucasian Mean	Hispanic Mean	Asian or Pacific Islander Mean	African American Mean	Intercept	All Caucasian p	All Asian-Pacific Islander p	All Hispanic p	All Sex p	All Age p	All BMI p
k__Bacteria; p__Proteobacteria; c__Alphaproteobacteria	976	1.77757e-06	6.577e-05	9.97107	0.0298561	4.82772e-11	1.78626e-09	10.2678	0.0597772	0.00932638	0.0191639	0.00416914	0.000844467	1.59329e-23	0.00119839	0.0388162	3.62623e-06	8.30798e-05	0.0042705	0.208261
k__Bacteria; p__Verrucomicrobia; c__Verrucomicrobiae	1121	0.000355854	0.0131666	6.19692	0.016371	3.15851e-13	1.16865e-11	12.1157	0.0612578	0.0217303	0.0122818	0.0241177	0.0154217	8.06305e-13	0.168697	0.869773	0.659483	1.58764e-08	0.00189854	0.0429586
k__Bacteria; p__Proteobacteria; c__Epsilonproteobacteria	434	0.000811364	0.0300205	5.67237	0.0380682	0.000496513	0.018371	4.11588	0.0546725	0.000931652	0.00323236	0.00178648	0.000144278	2.44804e-15	0.669489	0.789248	0.0685998	0.441192	0.0359551	0.328618
k__Bacteria; p__Cyanobacteria; c__4C0d-2	485	0.00216031	0.0799314	6.21632	0.0251453	0.000951366	0.0352006	4.20275	0.0420263	0.00267797	0.0186618	0.00223057		4.74469e-18	0.136803	Nan	0.00112217	0.052193	0.78016	0.117227
k__Bacteria; p__Verrucomicrobia; c__Opitutae	35	0.00787624	0.291421	5.65709	0.261212	0.0320329	1	2.86412	0.330573	0.00103311	0.0264268	0.000146049		1.72903e-05	0.72514	Nan	0.0419033	0.958948	0.298113	0.400793
k__Bacteria; p__Actinobacteria; c__Actinobacteria	1343	0.00915668	0.338797	3.86029	0.00857473	1.22909e-08	4.54765e-07	8.11833	0.035177	0.0185013	0.01628	0.0267768	0.0368524	2.82533e-15	0.291264	0.888872	0.658733	0.0073982	6.41095e-06	0.0109141
k__Bacteria; p__Acidobacteria; c__Acidobacteriia	26	0.0197678	0.731409	6.23705	0.206272	0.240381	1	1.4922	0.221323	6.60077e-05		0.000179279		1.42049e-06	0.0308926	Nan	Nan	0.701504	0.741005	0.910787
k__Bacteria; p__Bacteroidetes; c__Bacteroidia	1375	0.0564144	1	2.521	0.00548614	8.70987e-06	0.000322265	5.63003	0.0240981	0.398865	0.445572	0.439191	0.505688	0.118361	0.128916	0.466483	0.775622	0.000158764	0.237622	0.0117093
k__Bacteria; p__Acidobacteria; c__DA052	20	0.0593004	1	4.05279	0.183777	0.378779	1	1.13192	0.23186	4.88102e-05		0.000223694		0.000177354	0.0760924	Nan	Nan	0.396358	0.649815	0.585232
k__Bacteria; p__Actinobacteria; c__Thermoleophilia	29	0.0600687	1	3.85194	0.124853	0.218993	1	1.55291	0.205604	0.000114248		0.00137399		2.87236e-06	0.113739	Nan	Nan	0.300053	0.792085	0.764018
k__Archaea; p__Euryarchaeota; c__Methanobacteria	298	0.0839656	1	2.23777	0.0223246	0.0164311	0.607952	2.64234	0.0516664	0.000984811	0.000405957	0.000273059	0.000219651	6.03905e-09	0.597483	0.692056	0.705842	0.0425733	0.0602583	0.724013
k__Bacteria; p__Verrucomicrobia; c__[Spartobacteria]	28	0.104087	1	2.83698	0.0983798	0.300326	1	1.29741	0.184098	8.88023e-05		0.000258221		3.6373e-07	0.150597	Nan	Nan	0.370271	0.489162	0.803111
k__Bacteria; p__Actinobacteria; c__Acidimicrobiia	13	0.105745	1	3.1057	0.220174	0.156313	1	2.22239	0.526335	0.000179093		0.00160634		0.00412988	0.199472	Nan	Nan	0.582883	0.0977391	0.216226
k__Bacteria; p__Synergistetes; c__Synergistia	195	0.11815	1	1.98153	0.0301841	0.00105274	0.0389515	3.90912	0.110921	0.000526021	0.00014908	0.000102881	7.32172e-05	9.60817e-10	0.329852	0.935968	0.496039	0.0067331	0.381569	0.0297321
k__Bacteria; p__Tenericutes; c__Mollicutes	808	0.134376	1	1.86273	0.00690252	4.72551e-05	0.00174844	5.0093	0.0361658	0.00985168	0.0110222	0.0084347	0.00973678	4.22064e-06	0.861721	0.43894	0.685381	0.271648	0.000306975	0.00133683
k__Archaea; p__Euryarchaeota; c__Thermoplasmata	23	0.13617	1	2.20652	0.180765	0.0524063	1	2.76882	0.448841	0.000420605	5.48757e-05		3.66086e-05	1.73702e-05	0.115781	Nan	0.930852	0.448334	0.0327428	0.35567
k__Bacteria; p__Spirochaetes; c__Spirochaetes	23	0.164841	1	1.9755	0.164962	0.39293	1	1.10717	0.245646	0.000227475	9.66088e-05	0.00102652		0.000801794	0.0518659	Nan	0.0712016	0.695123	0.878294	0.211861
k__Bacteria; p__TM7; c__TM7-3	62	0.182603	1	1.7504	0.0560122	0.142263	1	1.73222	0.133946	0.000111338	1.9058e-05	5.67851e-05		1.47285e-18	0.415204	Nan	0.0783764	0.292031	0.422637	0.129816
k__Bacteria; p__Proteobacteria; c__Betaproteobacteria	1320	0.182698	1	1.62083	0.00368131	0.000789735	0.0292202	3.86461	0.0173536	0.0121754	0.0234105	0.0155565	0.0156684	9.76878e-12	0.156958	0.354883	0.545148	0.218548	0.234408	0.000485191
k__Bacteria; p__Actinobacteria; c__Coriobacteriia	1318	0.191614	1	1.58325	0.0036017	0.000102857	0.0038057	4.67414	0.0209439	0.00333039	0.0026918	0.00245017	0.00168231	6.00763e-75	0.0713839	0.194792	0.0527289	0.00237478	0.374902	0.00291995
k__Bacteria; p__Firmicutes; c__Clostridia	1375	0.200031	1	1.54914	0.00337836	0.00926072	0.342647	2.84786	0.0123365	0.459158	0.437802	0.410769	0.357254	1.16983e-08	0.153387	0.531654	0.208092	0.00130591	0.317054	0.641836
k__Bacteria; p__Firmicutes; c__Bacilli	1369	0.213334	1	1.49802	0.00328155	0.31398	1	1.18047	0.00517342	0.0248989	0.00985138	0.0312845	0.0142366	5.90836e-28	0.391637	0.169286	0.93636	0.594184	0.329265	0.317864
k__Bacteria; p__Spirochaetes; c__[Brachyspirae]	10	0.234699	1	1.65158	0.171121	0.823	1	0.36783	0.22736	0.000306701		6.6541e-05		0.0244943	0.411888	Nan	Nan	0.907124	0.646174	0.614696
k__Bacteria; p__Chloroflexi; c__Gitt-GS-136	5	0.255424	1	1.96608	0.395902		0	0	1	4.58324e-05		0.000475978				Nan	Nan
k__Bacteria; p__Cyanobacteria; c__Chloroplast	543	0.316885	1	1.17945	0.00652185	0.328779	1	1.15564	0.012771	0.000650112	0.000483141	0.000438219	0.000164185	7.10857e-16	0.791113	0.805636	0.951617	0.720719	0.112681	0.428236
k__Bacteria; p__Acidobacteria; c__Solibacteres	19	0.373944	1	0.833804	0.0467542	0.29895	1	1.35482	0.279067	5.38963e-05		8.94775e-05		3.36004e-06	0.111945	Nan	Nan	0.94555	0.12591	0.248018
k__Bacteria; p__Bacteroidetes; c__[Saprospirae]	13	0.409462	1	0.735308	0.0626578	0.604371	1	0.715517	0.263492	0.0202723		0.00121094		0.716982	0.314086	Nan	Nan	0.288232	0.793696	0.899105
k__Bacteria; p__[Thermi]; c__Deinococci	5	0.424276	1	0.851127	0.221007		0	0	1	0.000401442		5.00877e-05				Nan	Nan
k__Bacteria; p__Tenericutes; c__RF3	317	0.425091	1	0.932782	0.00886118	0.363527	1	1.09774	0.0208046	0.00228501	0.00242859	0.000697187	0.000109826	3.02914e-06	0.3512	0.652704	0.288618	0.145244	0.404117	0.53758
k__Bacteria; p__Proteobacteria; c__Deltaproteobacteria	1151	0.426414	1	0.928171	0.00242177	0.114607	1	1.71259	0.00890217	0.00342957	0.00363966	0.00342144	0.00597982	3.74612e-24	0.216131	0.240843	0.599794	0.04903	0.874743	0.1333
k__Bacteria; p__Bacteroidetes; c__Sphingobacteriia	150	0.490598	1	0.715591	0.00964205	0.704299	1	0.594361	0.0202203	0.00456228	5.29067e-05	0.000361913		2.69053e-07	0.546804	Nan	0.521287	0.454662	0.438861	0.514205
k__Bacteria; p__Lentisphaerae; c__[Lentisphaeria]	317	0.5236	1	0.749031	0.00712803	0.178175	1	1.49836	0.0281831	0.000954754	0.00187276	0.000862472	0.000905166	1.2267e-13	0.964912	0.64544	0.603068	0.58917	0.0881449	0.0643513
k__Bacteria; p__Fusobacteria; c__Fusobacteriia	577	0.565572	1	0.678301	0.00353875	0.484286	1	0.913955	0.00952891	0.0031399	0.000819027	0.00460488	0.000119675	5.5829e-11	0.669252	0.508698	0.491916	0.295422	0.421306	0.265356
k__Bacteria; p__Bacteroidetes; c__Flavobacteriia	322	0.841992	1	0.276992	0.00260632	0.404797	1	1.03129	0.0192652	0.00694452	0.000416774	0.000506161	0.000224286	2.42582e-12	0.521317	0.638396	0.627304	0.147736	0.453093	0.202104
k__Bacteria; p__Proteobacteria; c__Gammaproteobacteria	1348	0.856681	1	0.25657	0.000572374	0.344186	1	1.12684	0.00501651	0.0316067	0.00772127	0.0297631	0.0417796	3.29694e-18	0.539916	0.553726	0.739296	0.317226	0.167645	0.0997431
k__Bacteria; p__Firmicutes; c__Erysipelotrichi	1372	0.889983	1	0.20932	0.000458825	3.4632e-06	0.000128138	5.98366	0.0256277	0.013433	0.00911008	0.0187543	0.00884127	1.01441e-51	0.419867	0.433612	0.493187	1.1274e-06	0.531855	0.0143991
k__Bacteria; p__SR1; c__	33	0.973799	1	0.0265734	0.00176843	0.0212117	0.784832	3.20626	0.37255	0.000208927	4.67333e-05	5.55614e-05		2.33275e-11	0.540078	Nan	0.730328	0.848201	0.553065	0.000783545
k__Bacteria; p__Bacteroidetes; c__Cytophagia	5			#NAME?	-2.22045e-16	0.385479	1	1.59417	0.614521	0.000647957				0.163695	Nan	Nan	Nan	Nan	0.223781	0.732606
k__Bacteria; p__Elusimicrobia; c__Elusimicrobia	17				0	0.78448	1	0.357722	0.0762562	0.00110235				0.196497	Nan	Nan	Nan	0.62171	0.982902	0.39502
k__Bacteria; p__Chloroflexi; c__Anaerolineae	1									0.00065331					Nan	Nan	Nan	Nan
k__Bacteria; p__Bacteroidetes; c__[Rhodothermi]	1											0.000601052			Nan	Nan	Nan	Nan
k__Bacteria; p__Verrucomicrobia; c__Verruco-5	1								#NAME?	0.00104746					Nan	Nan	Nan	Nan
k__Bacteria; p__Actinobacteria; c__Nitriliruptoria	2			0	1			0	1			0.00100175	3.52696e-05		Nan		Nan
k__Bacteria; p__Chloroflexi; c__TK10	1								#NAME?	0.000672872					Nan	Nan	Nan	Nan
k__Bacteria; p__Gemmatimonadetes; c__Gemmatimonadetes	1									0.00241563					Nan	Nan	Nan	Nan
k__Bacteria; p__Cyanobacteria; c__Oscillatoriophycideae	4				0			0	1	0.000846358					Nan	Nan	Nan

## Sheet: Abundance_Order
Taxon	Number Obs.	Ethnicity p	Bonferroni	Ethnicity f-stat	Ethnicity R^2	All p	Bonferroni	All f-stat	All R^2	Caucasian Mean	Hispanic Mean	Asian or Pacific Islander Mean	African American Mean	Intercept	All Caucasian p	All Asian-Pacific Islander p	All Hispanic p	All Sex p	All Age p	All BMI p
k__Bacteria; p__Proteobacteria; c__Alphaproteobacteria; o__RF32	708	1.72901e-05	0.00117573	8.39585	0.0345419	1.25537e-08	9.03866e-07	8.23263	0.0658263	0.00747005	0.0195454	0.00687603	5.63733e-05	1.76407e-16	0.00116081	0.0251586	1.4928e-05	7.22843e-05	0.0362148	0.843703
k__Bacteria; p__Actinobacteria; c__Actinobacteria; o__Bifidobacteriales	1188	6.90436e-05	0.00469497	7.35849	0.0183036	9.967e-10	7.17624e-08	9.0802	0.0440971	0.0112642	0.00945775	0.0229074	0.0321618	1.07118e-12	0.192697	0.983249	0.599512	0.184089	3.26395e-06	0.00280691
k__Bacteria; p__Verrucomicrobia; c__Verrucomicrobiae; o__Verrucomicrobiales	1121	0.000355854	0.0241981	6.19692	0.016371	3.15851e-13	2.27413e-11	12.1157	0.0612578	0.0217303	0.0122818	0.0241177	0.0154217	8.06305e-13	0.168697	0.869773	0.659483	1.58764e-08	0.00189854	0.0429586
k__Bacteria; p__Proteobacteria; c__Epsilonproteobacteria; o__Campylobacterales	434	0.000811364	0.0551728	5.67237	0.0380682	0.000496513	0.035749	4.11588	0.0546725	0.000931652	0.00323236	0.00178648	0.000144278	2.44804e-15	0.669489	0.789248	0.0685998	0.441192	0.0359551	0.328618
k__Bacteria; p__Cyanobacteria; c__4C0d-2; o__YS2	485	0.00216031	0.146901	6.21632	0.0251453	0.000951366	0.0684984	4.20275	0.0420263	0.00267797	0.0186618	0.00223057		4.74469e-18	0.136803	Nan	0.00112217	0.052193	0.78016	0.117227
k__Bacteria; p__Proteobacteria; c__Gammaproteobacteria; o__Pasteurellales	984	0.0023496	0.159773	4.85073	0.0146319	2.08869e-05	0.00150385	5.31422	0.0316045	0.00149542	0.00162111	0.00373958	0.00220866	4.70009e-27	0.835631	0.164953	0.520156	0.0462523	0.0486809	0.0160996
k__Bacteria; p__Actinobacteria; c__Thermoleophilia; o__Gaiellales	23	0.00416347	0.283116	10.3314	0.329746	0.042793	1	3.07694	0.406093	6.4946e-05		0.000933059		5.46212e-06	0.00455981	Nan	Nan	0.525795	0.205608	0.509928
k__Bacteria; p__Verrucomicrobia; c__Opitutae; o__[Cerasicoccales]	35	0.00787624	0.535584	5.65709	0.261212	0.0320329	1	2.86412	0.330573	0.00103311	0.0264268	0.000146049		1.72903e-05	0.72514	Nan	0.0419033	0.958948	0.298113	0.400793
k__Bacteria; p__Acidobacteria; c__Acidobacteriia; o__Acidobacteriales	26	0.0197678	1	6.23705	0.206272	0.240381	1	1.4922	0.221323	6.60077e-05		0.000179279		1.42049e-06	0.0308926	Nan	Nan	0.701504	0.741005	0.910787
k__Bacteria; p__Tenericutes; c__Mollicutes; o__Anaeroplasmatales	78	0.0469319	1	3.18729	0.0783363	0.178425	1	1.57371	0.0985187	0.00191197	0.000370032	0.0114561		0.0247451	0.0727821	Nan	0.0300596	0.915094	0.920534	0.243491
k__Bacteria; p__Actinobacteria; c__Actinobacteria; o__Actinomycetales	1251	0.0503008	1	2.60755	0.00623407	0.0421781	1	2.18369	0.0104225	0.0092236	0.00818376	0.00542105	0.0096386	1.29755e-30	0.246058	0.957906	0.183928	0.0638266	0.293061	0.827417
k__Bacteria; p__Bacteroidetes; c__Bacteroidia; o__Bacteroidales	1375	0.0564144	1	2.521	0.00548614	8.70987e-06	0.000627111	5.63003	0.0240981	0.398865	0.445572	0.439191	0.505688	0.118361	0.128916	0.466483	0.775622	0.000158764	0.237622	0.0117093
k__Bacteria; p__Acidobacteria; c__DA052; o__Ellin6513	20	0.0593004	1	4.05279	0.183777	0.378779	1	1.13192	0.23186	4.88102e-05		0.000223694		0.000177354	0.0760924	Nan	Nan	0.396358	0.649815	0.585232
k__Bacteria; p__Actinobacteria; c__Thermoleophilia; o__Solirubrobacterales	25	0.0602344	1	3.90574	0.145164	0.260813	1	1.42932	0.222312	7.4156e-05		0.000674192		1.7763e-05	0.1259	Nan	Nan	0.243263	0.974697	0.894631
k__Bacteria; p__Firmicutes; c__Bacilli; o__Gemellales	383	0.0716045	1	2.35502	0.0183002	0.268741	1	1.27307	0.0199104	0.000513003	8.92062e-05	0.00282426	0.000106769	4.28249e-19	0.835713	0.366796	0.910434	0.567954	0.714353	0.886933
k__Bacteria; p__Firmicutes; c__Bacilli; o__Lactobacillales	1349	0.0765277	1	2.29135	0.00508482	0.00343563	0.247365	3.2642	0.0143841	0.013513	0.0038764	0.0171744	0.00668065	4.73839e-37	0.451948	0.110341	0.896885	0.520722	0.660945	0.000845515
k__Archaea; p__Euryarchaeota; c__Methanobacteria; o__Methanobacteriales	298	0.0839656	1	2.23777	0.0223246	0.0164311	1	2.64234	0.0516664	0.000984811	0.000405957	0.000273059	0.000219651	6.03905e-09	0.597483	0.692056	0.705842	0.0425733	0.0602583	0.724013
k__Bacteria; p__Tenericutes; c__Mollicutes; o__RF39	774	0.0893422	1	2.17715	0.00841108	0.000139084	0.010014	4.58416	0.034619	0.0100397	0.0126719	0.00780102	0.00973678	2.32792e-06	0.939414	0.412284	0.980093	0.0675469	0.00158136	0.0166127
k__Bacteria; p__Proteobacteria; c__Betaproteobacteria; o__Methylophilales	27	0.0896529	1	2.44539	0.241829	0.143527	1	1.83242	0.354725	0.000925033	0.00103159	0.00113229	0.01875	0.0705574	0.0452633	0.141341	0.126186	0.122484	0.260579	0.787379
k__Bacteria; p__Tenericutes; c__Mollicutes; o__Mycoplasmatales	30	0.0956357	1	2.56362	0.159592	0.396835	1	1.07901	0.183535	0.000265364	0.000241896	0.000512359		2.14415e-05	0.0431709	Nan	0.520949	0.422672	0.88046	0.898498
k__Bacteria; p__Verrucomicrobia; c__[Spartobacteria]; o__[Chthoniobacterales]	28	0.104087	1	2.83698	0.0983798	0.300326	1	1.29741	0.184098	8.88023e-05		0.000258221		3.6373e-07	0.150597	Nan	Nan	0.370271	0.489162	0.803111
k__Bacteria; p__Actinobacteria; c__Acidimicrobiia; o__Acidimicrobiales	13	0.105745	1	3.1057	0.220174	0.156313	1	2.22239	0.526335	0.000179093		0.00160634		0.00412988	0.199472	Nan	Nan	0.582883	0.0977391	0.216226
k__Bacteria; p__Synergistetes; c__Synergistia; o__Synergistales	195	0.11815	1	1.98153	0.0301841	0.00105274	0.0757974	3.90912	0.110921	0.000526021	0.00014908	0.000102881	7.32172e-05	9.60817e-10	0.329852	0.935968	0.496039	0.0067331	0.381569	0.0297321
k__Bacteria; p__Spirochaetes; c__Spirochaetes; o__Spirochaetales	22	0.123676	1	2.33784	0.197489	0.25838	1	1.45581	0.312687	0.000189001	9.66088e-05	0.00102652		0.000682312	0.0333201	Nan	0.0755578	0.842371	0.791845	0.124543
k__Archaea; p__Euryarchaeota; c__Thermoplasmata; o__E2	23	0.13617	1	2.20652	0.180765	0.0524063	1	2.76882	0.448841	0.000420605	5.48757e-05		3.66086e-05	1.73702e-05	0.115781	Nan	0.930852	0.448334	0.0327428	0.35567
k__Bacteria; p__TM7; c__TM7-3; o__	52	0.143026	1	2.024	0.0763081	0.160777	1	1.67047	0.15367	0.000117818	1.9058e-05	6.58373e-05		5.72238e-16	0.243941	Nan	0.112693	0.328164	0.223262	0.232493
k__Bacteria; p__Firmicutes; c__Clostridia; o__SHA-98	322	0.153842	1	1.76449	0.0163736	0.174373	1	1.50954	0.0279494	0.000243207	0.000584869	0.000510991	0.000252926	1.58756e-30	0.751583	0.875882	0.422932	0.186006	0.220934	0.891919
k__Bacteria; p__Firmicutes; c__Bacilli; o__Turicibacterales	778	0.167545	1	1.69068	0.00651037	0.377605	1	1.07203	0.00827361	0.00159445	0.00113246	0.00110513	0.000569238	1.17175e-32	0.269225	0.664148	0.129771	0.26337	0.948952	0.905879
k__Bacteria; p__Proteobacteria; c__Deltaproteobacteria; o__Myxococcales	5	0.175146	1	3.12728	0.510386	0.779885	1	0.419073	0.556977	0.000482751	0.00283688			0.490241	Nan	Nan	0.727747	0.407358	0.825787	0.861927
k__Bacteria; p__Proteobacteria; c__Alphaproteobacteria; o__Rickettsiales	162	0.181176	1	1.6451	0.0302899	0.352814	1	1.12063	0.0415756	0.000404173	0.000273702	0.00045038	0.00316294	4.47801e-05	0.0646735	0.168915	0.225501	0.564851	0.384806	0.452921
k__Bacteria; p__Actinobacteria; c__Coriobacteriia; o__Coriobacteriales	1318	0.191614	1	1.58325	0.0036017	0.000102857	0.0074057	4.67414	0.0209439	0.00333039	0.0026918	0.00245017	0.00168231	6.00763e-75	0.0713839	0.194792	0.0527289	0.00237478	0.374902	0.00291995
k__Bacteria; p__Firmicutes; c__Clostridia; o__Clostridiales	1375	0.200548	1	1.5471	0.00337391	0.00914162	0.658197	2.85337	0.0123601	0.459093	0.437564	0.410724	0.357196	1.15563e-08	0.153135	0.530852	0.209031	0.00128326	0.316085	0.644167
k__Bacteria; p__Spirochaetes; c__[Brachyspirae]; o__[Brachyspirales]	10	0.234699	1	1.65158	0.171121	0.823	1	0.36783	0.22736	0.000306701		6.6541e-05		0.0244943	0.411888	Nan	Nan	0.907124	0.646174	0.614696
k__Bacteria; p__Proteobacteria; c__Gammaproteobacteria; o__Enterobacteriales	1163	0.250334	1	1.37021	0.00353417	0.0525213	1	2.08373	0.0106995	0.0173368	0.00483368	0.0138676	0.0378674	8.36981e-25	0.385072	0.798161	0.588083	0.651481	0.00588728	0.580234
k__Bacteria; p__Chloroflexi; c__Gitt-GS-136; o__	5	0.255424	1	1.96608	0.395902		0	0	1	4.58324e-05		0.000475978				Nan	Nan
k__Bacteria; p__Proteobacteria; c__Alphaproteobacteria; o__Caulobacterales	145	0.260928	1	1.3493	0.0279074	0.459578	1	0.953019	0.039787	0.0101118	3.61982e-05	0.000117213	4.04531e-05	0.000363216	0.576398	0.904233	0.938883	0.513387	0.445957	0.584573
k__Bacteria; p__Proteobacteria; c__Betaproteobacteria; o__Burkholderiales	1299	0.285631	1	1.26304	0.00291742	0.000412237	0.0296811	4.12563	0.0187991	0.0121309	0.0232268	0.0151886	0.0141269	1.68922e-10	0.183716	0.331634	0.548891	0.166274	0.138422	0.000299874
k__Bacteria; p__Proteobacteria; c__Gammaproteobacteria; o__Oceanospirillales	10	0.298814	1	1.23447	0.13368	0.0748148	1	4.16557	0.769184	0.000507797		0.000801402		0.752287	0.0225359	Nan	Nan	0.541752	0.0196548	0.0366738
k__Bacteria; p__Cyanobacteria; c__Chloroplast; o__Streptophyta	543	0.316885	1	1.17945	0.00652185	0.328779	1	1.15564	0.012771	0.000650112	0.000483141	0.000438219	0.000164185	7.10857e-16	0.791113	0.805636	0.951617	0.720719	0.112681	0.428236
k__Bacteria; p__Acidobacteria; c__Solibacteres; o__Solibacterales	19	0.373944	1	0.833804	0.0467542	0.29895	1	1.35482	0.279067	5.38963e-05		8.94775e-05		3.36004e-06	0.111945	Nan	Nan	0.94555	0.12591	0.248018
k__Bacteria; p__Proteobacteria; c__Alphaproteobacteria; o__Rhodobacterales	64	0.395989	1	1.00705	0.0479384	0.767038	1	0.551127	0.0548323	0.00155013	3.0969e-05	0.000470588	8.84643e-05	0.00139807	0.550479	0.47125	0.730309	0.536859	0.962593	0.979605
k__Bacteria; p__Bacteroidetes; c__[Saprospirae]; o__[Saprospirales]	13	0.409462	1	0.735308	0.0626578	0.604371	1	0.715517	0.263492	0.0202723		0.00121094		0.716982	0.314086	Nan	Nan	0.288232	0.793696	0.899105
k__Bacteria; p__[Thermi]; c__Deinococci; o__Deinococcales	5	0.424276	1	0.851127	0.221007		0	0	1	0.000401442		5.00877e-05				Nan	Nan
k__Bacteria; p__Tenericutes; c__RF3; o__ML615J-28	317	0.425091	1	0.932782	0.00886118	0.363527	1	1.09774	0.0208046	0.00228501	0.00242859	0.000697187	0.000109826	3.02914e-06	0.3512	0.652704	0.288618	0.145244	0.404117	0.53758
k__Bacteria; p__Proteobacteria; c__Deltaproteobacteria; o__Desulfovibrionales	1150	0.432089	1	0.916783	0.00239421	0.101877	1	1.77023	0.00920699	0.00341041	0.0035537	0.00340382	0.00597982	5.17932e-24	0.213123	0.218921	0.578435	0.0459247	0.878412	0.116933
k__Bacteria; p__Proteobacteria; c__Betaproteobacteria; o__	29	0.438626	1	0.85079	0.0614254	0.154229	1	1.79242	0.280398	0.000348408	0.00013839	0.00056338		4.54406e-06	0.129329	Nan	0.215867	0.837346	0.170302	0.0379472
k__Bacteria; p__Proteobacteria; c__Gammaproteobacteria; o__Xanthomonadales	503	0.441706	1	0.898625	0.00537352	0.273708	1	1.2613	0.0150283	0.0132839	0.000352601	0.00559104	0.00315883	2.6351e-10	0.853564	0.534562	0.692521	0.215901	0.545886	0.152855
k__Bacteria; p__Proteobacteria; c__Deltaproteobacteria; o__Desulfuromonadales	7	0.483188	1	0.573014	0.102819	0.740078	1	0.520045	0.509825	2.3523e-05		1.38108e-05		0.0222573	0.499923	Nan	Nan	0.632036	0.587022	0.339406
k__Bacteria; p__Bacteroidetes; c__Sphingobacteriia; o__Sphingobacteriales	150	0.490598	1	0.715591	0.00964205	0.704299	1	0.594361	0.0202203	0.00456228	5.29067e-05	0.000361913		2.69053e-07	0.546804	Nan	0.521287	0.454662	0.438861	0.514205
k__Bacteria; p__Proteobacteria; c__Gammaproteobacteria; o__Cardiobacteriales	10	0.493679	1	0.51432	0.0604065	0.965708	1	0.127974	0.0928712	0.000170724		0.000186666		0.0976871	0.687751	Nan	Nan	0.766453	0.990689	0.832179
k__Bacteria; p__Lentisphaerae; c__[Lentisphaeria]; o__Victivallales	317	0.51246	1	0.768368	0.00731071	0.149559	1	1.58975	0.0298508	0.000895044	0.00187276	0.000862472	0.000905166	7.67006e-14	0.957493	0.647375	0.590867	0.50582	0.0825142	0.0621584
k__Bacteria; p__Firmicutes; c__Clostridia; o__	53	0.518724	1	0.665076	0.0259136	0.240955	1	1.40184	0.129778	0.000170081	0.000449447	0.000296123		2.95576e-12	0.502831	Nan	0.969529	0.462969	0.444846	0.0301802
k__Bacteria; p__Proteobacteria; c__Gammaproteobacteria; o__Aeromonadales	103	0.534662	1	0.630057	0.0124443	0.000572462	0.0412173	4.80683	0.198573	0.0100206	0.0351665	0.00814861		3.30026e-06	0.835332	Nan	0.411589	8.82428e-06	0.847916	0.226484
k__Bacteria; p__Fusobacteria; c__Fusobacteriia; o__Fusobacteriales	577	0.565572	1	0.678301	0.00353875	0.484286	1	0.913955	0.00952891	0.0031399	0.000819027	0.00460488	0.000119675	5.5829e-11	0.669252	0.508698	0.491916	0.295422	0.421306	0.265356
k__Bacteria; p__Firmicutes; c__Bacilli; o__Bacillales	1123	0.597424	1	0.627317	0.00167899	0.00116994	0.0842356	3.71035	0.019558	0.0125634	0.00709971	0.0207861	0.0117537	1.84795e-13	0.447574	0.566909	0.277583	0.0219655	0.00171346	0.058442
k__Bacteria; p__Proteobacteria; c__Alphaproteobacteria; o__Sphingomonadales	204	0.614296	1	0.602187	0.00895195	0.408942	1	1.02696	0.0303293	0.00362749	0.0018138	0.00088759	7.54432e-05	1.03611e-06	0.51934	0.336358	0.738074	0.117849	0.24575	0.978887
k__Bacteria; p__Proteobacteria; c__Gammaproteobacteria; o__Pseudomonadales	813	0.684991	1	0.496225	0.00183676	0.495074	1	0.898803	0.00664637	0.0157864	0.00109621	0.0234749	0.00305767	3.23414e-13	0.717671	0.901846	0.914854	0.114483	0.745103	0.425182
k__Bacteria; p__Proteobacteria; c__Betaproteobacteria; o__Rhodocyclales	102	0.714217	1	0.4552	0.0137432	0.703541	1	0.632946	0.0384389	0.00124856	0.000346271	0.000496835	0.000597831	0.00162355	0.588278	0.686052	0.406116	0.854442	0.328199	0.230496
k__Bacteria; p__Proteobacteria; c__Alphaproteobacteria; o__Rhizobiales	280	0.760994	1	0.273399	0.00197011	0.895333	1	0.328877	0.0059656	0.00482039	0.000424881	0.00101224		4.90117e-16	0.850271	Nan	0.516249	0.942893	0.543051	0.366703
k__Bacteria; p__Proteobacteria; c__Gammaproteobacteria; o__Alteromonadales	9	0.775444	1	0.0879186	0.012404	0.781826	1	0.432095	0.301722	0.00161085		0.000523781		0.860207	0.870363	Nan	Nan	0.708906	0.452446	0.538942
k__Bacteria; p__Proteobacteria; c__Betaproteobacteria; o__Neisseriales	592	0.799854	1	0.335261	0.0017076	0.745293	1	0.581424	0.00592797	0.000315322	0.000180874	0.000673526	0.000173142	1.65241e-48	0.822653	0.539826	0.787571	0.519186	0.212612	0.609762
k__Bacteria; p__Bacteroidetes; c__Flavobacteriia; o__Flavobacteriales	322	0.841992	1	0.276992	0.00260632	0.404797	1	1.03129	0.0192652	0.00694452	0.000416774	0.000506161	0.000224286	2.42582e-12	0.521317	0.638396	0.627304	0.147736	0.453093	0.202104
k__Bacteria; p__Proteobacteria; c__Gammaproteobacteria; o__Vibrionales	24	0.865452	1	0.0293888	0.00133407	0.606992	1	0.691349	0.127055	7.71707e-05		3.94166e-05		1.863e-05	0.9854	Nan	Nan	0.388652	0.205241	0.665294
k__Bacteria; p__Firmicutes; c__Erysipelotrichi; o__Erysipelotrichales	1372	0.889983	1	0.20932	0.000458825	3.4632e-06	0.000249351	5.98366	0.0256277	0.013433	0.00911008	0.0187543	0.00884127	1.01441e-51	0.419867	0.433612	0.493187	1.1274e-06	0.531855	0.0143991
k__Bacteria; p__Proteobacteria; c__Alphaproteobacteria; o__	7	0.891881	1	0.11776	0.0556057	0.829795	1	0.389979	0.661005	0.00155636	0.000332544	0.00104045		0.41234	0.473611	Nan	0.863214	0.680364	0.75297	0.443025
k__Bacteria; p__TM7; c__TM7-3; o__CW040	14	0.893488	1	0.0187032	0.00155617	0.278298	1	1.51058	0.401688	4.99274e-05		3.41545e-05		2.685e-05	0.55204	Nan	Nan	0.92091	0.547475	0.0497649
k__Bacteria; p__Proteobacteria; c__Alphaproteobacteria; o__Rhodospirillales	27	0.90412	1	0.101217	0.00836422	0.749294	1	0.532468	0.112514	0.000688672	0.000148237	8.94775e-05		0.0955575	0.908121	Nan	0.985538	0.568665	0.421797	0.390439
k__Bacteria; p__SR1; c__; o__	33	0.973799	1	0.0265734	0.00176843	0.0212117	1	3.20626	0.37255	0.000208927	4.67333e-05	5.55614e-05		2.33275e-11	0.540078	Nan	0.730328	0.848201	0.553065	0.000783545
k__Bacteria; p__Bacteroidetes; c__Cytophagia; o__Cytophagales	5			#NAME?	-2.22045e-16	0.385479	1	1.59417	0.614521	0.000647957				0.163695	Nan	Nan	Nan	Nan	0.223781	0.732606
k__Bacteria; p__Proteobacteria; c__Gammaproteobacteria; o__Legionellales	9				0	0.762369	1	0.395419	0.191757	0.00273746				0.686456	Nan	Nan	Nan	0.850938	0.418306	0.94483
k__Bacteria; p__Elusimicrobia; c__Elusimicrobia; o__Elusimicrobiales	17				0	0.78448	1	0.357722	0.0762562	0.00110235				0.196497	Nan	Nan	Nan	0.62171	0.982902	0.39502
k__Bacteria; p__Lentisphaerae; c__[Lentisphaeria]; o__Z20	6				0	0.91657	1	0.0896962	0.0564235	0.00283622				0.33467	Nan	Nan	Nan	Nan	0.764672	0.916376
k__Bacteria; p__Proteobacteria; c__Deltaproteobacteria; o__GMD14H09	3				0			0	1	0.00626054					Nan	Nan	Nan
k__Bacteria; p__Proteobacteria; c__Deltaproteobacteria; o__Bdellovibrionales	3			#NAME?	-2.22045e-16			0	1	0.000823435					Nan	Nan	Nan	Nan
k__Bacteria; p__Gemmatimonadetes; c__Gemmatimonadetes; o__Gemmatimonadales	1									0.00241563					Nan	Nan	Nan	Nan
k__Bacteria; p__Actinobacteria; c__Nitriliruptoria; o__Euzebyales	2			0	1			0	1			0.00100175	3.52696e-05		Nan		Nan
k__Bacteria; p__Bacteroidetes; c__[Rhodothermi]; o__[Rhodothermales]	1											0.000601052			Nan	Nan	Nan	Nan
k__Bacteria; p__Chloroflexi; c__Anaerolineae; o__Anaerolineales	1									0.00065331					Nan	Nan	Nan	Nan
k__Bacteria; p__Proteobacteria; c__Gammaproteobacteria; o__Methylococcales	2			inf	1.11022e-16			0	1			0.000586324			Nan	Nan	Nan	Nan
k__Bacteria; p__Verrucomicrobia; c__Verruco-5; o__WCHB1-41	1								#NAME?	0.00104746					Nan	Nan	Nan	Nan
k__Bacteria; p__Chloroflexi; c__TK10; o__AKYG885	1								#NAME?	0.000672872					Nan	Nan	Nan	Nan
k__Bacteria; p__Proteobacteria; c__Alphaproteobacteria; o__BD7-3	3				0			0	1	0.000267265					Nan	Nan	Nan
k__Bacteria; p__Proteobacteria; c__Deltaproteobacteria; o__Desulfobacterales	1											0.000701227			Nan	Nan	Nan	Nan
k__Bacteria; p__Proteobacteria; c__Gammaproteobacteria; o__Chromatiales	1								#NAME?	0.00298045					Nan	Nan	Nan	Nan
k__Bacteria; p__Cyanobacteria; c__Oscillatoriophycideae; o__Oscillatoriales	4				0			0	1	0.000846358					Nan	Nan	Nan
k__Bacteria; p__Spirochaetes; c__Spirochaetes; o__Sphaerochaetales	1								#NAME?	0.000804586					Nan	Nan	Nan	Nan
k__Bacteria; p__Proteobacteria; c__Deltaproteobacteria; o__BPC076	1											0.000500877			Nan	Nan	Nan	Nan

## Sheet: Abundance_Family
Taxon	Number Obs.	Ethnicity p	Bonferroni	Ethnicity f-stat	Ethnicity R^2	All p	Bonferroni	All f-stat	All R^2	Caucasian Mean	Hispanic Mean	Asian or Pacific Islander Mean	African American Mean	Intercept	All Caucasian p	All Asian-Pacific Islander p	All Hispanic p	All Sex p	All Age p	All BMI p
k__Bacteria; p__Firmicutes; c__Clostridia; o__Clostridiales; f__	1375	8.73915e-11	1.206e-08	16.9048	0.0356713	9.61953e-17	1.47179e-14	15.052	0.0619292	0.0502797	0.044816	0.0245348	0.0272791	4.02556e-23	0.0414267	0.603811	0.0406194	0.445184	0.00064728	1.45038e-07
k__Bacteria; p__Bacteroidetes; c__Bacteroidia; o__Bacteroidales; f__[Barnesiellaceae]	1019	3.00551e-07	4.1476e-05	11.2242	0.0321097	4.71318e-13	7.21117e-11	12.0015	0.0664284	0.00953847	0.0129196	0.00391135	0.010402	6.71222e-12	0.466639	0.303227	0.0395848	1.32835e-05	0.0809244	0.00337343
k__Bacteria; p__Bacteroidetes; c__Bacteroidia; o__Bacteroidales; f__Rikenellaceae	1326	9.51934e-07	0.000131367	10.3718	0.0229954	2.07949e-22	3.18162e-20	19.9467	0.0831876	0.0277161	0.0400491	0.0144481	0.0186029	5.42133e-11	0.776077	0.157407	0.151737	2.72165e-16	0.194458	0.0224413
k__Bacteria; p__Firmicutes; c__Clostridia; o__Clostridiales; f__Veillonellaceae	1361	7.25484e-06	0.00100117	8.93967	0.0193804	5.01147e-09	7.66755e-07	8.45248	0.0361033	0.0182449	0.0157265	0.0383511	0.0751195	1.39101e-12	0.000615817	0.0570424	0.00716985	1.32713e-05	0.174463	0.207505
k__Bacteria; p__Proteobacteria; c__Alphaproteobacteria; o__RF32; f__	708	1.72901e-05	0.00238604	8.39585	0.0345419	1.25537e-08	1.92072e-06	8.23263	0.0658263	0.00747005	0.0195454	0.00687603	5.63733e-05	1.76407e-16	0.00116081	0.0251586	1.4928e-05	7.22843e-05	0.0362148	0.843703
k__Bacteria; p__Firmicutes; c__Clostridia; o__Clostridiales; f__Christensenellaceae	1078	4.80049e-05	0.00662468	7.62307	0.0208495	6.62052e-17	1.01294e-14	15.3225	0.0790545	0.00312914	0.0024336	0.000662088	0.00469129	1.24299e-38	0.725182	0.092062	0.599609	3.77972e-05	7.83321e-09	0.00207684
k__Bacteria; p__Firmicutes; c__Clostridia; o__Clostridiales; f__Ruminococcaceae	1375	5.21151e-05	0.00719189	7.54838	0.0162489	0.000233047	0.0356562	4.35027	0.0187229	0.20277	0.189315	0.153113	0.13342	5.80342e-18	0.00209446	0.110455	0.00299382	0.842854	0.395873	0.077922
k__Bacteria; p__Actinobacteria; c__Actinobacteria; o__Bifidobacteriales; f__Bifidobacteriaceae	1188	6.90436e-05	0.00952802	7.35849	0.0183036	9.967e-10	1.52495e-07	9.0802	0.0440971	0.0112642	0.00945775	0.0229074	0.0321618	1.07118e-12	0.192697	0.983249	0.599512	0.184089	3.26395e-06	0.00280691
k__Bacteria; p__Verrucomicrobia; c__Verrucomicrobiae; o__Verrucomicrobiales; f__Verrucomicrobiaceae	1121	0.000355854	0.0491079	6.19692	0.016371	3.15851e-13	4.83252e-11	12.1157	0.0612578	0.0217303	0.0122818	0.0241177	0.0154217	8.06305e-13	0.168697	0.869773	0.659483	1.58764e-08	0.00189854	0.0429586
k__Bacteria; p__Proteobacteria; c__Epsilonproteobacteria; o__Campylobacterales; f__Campylobacteraceae	427	0.000549831	0.0758767	5.95885	0.0405478	0.000228989	0.0350353	4.43701	0.0596076	0.000736254	0.00323236	0.00178648	0.000144278	1.46398e-15	0.666829	0.787001	0.0621988	0.596846	0.0163886	0.362871
k__Bacteria; p__Cyanobacteria; c__4C0d-2; o__YS2; f__	485	0.00216031	0.298122	6.21632	0.0251453	0.000951366	0.145559	4.20275	0.0420263	0.00267797	0.0186618	0.00223057		4.74469e-18	0.136803	Nan	0.00112217	0.052193	0.78016	0.117227
k__Bacteria; p__Proteobacteria; c__Gammaproteobacteria; o__Pasteurellales; f__Pasteurellaceae	984	0.00233792	0.322633	4.85432	0.0146426	2.10627e-05	0.00322259	5.31095	0.0315857	0.00149435	0.00162111	0.00373958	0.00220866	4.48044e-27	0.835725	0.164748	0.519853	0.0459274	0.0491059	0.0162771
k__Bacteria; p__Bacteroidetes; c__Bacteroidia; o__Bacteroidales; f__Porphyromonadaceae	1351	0.00285619	0.394154	4.70147	0.0103625	9.43919e-05	0.014442	4.70677	0.0205799	0.0303635	0.0461255	0.031586	0.0400146	1.12647e-11	0.377128	0.160814	0.415184	0.000548184	0.54477	0.453615
k__Bacteria; p__Actinobacteria; c__Thermoleophilia; o__Gaiellales; f__Gaiellaceae	23	0.00416347	0.574558	10.3314	0.329746	0.042793	1	3.07694	0.406093	6.4946e-05		0.000933059		5.46212e-06	0.00455981	Nan	Nan	0.525795	0.205608	0.509928
k__Bacteria; p__Actinobacteria; c__Thermoleophilia; o__Solirubrobacterales; f__	21	0.00426445	0.588494	10.5279	0.356541	0.104499	1	2.29135	0.364206	5.49891e-05		0.00084958		0.000753186	0.0185516	Nan	Nan	0.670447	0.987833	0.808211
k__Bacteria; p__Bacteroidetes; c__Bacteroidia; o__Bacteroidales; f__[Odoribacteraceae]	1118	0.00510728	0.704805	4.28684	0.0114127	4.42402e-12	6.76876e-10	11.1265	0.0566832	0.00328989	0.00413212	0.00267035	0.00425037	1.69126e-25	0.531311	0.182123	0.513211	2.60078e-08	0.0024274	0.0184596
k__Bacteria; p__Acidobacteria; c__Acidobacteriia; o__Acidobacteriales; f__Koribacteraceae	25	0.00615949	0.85001	9.0942	0.28336	0.0672347	1	2.59896	0.342016	5.05836e-05		0.000164366		6.1443e-07	0.00545264	Nan	Nan	0.439418	0.748321	0.810128
k__Bacteria; p__Proteobacteria; c__Alphaproteobacteria; o__Rhizobiales; f__Methylocystaceae	19	0.00703096	0.970273	9.38595	0.355718	0.0128356	1	4.71	0.573691	2.44491e-05		0.000373834		9.87945e-06	0.0235082	Nan	Nan	0.357936	0.432842	0.0208116
k__Bacteria; p__Verrucomicrobia; c__Opitutae; o__[Cerasicoccales]; f__[Cerasicoccaceae]	35	0.00787624	1	5.65709	0.261212	0.0320329	1	2.86412	0.330573	0.00103311	0.0264268	0.000146049		1.72903e-05	0.72514	Nan	0.0419033	0.958948	0.298113	0.400793
k__Bacteria; p__Actinobacteria; c__Actinobacteria; o__Actinomycetales; f__Dermabacteraceae	122	0.00954051	1	4.83892	0.0752098	0.00375897	0.575123	3.70981	0.137861	0.000228073	0.000118063	0.00120285		3.15255e-11	0.00129434	Nan	0.00161252	0.482178	0.00811138	0.899279
k__Bacteria; p__Firmicutes; c__Clostridia; o__Clostridiales; f__[Tissierellaceae]	1084	0.0121424	1	3.65821	0.0100595	1.27382e-06	0.000194895	6.38614	0.0343551	0.00824838	0.0112091	0.0164143	0.000459839	1.11109e-25	0.0147508	0.0547402	0.00226033	0.053397	6.04949e-06	0.227004
k__Bacteria; p__Firmicutes; c__Bacilli; o__Lactobacillales; f__Leuconostocaceae	306	0.0335898	1	2.93653	0.028344	0.000477424	0.0730459	4.17437	0.0772921	0.00337223	9.80254e-05	0.00321959	0.0165668	0.0199088	0.0266304	0.0569978	0.0156869	0.0383385	0.0268325	0.014047
k__Bacteria; p__Actinobacteria; c__Actinobacteria; o__Actinomycetales; f__Corynebacteriaceae	977	0.0444115	1	2.70274	0.00826435	0.00713692	1	2.96435	0.018006	0.00829616	0.00836218	0.00419017	0.00177843	6.20715e-15	0.401047	0.959002	0.175328	0.0393328	0.0392732	0.991794
k__Bacteria; p__Firmicutes; c__Bacilli; o__Lactobacillales; f__Enterococcaceae	792	0.0450098	1	2.69503	0.0101561	0.0115925	1	2.76124	0.0206688	0.00671159	0.00161383	0.00994251	0.00144309	4.24613e-22	0.804465	0.306401	0.388738	0.896503	0.564716	0.00806982
k__Bacteria; p__Tenericutes; c__Mollicutes; o__Anaeroplasmatales; f__Anaeroplasmataceae	78	0.0469319	1	3.18729	0.0783363	0.178425	1	1.57371	0.0985187	0.00191197	0.000370032	0.0114561		0.0247451	0.0727821	Nan	0.0300596	0.915094	0.920534	0.243491
k__Bacteria; p__Proteobacteria; c__Gammaproteobacteria; o__Aeromonadales; f__Aeromonadaceae	45	0.0512733	1	4.02042	0.0855037	0.0201746	1	3.28876	0.247484	0.000787111		0.00611262		0.0104041	0.109006	Nan	Nan	0.0371742	0.167711	0.862606
k__Bacteria; p__Acidobacteria; c__DA052; o__Ellin6513; f__	20	0.0593004	1	4.05279	0.183777	0.378779	1	1.13192	0.23186	4.88102e-05		0.000223694		0.000177354	0.0760924	Nan	Nan	0.396358	0.649815	0.585232
k__Bacteria; p__Proteobacteria; c__Alphaproteobacteria; o__Rhizobiales; f__	46	0.0604771	1	2.99676	0.122333	0.223157	1	1.46381	0.154675	0.00127798	4.6438e-06	0.000892019		4.53875e-05	0.913686	Nan	0.0378812	0.359602	0.295789	0.992788
k__Bacteria; p__Firmicutes; c__Bacilli; o__Lactobacillales; f__Lactobacillaceae	731	0.0667939	1	2.39879	0.00980169	0.0227923	1	2.46682	0.0200337	0.00536078	0.00150746	0.00997721	0.00128543	3.84486e-30	0.223259	0.029419	0.526613	0.68114	0.749891	0.00847432
k__Bacteria; p__Actinobacteria; c__Actinobacteria; o__Actinomycetales; f__Nocardiopsaceae	27	0.0690247	1	2.70359	0.260706	0.307234	1	1.28791	0.278693	0.0274907	7.44946e-05	1.59652e-05	0.110257	0.872607	0.0433444	0.015941	0.0388675	0.944649	0.513719	0.893395
k__Bacteria; p__Firmicutes; c__Clostridia; o__Clostridiales; f__[Mogibacteriaceae]	1165	0.0742652	1	2.31486	0.00594599	0.0808563	1	1.88143	0.00965424	0.00101889	0.00136427	0.00113604	0.000441126	4.22796e-71	0.144487	0.335017	0.0333056	0.45773	0.0711726	0.783597
k__Archaea; p__Euryarchaeota; c__Methanobacteria; o__Methanobacteriales; f__Methanobacteriaceae	298	0.0839656	1	2.23777	0.0223246	0.0164311	1	2.64234	0.0516664	0.000984811	0.000405957	0.000273059	0.000219651	6.03905e-09	0.597483	0.692056	0.705842	0.0425733	0.0602583	0.724013
k__Bacteria; p__Bacteroidetes; c__Bacteroidia; o__Bacteroidales; f__S24-7	566	0.0844828	1	2.22283	0.0117265	0.00542903	0.830642	3.09672	0.0321693	0.0100618	0.00867033	0.00282782	0.00576446	3.22726e-05	0.816808	0.278834	0.925376	0.208547	0.0449159	0.00168872
k__Bacteria; p__Synergistetes; c__Synergistia; o__Synergistales; f__Synergistaceae	144	0.0890133	1	2.21548	0.0453228	0.0102598	1	2.92423	0.113529	0.000569134	3.11556e-05	9.49295e-05	7.32172e-05	5.43022e-09	0.308408	0.988424	0.564578	0.0305541	0.423082	0.0934567
k__Bacteria; p__Tenericutes; c__Mollicutes; o__RF39; f__	774	0.0893422	1	2.17715	0.00841108	0.000139084	0.0212798	4.58416	0.034619	0.0100397	0.0126719	0.00780102	0.00973678	2.32792e-06	0.939414	0.412284	0.980093	0.0675469	0.00158136	0.0166127
k__Bacteria; p__Proteobacteria; c__Betaproteobacteria; o__Methylophilales; f__Methylophilaceae	27	0.0896529	1	2.44539	0.241829	0.143527	1	1.83242	0.354725	0.000925033	0.00103159	0.00113229	0.01875	0.0705574	0.0452633	0.141341	0.126186	0.122484	0.260579	0.787379
k__Bacteria; p__Firmicutes; c__Bacilli; o__Gemellales; f__Gemellaceae	373	0.0940517	1	2.14605	0.0171483	0.308457	1	1.19443	0.0192048	0.000517721	8.92062e-05	0.00280989	0.000106769	9.39775e-19	0.831925	0.38192	0.920024	0.506543	0.719075	0.875646
k__Bacteria; p__Tenericutes; c__Mollicutes; o__Mycoplasmatales; f__Mycoplasmataceae	30	0.0956357	1	2.56362	0.159592	0.396835	1	1.07901	0.183535	0.000265364	0.000241896	0.000512359		2.14415e-05	0.0431709	Nan	0.520949	0.422672	0.88046	0.898498
k__Bacteria; p__Actinobacteria; c__Acidimicrobiia; o__Acidimicrobiales; f__	12	0.0980069	1	3.32986	0.249805	0.060574	1	3.77726	0.683387	0.000179085		0.00113886		0.0017046	0.0752006	Nan	Nan	0.9702	0.057319	0.0758274
k__Bacteria; p__Verrucomicrobia; c__[Spartobacteria]; o__[Chthoniobacterales]; f__[Chthoniobacteraceae]	28	0.104087	1	2.83698	0.0983798	0.300326	1	1.29741	0.184098	8.88023e-05		0.000258221		3.6373e-07	0.150597	Nan	Nan	0.370271	0.489162	0.803111
k__Bacteria; p__Proteobacteria; c__Alphaproteobacteria; o__Rickettsiales; f__mitochondria	160	0.117209	1	1.99356	0.0369222	0.181906	1	1.49937	0.0555333	0.000277936	0.000273702	0.00045038	0.00316294	1.88386e-05	0.0551805	0.171344	0.215008	0.544131	0.125186	0.661646
k__Bacteria; p__Bacteroidetes; c__Bacteroidia; o__Bacteroidales; f__Prevotellaceae	1286	0.11969	1	1.95015	0.00454279	9.5791e-07	0.00014656	6.47885	0.0294969	0.0362266	0.0281702	0.0827689	0.0602449	1.98862e-13	0.981725	0.590912	0.377396	1.53304e-08	0.735643	0.14263
k__Bacteria; p__Spirochaetes; c__Spirochaetes; o__Spirochaetales; f__Spirochaetaceae	22	0.123676	1	2.33784	0.197489	0.25838	1	1.45581	0.312687	0.000189001	9.66088e-05	0.00102652		0.000682312	0.0333201	Nan	0.0755578	0.842371	0.791845	0.124543
k__Archaea; p__Euryarchaeota; c__Thermoplasmata; o__E2; f__[Methanomassiliicoccaceae]	23	0.13617	1	2.20652	0.180765	0.0524063	1	2.76882	0.448841	0.000420605	5.48757e-05		3.66086e-05	1.73702e-05	0.115781	Nan	0.930852	0.448334	0.0327428	0.35567
k__Bacteria; p__Firmicutes; c__Bacilli; o__Bacillales; f__Paenibacillaceae	164	0.138659	1	2.00018	0.0242445	0.366002	1	1.09379	0.0334556	0.0020487		0.0224558	0.01875	0.314808	0.0365847	0.0811995	Nan	0.695336	0.722317	0.31139
k__Bacteria; p__TM7; c__TM7-3; o__; f__	52	0.143026	1	2.024	0.0763081	0.160777	1	1.67047	0.15367	0.000117818	1.9058e-05	6.58373e-05		5.72238e-16	0.243941	Nan	0.112693	0.328164	0.223262	0.232493
k__Bacteria; p__Firmicutes; c__Clostridia; o__Clostridiales; f__Clostridiaceae	1361	0.149885	1	1.77577	0.00391044	0.0889775	1	1.83482	0.00806511	0.0122813	0.0130559	0.0211417	0.00456315	4.68886e-37	0.105202	0.0509533	0.0595851	0.475007	0.504931	0.0379893
k__Bacteria; p__Firmicutes; c__Clostridia; o__SHA-98; f__	322	0.153842	1	1.76449	0.0163736	0.174373	1	1.50954	0.0279494	0.000243207	0.000584869	0.000510991	0.000252926	1.58756e-30	0.751583	0.875882	0.422932	0.186006	0.220934	0.891919
k__Bacteria; p__Firmicutes; c__Bacilli; o__Bacillales; f__[Exiguobacteraceae]	41	0.154845	1	1.95997	0.0935101	0.312963	1	1.23677	0.150153	0.000711185		7.08343e-05	7.32172e-05	0.00292724	0.400257	0.798498	Nan	0.201124	0.420219	0.531665
k__Bacteria; p__Firmicutes; c__Clostridia; o__Clostridiales; f__Dehalobacteriaceae	396	0.163176	1	1.71587	0.0129614	0.405065	1	1.0302	0.0156415	0.000274308	0.000219916	0.000129528	0.000146434	8.78752e-15	0.878689	0.616534	0.930852	0.534872	0.755342	0.570782
k__Bacteria; p__Firmicutes; c__Bacilli; o__Turicibacterales; f__Turicibacteraceae	778	0.167545	1	1.69068	0.00651037	0.377605	1	1.07203	0.00827361	0.00159445	0.00113246	0.00110513	0.000569238	1.17175e-32	0.269225	0.664148	0.129771	0.26337	0.948952	0.905879
k__Bacteria; p__Actinobacteria; c__Actinobacteria; o__Actinomycetales; f__Propionibacteriaceae	127	0.18108	1	1.73258	0.0271852	0.0280466	1	2.60988	0.0973476	9.85601e-05	8.18525e-05	1.63268e-05		8.2803e-22	0.0327029	Nan	0.0450901	0.0219657	0.0529188	0.684663
k__Bacteria; p__Actinobacteria; c__Actinobacteria; o__Actinomycetales; f__Microbacteriaceae	125	0.184064	1	1.71617	0.0273641	0.33968	1	1.14675	0.0459678	0.00148748	0.000489221	0.00603942		1.52332e-06	0.175775	Nan	0.50957	0.961932	0.135902	0.818728
k__Bacteria; p__Actinobacteria; c__Coriobacteriia; o__Coriobacteriales; f__Coriobacteriaceae	1318	0.191614	1	1.58325	0.0036017	0.000102857	0.0157371	4.67414	0.0209439	0.00333039	0.0026918	0.00245017	0.00168231	6.00763e-75	0.0713839	0.194792	0.0527289	0.00237478	0.374902	0.00291995
k__Bacteria; p__Actinobacteria; c__Actinobacteria; o__Actinomycetales; f__Nocardiaceae	73	0.191926	1	1.73565	0.0238625	0.778149	1	0.441536	0.0253152	0.000999357	0.00188442			1.79689e-09	Nan	Nan	0.204006	0.840059	0.794741	0.962707
k__Bacteria; p__Firmicutes; c__Bacilli; o__Lactobacillales; f__Aerococcaceae	210	0.19949	1	1.62461	0.0154541	0.547532	1	0.804618	0.0193396	0.000676441	0.000220875	0.00196313		3.72835e-19	0.0718327	Nan	0.216877	0.987024	0.38486	0.842161
k__Bacteria; p__Firmicutes; c__Bacilli; o__Bacillales; f__Planococcaceae	448	0.219372	1	1.47963	0.00989852	0.00418921	0.640949	3.21841	0.0419509	0.00718431	0.000221725	0.0264719	0.00908452	1.06262e-07	0.199587	0.344043	0.0407168	0.193555	0.00465961	0.0469763
k__Bacteria; p__Actinobacteria; c__Actinobacteria; o__Actinomycetales; f__Micrococcaceae	700	0.234435	1	1.42432	0.00610183	0.179916	1	1.48674	0.0127086	0.00108363	0.000104938	0.000928539	0.000143557	2.55704e-59	0.429957	0.41082	0.671871	0.917891	0.985409	0.0363583
k__Bacteria; p__Spirochaetes; c__[Brachyspirae]; o__[Brachyspirales]; f__Brachyspiraceae	10	0.234699	1	1.65158	0.171121	0.823	1	0.36783	0.22736	0.000306701		6.6541e-05		0.0244943	0.411888	Nan	Nan	0.907124	0.646174	0.614696
k__Bacteria; p__Proteobacteria; c__Betaproteobacteria; o__Burkholderiales; f__Oxalobacteraceae	608	0.247299	1	1.38176	0.00681626	0.00516661	0.790491	3.115	0.0301603	0.00178054	0.00059378	0.000889313	0.00540565	1.50468e-12	0.105028	0.0882663	0.0768101	0.0082749	0.036594	0.315031
k__Bacteria; p__Acidobacteria; c__Solibacteres; o__Solibacterales; f__Solibacteraceae	18	0.249628	1	1.42722	0.0818962	0.101263	1	2.42079	0.426887	4.65082e-05		8.94775e-05		5.36072e-07	0.0401194	Nan	Nan	0.282045	0.212396	0.356561
k__Bacteria; p__Proteobacteria; c__Gammaproteobacteria; o__Enterobacteriales; f__Enterobacteriaceae	1163	0.250334	1	1.37021	0.00353417	0.0525213	1	2.08373	0.0106995	0.0173368	0.00483368	0.0138676	0.0378674	8.36981e-25	0.385072	0.798161	0.588083	0.651481	0.00588728	0.580234
k__Bacteria; p__Chloroflexi; c__Gitt-GS-136; o__; f__	5	0.255424	1	1.96608	0.395902		0	0	1	4.58324e-05		0.000475978				Nan	Nan
k__Bacteria; p__Bacteroidetes; c__Bacteroidia; o__Bacteroidales; f__Bacteroidaceae	1375	0.262234	1	1.33241	0.00290709	2.41555e-08	3.69579e-06	7.86185	0.0333324	0.28516	0.307522	0.30581	0.376576	0.0424947	0.214005	0.363578	0.797095	1.44971e-09	0.816944	0.171332
k__Bacteria; p__Firmicutes; c__Clostridia; o__Clostridiales; f__Peptostreptococcaceae	1181	0.263072	1	1.33007	0.0033787	0.000877869	0.134314	3.82521	0.0191748	0.00445714	0.00215453	0.00489186	0.00507603	8.06801e-27	0.579808	0.339619	0.137145	0.00118913	0.0312737	0.258793
k__Bacteria; p__Acidobacteria; c__Acidobacteriia; o__Acidobacteriales; f__Acidobacteriaceae	18	0.267559	1	1.31954	0.0761879	0.810563	1	0.392261	0.107697	2.38434e-05		4.47387e-05		0.000198836	0.361283	Nan	Nan	0.526188	0.91355	0.735968
k__Bacteria; p__Proteobacteria; c__Alphaproteobacteria; o__Caulobacterales; f__Caulobacteraceae	144	0.267782	1	1.32793	0.0276684	0.455654	1	0.95878	0.0402982	0.0101842	3.61982e-05	0.000117213	4.04531e-05	0.000389583	0.582136	0.906359	0.940225	0.494684	0.440028	0.572514
k__Bacteria; p__Proteobacteria; c__Alphaproteobacteria; o__Rhizobiales; f__Methylobacteriaceae	67	0.267966	1	1.34437	0.0403177	0.361603	1	1.11564	0.0837842	0.000530115	5.56886e-05	0.000388575		8.60448e-12	0.0941736	Nan	0.349527	0.810531	0.213377	0.199507
k__Bacteria; p__Proteobacteria; c__Deltaproteobacteria; o__Myxococcales; f__0319-6G20	4	0.272215	1	2.25234	0.529671		0	0	1	0.000476986	0.00283688				Nan	Nan
k__Bacteria; p__Proteobacteria; c__Alphaproteobacteria; o__Rhizobiales; f__Phyllobacteriaceae	9	0.292226	1	1.29703	0.156325	0.749394	1	0.485467	0.326811	0.00206976		0.000278061		0.0695215	0.396144	Nan	Nan	0.489643	0.661821	0.84475
k__Bacteria; p__Firmicutes; c__Bacilli; o__Lactobacillales; f__Carnobacteriaceae	490	0.302568	1	1.21796	0.00746215	0.260452	1	1.28925	0.0157631	0.000631745	9.2391e-05	0.00035843	0.000236736	2.52835e-39	0.6911	0.821154	0.678913	0.61154	0.461605	0.110085
k__Bacteria; p__Cyanobacteria; c__Chloroplast; o__Streptophyta; f__	543	0.316885	1	1.17945	0.00652185	0.328779	1	1.15564	0.012771	0.000650112	0.000483141	0.000438219	0.000164185	7.10857e-16	0.791113	0.805636	0.951617	0.720719	0.112681	0.428236
k__Bacteria; p__Proteobacteria; c__Alphaproteobacteria; o__Rhizobiales; f__Rhizobiaceae	85	0.344453	1	1.07977	0.0256601	0.770634	1	0.506343	0.0310519	0.00575328	4.19112e-05	0.00170736		0.00115993	0.625688	Nan	0.132534	0.780141	0.578239	0.831669
k__Bacteria; p__Actinobacteria; c__Actinobacteria; o__Actinomycetales; f__Sporichthyaceae	4	0.350949	1	1.45583	0.421268		0	0	1	9.8026e-05		0.000450789				Nan	Nan
k__Bacteria; p__Fusobacteria; c__Fusobacteriia; o__Fusobacteriales; f__Leptotrichiaceae	224	0.353362	1	1.04517	0.00936996	0.0120247	1	3.00698	0.0645179	0.000519431	0.000260731	0.00149658		8.11895e-31	0.0938464	Nan	0.512479	0.000737179	0.584926	0.104134
k__Bacteria; p__Actinobacteria; c__Actinobacteria; o__Actinomycetales; f__Brevibacteriaceae	162	0.374439	1	1.04484	0.0194528	0.649237	1	0.700962	0.0264172	0.00120797	0.000377705	0.000150088	0.000170809	2.61414e-05	0.756439	0.7486	0.855489	0.461508	0.782478	0.474819
k__Bacteria; p__Firmicutes; c__Bacilli; o__Gemellales; f__	29	0.393812	1	0.750948	0.0270603	0.00494216	0.756151	4.90134	0.449609	0.000148095		7.18727e-05		1.04887e-13	0.853254	Nan	Nan	0.121551	0.0309038	0.00308585
k__Bacteria; p__Proteobacteria; c__Alphaproteobacteria; o__Rhodobacterales; f__Rhodobacteraceae	64	0.395989	1	1.00705	0.0479384	0.767038	1	0.551127	0.0548323	0.00155013	3.0969e-05	0.000470588	8.84643e-05	0.00139807	0.550479	0.47125	0.730309	0.536859	0.962593	0.979605
k__Bacteria; p__Proteobacteria; c__Alphaproteobacteria; o__Rhizobiales; f__Brucellaceae	114	0.402977	1	0.916359	0.0162428	0.614922	1	0.713065	0.0319573	0.00581859	0.00164193	0.000711078		1.47624e-05	0.143867	Nan	0.320441	0.448283	0.460405	0.478813
k__Bacteria; p__Firmicutes; c__Bacilli; o__Bacillales; f__Bacillaceae	616	0.404627	1	0.973801	0.00475086	0.00128442	0.196517	3.69696	0.0351432	0.0127808	0.013437	0.00481498	0.00755903	2.06685e-08	0.354493	0.28718	0.304352	0.0723901	0.00045406	0.119589
k__Bacteria; p__Bacteroidetes; c__[Saprospirae]; o__[Saprospirales]; f__Chitinophagaceae	13	0.409462	1	0.735308	0.0626578	0.604371	1	0.715517	0.263492	0.0202723		0.00121094		0.716982	0.314086	Nan	Nan	0.288232	0.793696	0.899105
k__Bacteria; p__Firmicutes; c__Bacilli; o__Bacillales; f__	137	0.411896	1	0.963863	0.0212786	0.3548	1	1.11902	0.0491108	0.00239065	4.93568e-05	0.024837	0.000219651	0.00192154	0.856108	0.862684	0.381016	0.364765	0.672616	0.0662089
k__Bacteria; p__Firmicutes; c__Clostridia; o__Clostridiales; f__Lachnospiraceae	1375	0.417829	1	0.945513	0.00206468	7.71955e-07	0.000118109	6.55513	0.0279471	0.161454	0.158786	0.155793	0.107191	5.64051e-26	0.0877737	0.168591	0.0982207	2.80381e-05	0.0255318	0.00338475
k__Bacteria; p__[Thermi]; c__Deinococci; o__Deinococcales; f__Deinococcaceae	5	0.424276	1	0.851127	0.221007		0	0	1	0.000401442		5.00877e-05				Nan	Nan
k__Bacteria; p__Tenericutes; c__RF3; o__ML615J-28; f__	317	0.425091	1	0.932782	0.00886118	0.363527	1	1.09774	0.0208046	0.00228501	0.00242859	0.000697187	0.000109826	3.02914e-06	0.3512	0.652704	0.288618	0.145244	0.404117	0.53758
k__Bacteria; p__Firmicutes; c__Clostridia; o__Clostridiales; f__Peptococcaceae	794	0.42708	1	0.927152	0.00350848	0.722204	1	0.610331	0.00463154	0.000958975	0.000773258	0.000794746	0.00184441	1.87855e-32	0.643016	0.36366	0.964958	0.390245	0.782885	0.787376
k__Bacteria; p__Proteobacteria; c__Deltaproteobacteria; o__Desulfovibrionales; f__Desulfovibrionaceae	1150	0.432089	1	0.916783	0.00239421	0.101877	1	1.77023	0.00920699	0.00341041	0.0035537	0.00340382	0.00597982	5.17932e-24	0.213123	0.218921	0.578435	0.0459247	0.878412	0.116933
k__Bacteria; p__Proteobacteria; c__Betaproteobacteria; o__; f__	29	0.438626	1	0.85079	0.0614254	0.154229	1	1.79242	0.280398	0.000348408	0.00013839	0.00056338		4.54406e-06	0.129329	Nan	0.215867	0.837346	0.170302	0.0379472
k__Bacteria; p__Proteobacteria; c__Gammaproteobacteria; o__Xanthomonadales; f__Xanthomonadaceae	503	0.440855	1	0.900299	0.00538348	0.260763	1	1.28845	0.0153469	0.0132817	0.000352601	0.00559104	0.00315883	2.98314e-10	0.85815	0.533428	0.693498	0.198769	0.569583	0.149777
k__Bacteria; p__Proteobacteria; c__Betaproteobacteria; o__Burkholderiales; f__Alcaligenaceae	1211	0.4414	1	0.898332	0.00222783	2.87971e-05	0.00440596	5.17544	0.0251428	0.0080524	0.00824125	0.0131345	0.0122227	5.94712e-11	0.437067	0.613449	0.809639	0.152098	0.0165234	8.18895e-05
k__Bacteria; p__Actinobacteria; c__Actinobacteria; o__Actinomycetales; f__	68	0.464613	1	0.775661	0.0233102	0.456438	1	0.948326	0.0710446	0.00165574	6.92395e-05	7.40135e-05		4.38631e-06	0.344501	Nan	0.723855	0.080115	0.610622	0.565698
k__Bacteria; p__Proteobacteria; c__Deltaproteobacteria; o__Desulfuromonadales; f__Geobacteraceae	7	0.483188	1	0.573014	0.102819	0.740078	1	0.520045	0.509825	2.3523e-05		1.38108e-05		0.0222573	0.499923	Nan	Nan	0.632036	0.587022	0.339406
k__Bacteria; p__Bacteroidetes; c__Sphingobacteriia; o__Sphingobacteriales; f__Sphingobacteriaceae	150	0.490598	1	0.715591	0.00964205	0.704299	1	0.594361	0.0202203	0.00456228	5.29067e-05	0.000361913		2.69053e-07	0.546804	Nan	0.521287	0.454662	0.438861	0.514205
k__Bacteria; p__Proteobacteria; c__Gammaproteobacteria; o__Cardiobacteriales; f__Cardiobacteriaceae	10	0.493679	1	0.51432	0.0604065	0.965708	1	0.127974	0.0928712	0.000170724		0.000186666		0.0976871	0.687751	Nan	Nan	0.766453	0.990689	0.832179
k__Bacteria; p__Firmicutes; c__Bacilli; o__Bacillales; f__Listeriaceae	32	0.505056	1	0.45517	0.0149456	0.775947	1	0.443689	0.0616776	0.000100593		0.000155378		3.83806e-09	0.466241	Nan	Nan	0.781273	0.322144	0.886688
k__Bacteria; p__Lentisphaerae; c__[Lentisphaeria]; o__Victivallales; f__Victivallaceae	317	0.51246	1	0.768368	0.00731071	0.149559	1	1.58975	0.0298508	0.000895044	0.00187276	0.000862472	0.000905166	7.67006e-14	0.957493	0.647375	0.590867	0.50582	0.0825142	0.0621584
k__Bacteria; p__Firmicutes; c__Clostridia; o__; f__	53	0.518724	1	0.665076	0.0259136	0.240955	1	1.40184	0.129778	0.000170081	0.000449447	0.000296123		2.95576e-12	0.502831	Nan	0.969529	0.462969	0.444846	0.0301802
k__Bacteria; p__Actinobacteria; c__Thermoleophilia; o__Solirubrobacterales; f__Conexibacteraceae	17	0.521175	1	0.431564	0.0279663	0.843635	1	0.343266	0.102674	3.78314e-05		7.40135e-05		0.000274607	0.517634	Nan	Nan	0.461316	0.912066	0.348542
k__Bacteria; p__Actinobacteria; c__Actinobacteria; o__Actinomycetales; f__Nocardioidaceae	6	0.550561	1	0.42378	0.0957959	0.736696	1	0.591283	0.702835	0.000697506		0.000801402		0.687222	0.862489	Nan	Nan	0.862	0.957039	0.409992
k__Bacteria; p__Firmicutes; c__Bacilli; o__Bacillales; f__Staphylococcaceae	820	0.571528	1	0.66849	0.00245166	0.656295	1	0.691843	0.00507991	0.00270957	0.0006982	0.00446413	0.000213366	2.0105e-18	0.449621	0.344235	0.744019	0.526243	0.222869	0.696232
k__Bacteria; p__Firmicutes; c__Bacilli; o__Lactobacillales; f__Streptococcaceae	1304	0.577443	1	0.658851	0.00151812	0.289074	1	1.22779	0.00564773	0.00548899	0.00215717	0.00560038	0.00345973	7.88467e-39	0.674762	0.403968	0.797534	0.87178	0.0728384	0.10194
k__Bacteria; p__Actinobacteria; c__Actinobacteria; o__Actinomycetales; f__Dietziaceae	10	0.578215	1	0.335796	0.0402836	0.0234918	1	7.61608	0.859013	0.000344157			0.000341618	0.0107471	0.050696	Nan	Nan	0.135939	0.0280153	0.0126039
k__Bacteria; p__Bacteroidetes; c__Bacteroidia; o__Bacteroidales; f__	204	0.609375	1	0.609799	0.00906408	0.0454672	1	2.19043	0.0625413	0.00824536	0.00157887	0.00234618	0.00360325	1.76865e-07	0.952508	0.651952	0.779398	0.00335269	0.0765276	0.181717
k__Bacteria; p__Actinobacteria; c__Actinobacteria; o__Actinomycetales; f__Micromonosporaceae	9	0.609707	1	0.285426	0.0391777	0.420131	1	1.23939	0.55345	0.000970017		0.000208087		0.537798	0.262943	Nan	Nan	0.759343	0.152437	0.844046
k__Bacteria; p__Proteobacteria; c__Alphaproteobacteria; o__Sphingomonadales; f__Sphingomonadaceae	204	0.613935	1	0.602745	0.00896016	0.409469	1	1.02614	0.0303058	0.00362099	0.0018138	0.00088759	7.54432e-05	1.03125e-06	0.519435	0.336348	0.738212	0.118046	0.246252	0.978532
k__Bacteria; p__Bacteroidetes; c__Bacteroidia; o__Bacteroidales; f__[Paraprevotellaceae]	753	0.629818	1	0.577654	0.00230836	0.000514252	0.0786806	4.06029	0.0316238	0.0146243	0.0108483	0.0119344	0.00596804	1.53693e-11	0.881097	0.878542	0.865419	0.0176558	1.13844e-05	0.162944
k__Bacteria; p__Proteobacteria; c__Alphaproteobacteria; o__Rhizobiales; f__Bradyrhizobiaceae	58	0.634867	1	0.458114	0.0163857	0.442134	1	0.974469	0.0856716	0.000731981	0.000338318	0.000126403		1.12556e-09	0.754137	Nan	0.268924	0.279345	0.28139	0.258705
k__Bacteria; p__Proteobacteria; c__Betaproteobacteria; o__Burkholderiales; f__	298	0.649356	1	0.548748	0.00556829	0.227907	1	1.36662	0.0274056	0.000667718	0.000246435	0.000370622	0.000240198	1.98146e-21	0.827147	0.751029	0.617878	0.935079	0.0734365	0.0447818
k__Bacteria; p__Proteobacteria; c__Gammaproteobacteria; o__Pseudomonadales; f__Moraxellaceae	644	0.665561	1	0.524519	0.00245265	0.2171	1	1.38761	0.0129015	0.015819	0.000334361	0.0318266	0.00453925	7.66401e-08	0.587036	0.679588	0.358171	0.0252101	0.892698	0.378168
k__Bacteria; p__Proteobacteria; c__Gammaproteobacteria; o__Pseudomonadales; f__Pseudomonadaceae	503	0.667817	1	0.521282	0.00312417	0.631303	1	0.722917	0.00866915	0.00494489	0.00192625	0.00537485	6.30136e-05	7.56629e-12	0.303672	0.361969	0.385792	0.833784	0.945911	0.100808
k__Bacteria; p__Proteobacteria; c__Alphaproteobacteria; o__Rhizobiales; f__Hyphomicrobiaceae	24	0.674227	1	0.181499	0.00818246	0.503336	1	0.863879	0.153883	0.000554078		0.000120936		0.000473405	0.505653	Nan	Nan	0.988412	0.150914	0.53576
k__Bacteria; p__Proteobacteria; c__Gammaproteobacteria; o__Aeromonadales; f__Succinivibrionaceae	62	0.713044	1	0.340158	0.0113993	0.00967697	1	3.38346	0.232006	0.01623	0.0351665	0.00967561		0.00016928	0.589431	Nan	0.276245	0.000191052	0.897585	0.385773
k__Bacteria; p__Proteobacteria; c__Betaproteobacteria; o__Rhodocyclales; f__Rhodocyclaceae	102	0.714217	1	0.4552	0.0137432	0.703541	1	0.632946	0.0384389	0.00124856	0.000346271	0.000496835	0.000597831	0.00162355	0.588278	0.686052	0.406116	0.854442	0.328199	0.230496
k__Bacteria; p__Firmicutes; c__Bacilli; o__Lactobacillales; f__	211	0.718881	1	0.448135	0.0064528	0.446421	1	0.970267	0.0277455	0.00132876	0.000563348	0.000627907	0.000895911	6.58083e-10	0.494553	0.561407	0.303621	0.879287	0.247001	0.0550145
k__Bacteria; p__Proteobacteria; c__Alphaproteobacteria; o__Rhodospirillales; f__Acetobacteraceae	11	0.740518	1	0.116667	0.0127971	0.967756	1	0.12562	0.0772749	0.000217155	0.000148237			0.0189332	Nan	Nan	0.845443	0.724373	0.700647	0.721075
k__Bacteria; p__Bacteroidetes; c__Flavobacteriia; o__Flavobacteriales; f__[Weeksellaceae]	270	0.747148	1	0.408321	0.00458401	0.82083	1	0.482955	0.0108979	0.00191905	0.000410543	0.000447564	4.29276e-05	6.37149e-12	0.355756	0.432295	0.407056	0.84939	0.530431	0.27313
k__Bacteria; p__Firmicutes; c__Bacilli; o__Bacillales; f__Alicyclobacillaceae	35	0.757614	1	0.0968387	0.00292592	0.0885458	1	2.23764	0.229793	9.31648e-05		5.36039e-05		8.24078e-09	0.629421	Nan	Nan	0.959364	0.0115123	0.853805
k__Bacteria; p__Firmicutes; c__Clostridia; o__Clostridiales; f__EtOH8	122	0.757839	1	0.39359	0.00990739	0.72328	1	0.608249	0.0307586	0.000218222	9.8044e-05	0.000254161	4.04531e-05	7.34101e-12	0.347069	0.368415	0.594905	0.713084	0.380799	0.258127
k__Bacteria; p__Proteobacteria; c__Gammaproteobacteria; o__Alteromonadales; f__Shewanellaceae	9	0.775444	1	0.0879186	0.012404	0.781826	1	0.432095	0.301722	0.00161085		0.000523781		0.860207	0.870363	Nan	Nan	0.708906	0.452446	0.538942
k__Bacteria; p__Proteobacteria; c__Alphaproteobacteria; o__Rhodospirillales; f__Rhodospirillaceae	16	0.780841	1	0.080449	0.00571353	0.820945	1	0.376249	0.120352	0.000971583		8.94775e-05		0.28773	0.750276	Nan	Nan	0.949984	0.723975	0.365986
k__Bacteria; p__Actinobacteria; c__Actinobacteria; o__Actinomycetales; f__Streptomycetaceae	84	0.786361	1	0.241054	0.00591673	0.538487	1	0.820919	0.0499922	0.00210557		0.00362811	0.000951823	0.415873	0.524021	0.664073	Nan	0.565283	0.185542	0.163222
k__Bacteria; p__Actinobacteria; c__Actinobacteria; o__Actinomycetales; f__Actinomycetaceae	897	0.792483	1	0.345422	0.00115909	0.0642306	1	1.9922	0.0132526	0.00119699	0.000510179	0.00164115	0.000195717	1.7785e-56	0.226978	0.257256	0.306348	0.573901	0.0252351	0.0116887
k__Bacteria; p__Proteobacteria; c__Betaproteobacteria; o__Neisseriales; f__Neisseriaceae	592	0.799854	1	0.335261	0.0017076	0.745293	1	0.581424	0.00592797	0.000315322	0.000180874	0.000673526	0.000173142	1.65241e-48	0.822653	0.539826	0.787571	0.519186	0.212612	0.609762
k__Bacteria; p__Fusobacteria; c__Fusobacteriia; o__Fusobacteriales; f__Fusobacteriaceae	493	0.812137	1	0.318321	0.00194909	0.701756	1	0.635639	0.0077863	0.00345942	0.000670016	0.00483116	0.000119675	3.57241e-10	0.731285	0.598027	0.838442	0.887672	0.624118	0.130488
k__Bacteria; p__Actinobacteria; c__Actinobacteria; o__Actinomycetales; f__Promicromonosporaceae	31	0.816775	1	0.0546672	0.00188153	0.884867	1	0.285231	0.042037	0.00105152		0.00109692		0.0027968	0.707979	Nan	Nan	0.473793	0.547021	0.671743
k__Bacteria; p__Bacteroidetes; c__Flavobacteriia; o__Flavobacteriales; f__Cryomorphaceae	12	0.817275	1	0.0562736	0.00559587	0.470917	1	0.991388	0.361637	0.0897716			0.00078125	0.724425	0.601186	Nan	Nan	0.144242	0.917246	0.265791
k__Bacteria; p__Proteobacteria; c__Betaproteobacteria; o__Burkholderiales; f__Burkholderiaceae	89	0.82197	1	0.304628	0.0106372	0.956518	1	0.253587	0.0182171	0.000102675	5.30624e-05	0.000195473	0.000101171	1.56524e-11	0.607651	0.905652	0.591641	0.989785	0.598451	0.531404
k__Bacteria; p__Synergistetes; c__Synergistia; o__Synergistales; f__Dethiosulfovibrionaceae	56	0.824726	1	0.193407	0.00724549	0.380266	1	1.08481	0.0978647	0.000343475	0.000165927	0.000118785		8.58086e-08	0.829176	Nan	0.704358	0.0596879	0.313644	0.826274
k__Bacteria; p__Proteobacteria; c__Betaproteobacteria; o__Burkholderiales; f__Comamonadaceae	534	0.857072	1	0.25599	0.0014469	0.626137	1	0.729341	0.00823531	0.00874776	0.0618826	0.00541215	0.00186865	1.34256e-08	0.572584	0.448895	0.767881	0.699098	0.319644	0.0753065
k__Bacteria; p__Bacteroidetes; c__Flavobacteriia; o__Flavobacteriales; f__Flavobacteriaceae	91	0.868297	1	0.239894	0.00820433	0.586389	1	0.78199	0.0529015	0.00701428	3.11556e-05	0.000359234	3.00372e-05	0.00178507	0.542192	0.587832	0.945909	0.0847552	0.865566	0.543656
k__Bacteria; p__Firmicutes; c__Erysipelotrichi; o__Erysipelotrichales; f__Erysipelotrichaceae	1372	0.889983	1	0.20932	0.000458825	3.4632e-06	0.00052987	5.98366	0.0256277	0.013433	0.00911008	0.0187543	0.00884127	1.01441e-51	0.419867	0.433612	0.493187	1.1274e-06	0.531855	0.0143991
k__Bacteria; p__Proteobacteria; c__Alphaproteobacteria; o__; f__	7	0.891881	1	0.11776	0.0556057	0.829795	1	0.389979	0.661005	0.00155636	0.000332544	0.00104045		0.41234	0.473611	Nan	0.863214	0.680364	0.75297	0.443025
k__Bacteria; p__TM7; c__TM7-3; o__CW040; f__	14	0.893488	1	0.0187032	0.00155617	0.278298	1	1.51058	0.401688	4.99274e-05		3.41545e-05		2.685e-05	0.55204	Nan	Nan	0.92091	0.547475	0.0497649
k__Bacteria; p__Actinobacteria; c__Actinobacteria; o__Actinomycetales; f__Sanguibacteraceae	21	0.906864	1	0.0140578	0.000739336	0.847163	1	0.339741	0.078286	5.76315e-05		3.66676e-05		3.9456e-05	0.739507	Nan	Nan	0.317652	0.762695	0.884009
k__Bacteria; p__Actinobacteria; c__Actinobacteria; o__Actinomycetales; f__Mycobacteriaceae	40	0.909448	1	0.0131092	0.000344861	0.568798	1	0.743642	0.0783305	0.000250833		9.05914e-05		9.24409e-09	0.951301	Nan	Nan	0.493281	0.48427	0.249298
k__Bacteria; p__Proteobacteria; c__Gammaproteobacteria; o__Vibrionales; f__Vibrionaceae	20	0.944119	1	0.0050521	0.000280593	0.85687	1	0.324948	0.0797428	5.48787e-05		3.94166e-05		0.000147696	0.732617	Nan	Nan	0.65262	0.291072	0.751266
k__Bacteria; p__Firmicutes; c__Clostridia; o__Clostridiales; f__Eubacteriaceae	144	0.959132	1	0.101334	0.00216675	0.997659	1	0.0846553	0.00369383	0.000260638	0.000201993	0.000196011	0.000130302	1.06013e-09	0.92894	0.923506	0.892259	0.753203	0.717156	0.992731
k__Bacteria; p__SR1; c__; o__; f__	33	0.973799	1	0.0265734	0.00176843	0.0212117	1	3.20626	0.37255	0.000208927	4.67333e-05	5.55614e-05		2.33275e-11	0.540078	Nan	0.730328	0.848201	0.553065	0.000783545
k__Bacteria; p__Actinobacteria; c__Actinobacteria; o__Actinomycetales; f__Dermacoccaceae	7				0	0.078357	1	6.55947	0.867716	0.000174569				0.00141108	Nan	Nan	Nan	0.89954	0.0270038	0.0468385
k__Bacteria; p__Actinobacteria; c__Actinobacteria; o__Actinomycetales; f__Cellulomonadaceae	19				0	0.124748	1	2.24791	0.310146	0.00061615				0.23481	Nan	Nan	Nan	0.829914	0.706798	0.0237076
k__Bacteria; p__Proteobacteria; c__Epsilonproteobacteria; o__Campylobacterales; f__Helicobacteraceae	7			#NAME?	-2.22045e-16	0.147341	1	3.88163	0.79515	0.0115948				0.270975	Nan	Nan	Nan	0.0588295	0.120559	0.0840575
k__Bacteria; p__Proteobacteria; c__Gammaproteobacteria; o__Oceanospirillales; f__SUP05	6				0	0.231168	1	3.48037	0.839242	0.000713734				0.110017	Nan	Nan	Nan	0.481899	0.102664	0.206164
k__Bacteria; p__Actinobacteria; c__Actinobacteria; o__Actinomycetales; f__Intrasporangiaceae	11				0	0.299435	1	1.48462	0.388852	4.95396e-05				0.00873501	Nan	Nan	Nan	0.226183	0.910031	0.243796
k__Bacteria; p__Bacteroidetes; c__Cytophagia; o__Cytophagales; f__Cytophagaceae	5			#NAME?	-2.22045e-16	0.385479	1	1.59417	0.614521	0.000647957				0.163695	Nan	Nan	Nan	Nan	0.223781	0.732606
k__Bacteria; p__Proteobacteria; c__Gammaproteobacteria; o__Xanthomonadales; f__Sinobacteraceae	9			inf	1.11022e-16	0.391437	1	1.22706	0.424041	0.000112221				0.00315271	Nan	Nan	Nan	0.685212	0.124081	0.779513
k__Bacteria; p__Proteobacteria; c__Alphaproteobacteria; o__Rhizobiales; f__Aurantimonadaceae	7				0	0.401461	1	1.36802	0.577707	0.000300212				0.075719	Nan	Nan	Nan	0.764954	0.257934	0.264742
k__Bacteria; p__Firmicutes; c__Bacilli; o__Bacillales; f__[Thermicanaceae]	7				0	0.446908	1	1.1822	0.541747	0.000912405				0.386629	Nan	Nan	Nan	0.383097	0.437621	0.195559
k__Bacteria; p__Actinobacteria; c__Actinobacteria; o__Actinomycetales; f__Geodermatophilaceae	6			#NAME?	-2.22045e-16	0.460579	1	1.30953	0.662652	6.47724e-05				0.382374	Nan	Nan	Nan	0.317192	0.230536	0.486967
k__Bacteria; p__Proteobacteria; c__Gammaproteobacteria; o__Legionellales; f__Legionellaceae	8			#NAME?	-2.22045e-16	0.778046	1	0.372931	0.218566	0.00301069				0.877705	Nan	Nan	Nan	0.796261	0.85887	0.638433
k__Bacteria; p__Elusimicrobia; c__Elusimicrobia; o__Elusimicrobiales; f__Elusimicrobiaceae	17				0	0.78448	1	0.357722	0.0762562	0.00110235				0.196497	Nan	Nan	Nan	0.62171	0.982902	0.39502
k__Bacteria; p__Lentisphaerae; c__[Lentisphaeria]; o__Z20; f__R4-45B	6				0	0.91657	1	0.0896962	0.0564235	0.00283622				0.33467	Nan	Nan	Nan	Nan	0.764672	0.916376
k__Bacteria; p__Acidobacteria; c__Solibacteres; o__Solibacterales; f__	10				0	0.92608	1	0.149813	0.0696865	1.79493e-05				0.0329304	Nan	Nan	Nan	0.758331	0.770705	0.900821
k__Bacteria; p__Bacteroidetes; c__Bacteroidia; o__Bacteroidales; f__RF16	5				0	0.968298	1	0.0687446	0.170973	0.00327341				0.544095	Nan	Nan	Nan	0.83869	0.864637	0.995971
k__Bacteria; p__Proteobacteria; c__Gammaproteobacteria; o__Legionellales; f__	1									0.000551648					Nan	Nan	Nan	Nan
k__Bacteria; p__Proteobacteria; c__Gammaproteobacteria; o__Vibrionales; f__Pseudoalteromonadaceae	4				0			0	1	0.000171912					Nan	Nan	Nan
k__Bacteria; p__Spirochaetes; c__Spirochaetes; o__Sphaerochaetales; f__Sphaerochaetaceae	1								#NAME?	0.000804586					Nan	Nan	Nan	Nan
k__Bacteria; p__Proteobacteria; c__Deltaproteobacteria; o__Bdellovibrionales; f__Bdellovibrionaceae	1								#NAME?	0.00200729					Nan	Nan	Nan	Nan
k__Bacteria; p__Proteobacteria; c__Gammaproteobacteria; o__Chromatiales; f__Ectothiorhodospiraceae	1								#NAME?	0.00298045					Nan	Nan	Nan	Nan
k__Bacteria; p__Proteobacteria; c__Alphaproteobacteria; o__Rickettsiales; f__	1									0.0177839					Nan	Nan	Nan	Nan
k__Bacteria; p__Proteobacteria; c__Deltaproteobacteria; o__Bdellovibrionales; f__Bacteriovoracaceae	2				0			0	1	0.000231509					Nan	Nan	Nan	Nan
k__Bacteria; p__Proteobacteria; c__Alphaproteobacteria; o__Caulobacterales; f__	1								#NAME?	0.000567366					Nan	Nan	Nan	Nan
k__Bacteria; p__Proteobacteria; c__Deltaproteobacteria; o__Myxococcales; f__Myxococcaceae	1								#NAME?	0.000500045					Nan	Nan	Nan	Nan
k__Bacteria; p__Proteobacteria; c__Gammaproteobacteria; o__Methylococcales; f__Crenotrichaceae	2			inf	1.11022e-16			0	1			0.000586324			Nan	Nan	Nan	Nan
k__Bacteria; p__Proteobacteria; c__Gammaproteobacteria; o__Pasteurellales; f__	1								#NAME?	0.000939938					Nan	Nan	Nan	Nan
k__Bacteria; p__Proteobacteria; c__Alphaproteobacteria; o__Sphingomonadales; f__Erythrobacteraceae	1								#NAME?	0.0012078					Nan	Nan	Nan	Nan
k__Bacteria; p__Chloroflexi; c__TK10; o__AKYG885; f__5B-12	1								#NAME?	0.000672872					Nan	Nan	Nan	Nan
k__Bacteria; p__Proteobacteria; c__Alphaproteobacteria; o__BD7-3; f__	3				0			0	1	0.000267265					Nan	Nan	Nan
k__Bacteria; p__Cyanobacteria; c__Oscillatoriophycideae; o__Oscillatoriales; f__Phormidiaceae	4				0			0	1	0.000846358					Nan	Nan	Nan
k__Bacteria; p__Proteobacteria; c__Deltaproteobacteria; o__BPC076; f__	1											0.000500877			Nan	Nan	Nan	Nan
k__Bacteria; p__Gemmatimonadetes; c__Gemmatimonadetes; o__Gemmatimonadales; f__	1									0.00241563					Nan	Nan	Nan	Nan
k__Bacteria; p__Proteobacteria; c__Deltaproteobacteria; o__Desulfobacterales; f__Desulfobulbaceae	1											0.000701227			Nan	Nan	Nan	Nan
k__Bacteria; p__Proteobacteria; c__Alphaproteobacteria; o__Rickettsiales; f__Rickettsiaceae	1								#NAME?	0.000823939					Nan	Nan	Nan	Nan
k__Bacteria; p__Proteobacteria; c__Gammaproteobacteria; o__Oceanospirillales; f__Halomonadaceae	3				0			0	1	9.59238e-05					Nan	Nan	Nan	Nan
k__Bacteria; p__Proteobacteria; c__Gammaproteobacteria; o__Oceanospirillales; f__Saccharospirillaceae	1											0.000801402			Nan	Nan	Nan	Nan
k__Bacteria; p__Actinobacteria; c__Acidimicrobiia; o__Acidimicrobiales; f__Iamiaceae	2			0	1			0	1	0.000179163		0.00140245				Nan	Nan	Nan
k__Bacteria; p__Actinobacteria; c__Nitriliruptoria; o__Euzebyales; f__Euzebyaceae	2			0	1			0	1			0.00100175	3.52696e-05		Nan		Nan
k__Bacteria; p__Verrucomicrobia; c__Verruco-5; o__WCHB1-41; f__RFP12	1								#NAME?	0.00104746					Nan	Nan	Nan	Nan
k__Bacteria; p__Proteobacteria; c__Deltaproteobacteria; o__GMD14H09; f__	3				0			0	1	0.00626054					Nan	Nan	Nan
k__Bacteria; p__Bacteroidetes; c__[Rhodothermi]; o__[Rhodothermales]; f__[Balneolaceae]	1											0.000601052			Nan	Nan	Nan	Nan
k__Bacteria; p__Chloroflexi; c__Anaerolineae; o__Anaerolineales; f__Anaerolinaceae	1									0.00065331					Nan	Nan	Nan	Nan

## Sheet: Abundance_Genus
Taxon	Number Obs.	Ethnicity p	Bonferroni	Ethnicity f-stat	Ethnicity R^2	All p	Bonferroni	All f-stat	All R^2	Caucasian Mean	Hispanic Mean	Asian or Pacific Islander Mean	African American Mean	Intercept	All Caucasian p	All Asian-Pacific Islander p	All Hispanic p	All Sex p	All Age p	All BMI p
k__Bacteria; p__Firmicutes; c__Clostridia; o__Clostridiales; f__; g__	1375	8.73915e-11	3.15483e-08	16.9048	0.0356713	9.61953e-17	3.93439e-14	15.052	0.0619292	0.0502797	0.044816	0.0245348	0.0272791	4.02556e-23	0.0414267	0.603811	0.0406194	0.445184	0.00064728	1.45038e-07
k__Bacteria; p__Firmicutes; c__Clostridia; o__Clostridiales; f__Ruminococcaceae; g__Ruminococcus	1365	9.45143e-09	3.41197e-06	13.6104	0.0291271	3.10084e-08	1.26824e-05	7.76898	0.0331863	0.0246122	0.0300839	0.0141304	0.0166744	4.1687e-25	0.250974	0.303679	0.0260834	0.0741398	0.348938	0.367521
k__Bacteria; p__Firmicutes; c__Clostridia; o__Clostridiales; f__Ruminococcaceae; g__	1373	7.07412e-08	2.55376e-05	12.1947	0.0260276	6.05365e-09	2.47594e-06	8.38054	0.0355037	0.090499	0.0776771	0.0542055	0.0645579	1.55247e-23	0.0110949	0.678169	0.0184569	0.505353	0.0232906	0.00134295
k__Bacteria; p__Firmicutes; c__Clostridia; o__Clostridiales; f__Veillonellaceae; g__Megasphaera	254	2.84076e-07	0.000102551	11.8324	0.124335	3.89364e-08	1.5925e-05	8.23541	0.166702	0.00379947	0.000934124	0.0483221	0.0688853	0.104898	0.000194017	0.0324484	0.000394658	0.241722	0.00174716	0.989026
k__Bacteria; p__Bacteroidetes; c__Bacteroidia; o__Bacteroidales; f__[Barnesiellaceae]; g__	1018	3.09327e-07	0.000111667	11.204	0.0320843	6.09189e-13	2.49158e-10	11.905	0.0659907	0.00952746	0.0129196	0.00391135	0.010402	6.98032e-12	0.468395	0.302407	0.0398555	1.44982e-05	0.0869295	0.00355671
k__Bacteria; p__Bacteroidetes; c__Bacteroidia; o__Bacteroidales; f__Rikenellaceae; g__	1324	6.08734e-06	0.00219753	9.06567	0.0201878	7.69959e-21	3.14913e-18	18.5924	0.0780891	0.0272607	0.0397045	0.0143803	0.0185177	4.54968e-11	0.815696	0.193457	0.157089	5.27087e-16	0.211193	0.0539239
k__Bacteria; p__Proteobacteria; c__Alphaproteobacteria; o__RF32; f__; g__	708	1.72901e-05	0.00624173	8.39585	0.0345419	1.25537e-08	5.13446e-06	8.23263	0.0658263	0.00747005	0.0195454	0.00687603	5.63733e-05	1.76407e-16	0.00116081	0.0251586	1.4928e-05	7.22843e-05	0.0362148	0.843703
k__Bacteria; p__Firmicutes; c__Clostridia; o__Clostridiales; f__Christensenellaceae; g__	1063	3.89953e-05	0.0140773	7.77165	0.0215417	4.71069e-17	1.92667e-14	15.46	0.0807481	0.00314885	0.00241185	0.000655824	0.00513286	3.59461e-34	0.955828	0.059113	0.870398	3.43516e-05	6.69424e-09	0.00247573
k__Bacteria; p__Actinobacteria; c__Actinobacteria; o__Bifidobacteriales; f__Bifidobacteriaceae; g__Bifidobacterium	1179	0.000100452	0.0362633	7.09317	0.0177881	9.63959e-10	3.94259e-07	9.0942	0.0444862	0.011269	0.00943587	0.0228206	0.0321178	2.40273e-13	0.307869	0.780608	0.797274	0.0764838	5.38479e-06	0.00336318
k__Bacteria; p__Firmicutes; c__Clostridia; o__Clostridiales; f__Ruminococcaceae; g__Faecalibacterium	1371	0.000192416	0.0694623	6.62435	0.0143294	0.000159113	0.0650774	4.50103	0.0194149	0.0762631	0.0695195	0.077948	0.0400699	1.10525e-20	1.83224e-05	8.76184e-05	9.83269e-05	0.0465505	0.259047	0.233773
k__Bacteria; p__Verrucomicrobia; c__Verrucomicrobiae; o__Verrucomicrobiales; f__Verrucomicrobiaceae; g__Akkermansia	1121	0.000355854	0.128463	6.19692	0.016371	3.15851e-13	1.29183e-10	12.1157	0.0612578	0.0217303	0.0122818	0.0241177	0.0154217	8.06305e-13	0.168697	0.869773	0.659483	1.58764e-08	0.00189854	0.0429586
k__Bacteria; p__Proteobacteria; c__Epsilonproteobacteria; o__Campylobacterales; f__Campylobacteraceae; g__Campylobacter	427	0.000549831	0.198489	5.95885	0.0405478	0.000228989	0.0936564	4.43701	0.0596076	0.000736254	0.00323236	0.00178648	0.000144278	1.46398e-15	0.666829	0.787001	0.0621988	0.596846	0.0163886	0.362871
k__Bacteria; p__Firmicutes; c__Clostridia; o__Clostridiales; f__Veillonellaceae; g__Acidaminococcus	201	0.000797382	0.287855	5.81054	0.0812923	0.00456794	1	3.25014	0.0913386	0.00304	0.0104748	0.00115412	0.0475468	0.00322598	0.000646809	0.000165852	0.0739662	0.313958	0.989592	0.307861
k__Bacteria; p__Firmicutes; c__Clostridia; o__Clostridiales; f__Ruminococcaceae; g__Oscillospira	1360	0.00158298	0.571455	5.12447	0.0112102	9.51332e-11	3.89095e-08	9.93128	0.0421833	0.0116887	0.0117894	0.00845039	0.0118558	6.02318e-36	0.954843	0.198169	0.545248	9.48342e-09	0.0717249	0.183593
k__Bacteria; p__Actinobacteria; c__Coriobacteriia; o__Coriobacteriales; f__Coriobacteriaceae; g__Adlercreutzia	705	0.00208509	0.752717	4.95051	0.0207467	0.00920033	1	2.86371	0.024025	0.000378532	0.000156935	0.000164729	0.000115362	6.7718e-43	0.168089	0.690027	0.888657	0.522228	0.748584	0.205031
k__Bacteria; p__Cyanobacteria; c__4C0d-2; o__YS2; f__; g__	485	0.00216031	0.779871	6.21632	0.0251453	0.000951366	0.389109	4.20275	0.0420263	0.00267797	0.0186618	0.00223057		4.74469e-18	0.136803	Nan	0.00112217	0.052193	0.78016	0.117227
k__Bacteria; p__Proteobacteria; c__Betaproteobacteria; o__Burkholderiales; f__Oxalobacteraceae; g__Oxalobacter	407	0.00247062	0.891893	4.86186	0.0349284	0.000649554	0.265668	4.01067	0.0567463	0.000679836	0.000421086	0.000287333	0.00102231	1.90449e-13	0.96608	0.148175	0.522415	0.294132	0.912449	0.0109753
k__Bacteria; p__Firmicutes; c__Clostridia; o__Clostridiales; f__Veillonellaceae; g__Mitsuokella	20	0.00288581	1	11.871	0.397409	0.00106795	0.43679	8.14233	0.684671	0.000431576		0.00524764		0.479705	0.0352704	Nan	Nan	0.449842	0.0462975	0.0236446
k__Bacteria; p__Bacteroidetes; c__Bacteroidia; o__Bacteroidales; f__[Odoribacteraceae]; g__Butyricimonas	826	0.00361175	1	4.54619	0.0163211	6.59484e-06	0.00269729	5.77936	0.0406198	0.0024721	0.00324649	0.00226191	0.00278641	3.13351e-25	0.756672	0.537016	0.0958921	0.000704136	0.0467443	0.0866224
k__Bacteria; p__Firmicutes; c__Clostridia; o__Clostridiales; f__Veillonellaceae; g__Veillonella	928	0.00399573	1	4.46928	0.0143031	0.00478359	1	3.13438	0.0200108	0.00227466	0.000896843	0.00172191	0.0026686	1.08466e-31	0.0310615	0.26337	0.161862	0.991127	0.107386	0.174573
k__Bacteria; p__Actinobacteria; c__Thermoleophilia; o__Gaiellales; f__Gaiellaceae; g__	23	0.00416347	1	10.3314	0.329746	0.042793	1	3.07694	0.406093	6.4946e-05		0.000933059		5.46212e-06	0.00455981	Nan	Nan	0.525795	0.205608	0.509928
k__Bacteria; p__Actinobacteria; c__Thermoleophilia; o__Solirubrobacterales; f__; g__	21	0.00426445	1	10.5279	0.356541	0.104499	1	2.29135	0.364206	5.49891e-05		0.00084958		0.000753186	0.0185516	Nan	Nan	0.670447	0.987833	0.808211
k__Bacteria; p__Firmicutes; c__Clostridia; o__Clostridiales; f__[Tissierellaceae]; g__1-68	468	0.00431318	1	4.4429	0.0279235	0.00521525	1	3.12241	0.0390517	0.00148555	0.00290368	0.00223296	0.000115671	4.21e-21	0.24897	0.21088	0.0146521	0.606946	0.0724736	0.0724763
k__Bacteria; p__Proteobacteria; c__Gammaproteobacteria; o__Pasteurellales; f__Pasteurellaceae; g__Haemophilus	951	0.00463318	1	4.36143	0.0136283	3.90296e-05	0.0159631	5.07221	0.0312318	0.0014333	0.00155521	0.00355179	0.00232629	4.99129e-24	0.937903	0.304238	0.818221	0.0675128	0.0716887	0.00798728
k__Bacteria; p__Acidobacteria; c__Acidobacteriia; o__Acidobacteriales; f__Koribacteraceae; g__	25	0.0054893	1	9.39141	0.289935	0.0832219	1	2.40982	0.32522	4.55899e-05		0.000149453		2.21471e-06	0.00693209	Nan	Nan	0.573843	0.945283	0.7548
k__Bacteria; p__Firmicutes; c__Clostridia; o__Clostridiales; f__Lachnospiraceae; g__Clostridium	56	0.0055351	1	4.71141	0.21372	0.0425373	1	2.38123	0.225754	8.69445e-05	4.6438e-06	4.07626e-05	6.55606e-05	3.83464e-17	0.997746	0.249029	0.00739846	0.919141	0.757342	0.39157
k__Bacteria; p__Bacteroidetes; c__Bacteroidia; o__Bacteroidales; f__Porphyromonadaceae; g__Parabacteroides	1339	0.00603404	1	4.16259	0.00926745	3.62042e-05	0.0148075	5.08106	0.0223755	0.0294137	0.0439547	0.0306004	0.039894	1.02437e-10	0.319834	0.178382	0.49158	6.62679e-05	0.814331	0.523456
k__Bacteria; p__Actinobacteria; c__Actinobacteria; o__Actinomycetales; f__Dermabacteraceae; g__Dermabacter	103	0.00660259	1	5.28098	0.0955298	0.00100306	0.410252	4.49214	0.188017	0.000203825	0.000112323	0.00120285		1.19671e-09	0.00042043	Nan	0.00598106	0.267183	0.00336123	0.885301
k__Archaea; p__Euryarchaeota; c__Methanobacteria; o__Methanobacteriales; f__Methanobacteriaceae; g__Methanobrevibacter	286	0.00685235	1	4.1348	0.0421339	0.000711688	0.29108	4.01448	0.0794718	0.00096714	0.000410006	0.000109858	0.000219651	3.49801e-09	0.544519	0.434388	0.674865	0.0038751	0.219612	0.920089
k__Bacteria; p__Proteobacteria; c__Alphaproteobacteria; o__Rickettsiales; f__mitochondria; g__Gyrocarpus	5	0.00741391	1	42.1722	0.933587		0	0	1	1.46398e-05		0.00186446				Nan	Nan
k__Bacteria; p__Firmicutes; c__Clostridia; o__Clostridiales; f__[Tissierellaceae]; g__WAL_1855D	723	0.00786854	1	3.98425	0.0163523	0.000105255	0.0430492	4.70041	0.0378962	0.00439997	0.00820061	0.00338484	0.00023718	2.48494e-23	0.0738215	0.112773	0.0058361	0.122385	0.00205726	0.0376454
k__Bacteria; p__Verrucomicrobia; c__Opitutae; o__[Cerasicoccales]; f__[Cerasicoccaceae]; g__	35	0.00787624	1	5.65709	0.261212	0.0320329	1	2.86412	0.330573	0.00103311	0.0264268	0.000146049		1.72903e-05	0.72514	Nan	0.0419033	0.958948	0.298113	0.400793
k__Bacteria; p__Bacteroidetes; c__Bacteroidia; o__Bacteroidales; f__[Paraprevotellaceae]; g__Paraprevotella	607	0.00797125	1	3.98056	0.0194192	0.000321313	0.131417	4.26501	0.0409055	0.0144871	0.0121627	0.00444441	0.00359082	1.57025e-08	0.361609	0.866284	0.281148	0.408574	0.000926701	0.0515676
k__Bacteria; p__Actinobacteria; c__Coriobacteriia; o__Coriobacteriales; f__Coriobacteriaceae; g__	1079	0.0100044	1	3.79955	0.0104921	0.000301684	0.123389	4.25713	0.0232727	0.00122471	0.00129304	0.000729862	0.000871359	3.73097e-68	0.238174	0.991821	0.0898057	0.729906	0.000193546	0.606794
k__Bacteria; p__Firmicutes; c__Bacilli; o__Bacillales; f__Planococcaceae; g__Rummeliibacillus	39	0.014169	1	6.6289	0.151938	0.0820188	1	2.26947	0.210732	0.0136174		0.117614		0.90734	0.0350419	Nan	Nan	0.437298	0.520875	0.269863
k__Bacteria; p__Proteobacteria; c__Gammaproteobacteria; o__Pasteurellales; f__Pasteurellaceae; g__Actinobacillus	30	0.0143007	1	4.99157	0.269938	0.0657001	1	2.41512	0.334731	7.71118e-05	0.000249857	0.00160926		0.000335129	0.00806364	Nan	0.356316	0.205186	0.491156	0.215246
k__Bacteria; p__Firmicutes; c__Bacilli; o__Lactobacillales; f__Enterococcaceae; g__Enterococcus	769	0.016609	1	3.43506	0.0132918	0.00720942	1	2.96575	0.0228195	0.00681728	0.00168906	0.0106747	0.00167687	2.3981e-17	0.834307	0.434994	0.2458	0.928139	0.984709	0.00861974
k__Bacteria; p__Proteobacteria; c__Gammaproteobacteria; o__Pseudomonadales; f__Moraxellaceae; g__	118	0.0218864	1	3.95177	0.0643068	0.00108427	0.443467	4.39492	0.164021	0.00376957	6.26863e-05	0.00270011		0.00211246	0.209618	Nan	0.00915852	0.00376576	0.743777	0.165505
k__Bacteria; p__Tenericutes; c__Mollicutes; o__Mycoplasmatales; f__Mycoplasmataceae; g__Ureaplasma	12	0.0221038	1	7.31971	0.422623	0.163882	1	2.25453	0.562995	0.000115508		0.000512359		0.0235976	0.94354	Nan	Nan	0.214379	0.318983	0.281714
k__Bacteria; p__Firmicutes; c__Clostridia; o__Clostridiales; f__[Tissierellaceae]; g__GW-34	8	0.0227911	1	9.24405	0.606404	0.107496	1	5.03986	0.870463	8.61022e-05		0.000701227		0.0804877	0.684588	Nan	Nan	0.339478	0.355887	0.541626
k__Bacteria; p__Firmicutes; c__Clostridia; o__Clostridiales; f__Veillonellaceae; g__Megamonas	111	0.0228744	1	3.91301	0.0675671	0.000464332	0.189912	4.88691	0.188779	0.00380927		0.0227971	0.00108825	0.000775156	0.954003	0.33333	Nan	0.0157013	0.0593487	0.248465
k__Bacteria; p__Firmicutes; c__Clostridia; o__Clostridiales; f__[Tissierellaceae]; g__Parvimonas	139	0.0289467	1	3.63619	0.0507591	0.109588	1	1.83827	0.0646407	0.000318228	9.15247e-05	0.000766327		1.40773e-13	0.0162741	Nan	0.0105719	0.758417	0.190845	0.861479
k__Bacteria; p__Firmicutes; c__Bacilli; o__Bacillales; f__Planococcaceae; g__Sporosarcina	76	0.0348699	1	4.62004	0.0587642	0.147219	1	1.75668	0.0900555	0.0105876		0.163171		0.017586	0.0265553	Nan	Nan	0.587041	0.256029	0.58743
k__Bacteria; p__Firmicutes; c__Clostridia; o__Clostridiales; f__Lachnospiraceae; g__Anaerostipes	1117	0.0358846	1	2.86027	0.00765063	0.00650565	1	3.00086	0.015962	0.00196241	0.000977383	0.00223142	0.000785445	7.36117e-39	0.152807	0.0436866	0.419964	0.178062	0.17652	0.0253428
k__Bacteria; p__Proteobacteria; c__Alphaproteobacteria; o__Rhodobacterales; f__Rhodobacteraceae; g__	21	0.0387256	1	4.93163	0.206072	0.0175078	1	4.12226	0.507526	0.000509408	4.6438e-06			0.00501983	Nan	Nan	0.514682	0.403018	0.0358783	0.0737752
k__Bacteria; p__Proteobacteria; c__Gammaproteobacteria; o__Enterobacteriales; f__Enterobacteriaceae; g__Proteus	325	0.0413042	1	2.77784	0.0253042	0.0295338	1	2.3719	0.0428357	0.014133	8.00464e-05	0.000773737	0.079909	1.57193e-12	0.0140962	0.0174615	0.0206228	0.319074	0.149725	0.218844
k__Bacteria; p__Firmicutes; c__Bacilli; o__Bacillales; f__Staphylococcaceae; g__Jeotgalicoccus	28	0.0424838	1	4.55193	0.14899	0.344367	1	1.18337	0.170677	0.0167813		0.0353813		0.187407	0.053678	Nan	Nan	0.571866	0.499949	0.931095
k__Bacteria; p__Proteobacteria; c__Gammaproteobacteria; o__Enterobacteriales; f__Enterobacteriaceae; g__Trabulsiella	26	0.0425134	1	4.58984	0.160541	0.209086	1	1.60915	0.234599	0.000227019		0.000917767		0.000763952	0.163405	Nan	Nan	0.238079	0.818298	0.714522
k__Bacteria; p__Bacteroidetes; c__Bacteroidia; o__Bacteroidales; f__Porphyromonadaceae; g__Porphyromonas	789	0.0443297	1	2.70648	0.0102373	0.0132843	1	2.7023	0.0203126	0.00196795	0.00349005	0.00383837	0.000241268	3.42462e-25	0.191215	0.185281	0.0294776	0.548595	0.00571622	0.235121
k__Bacteria; p__Actinobacteria; c__Actinobacteria; o__Actinomycetales; f__Corynebacteriaceae; g__Corynebacterium	977	0.0444115	1	2.70274	0.00826435	0.00713692	1	2.96435	0.018006	0.00829616	0.00836218	0.00419017	0.00177843	6.20715e-15	0.401047	0.959002	0.175328	0.0393328	0.0392732	0.991794
k__Bacteria; p__Firmicutes; c__Clostridia; o__Clostridiales; f__Lachnospiraceae; g__Roseburia	1328	0.0445799	1	2.69731	0.00607461	4.02516e-05	0.0164629	5.04027	0.0223806	0.0119613	0.0114301	0.0150545	0.00389851	1.3534e-33	0.00622486	0.0120421	0.00786915	2.44208e-05	0.226039	0.566598
k__Bacteria; p__Bacteroidetes; c__Bacteroidia; o__Bacteroidales; f__[Paraprevotellaceae]; g__[Prevotella]	313	0.0448058	1	2.71727	0.0257032	0.00198676	0.812584	3.56459	0.0653278	0.00637694	0.00250587	0.0161076	0.00603708	2.54003e-08	0.55579	0.669076	0.427103	0.00478946	0.0116577	0.575297
k__Bacteria; p__Firmicutes; c__Erysipelotrichi; o__Erysipelotrichales; f__Erysipelotrichaceae; g__Allobaculum	28	0.0459167	1	4.39528	0.144604	0.121521	1	2.04413	0.262266	0.000521773		0.00397507		0.199591	0.167826	Nan	Nan	0.251075	0.0890844	0.867579
k__Bacteria; p__Proteobacteria; c__Deltaproteobacteria; o__Desulfovibrionales; f__Desulfovibrionaceae; g__Desulfovibrio	548	0.0460171	1	2.6838	0.0145845	0.0764506	1	1.91505	0.0207973	0.00214827	0.00242022	0.00121129	0.00486918	1.80758e-08	0.022508	0.00769708	0.116282	0.0949022	0.413001	0.977856
k__Bacteria; p__Firmicutes; c__Bacilli; o__Lactobacillales; f__Lactobacillaceae; g__Lactobacillus	620	0.0484956	1	2.64235	0.0127051	0.0257204	1	2.41613	0.0231025	0.00223407	0.000503046	0.00874853	0.000955231	3.88071e-26	0.599967	0.141906	0.941385	0.232342	0.197365	0.0262944
k__Bacteria; p__Proteobacteria; c__Gammaproteobacteria; o__Aeromonadales; f__Aeromonadaceae; g__	45	0.0512733	1	4.02042	0.0855037	0.0201746	1	3.28876	0.247484	0.000787111		0.00611262		0.0104041	0.109006	Nan	Nan	0.0371742	0.167711	0.862606
k__Bacteria; p__Firmicutes; c__Bacilli; o__Bacillales; f__[Exiguobacteraceae]; g__Exiguobacterium	35	0.0529195	1	4.0309	0.108852	0.2481	1	1.43047	0.160178	0.000699242		7.08343e-05		0.000193068	0.044303	Nan	Nan	0.255481	0.464854	0.705834
k__Bacteria; p__Firmicutes; c__Bacilli; o__Lactobacillales; f__Aerococcaceae; g__Aerococcus	27	0.0557401	1	4.02585	0.138699	0.354911	1	1.16083	0.174278	0.00121176		0.0102491		0.200812	0.0513403	Nan	Nan	0.444947	0.639792	0.487032
k__Bacteria; p__Proteobacteria; c__Gammaproteobacteria; o__Enterobacteriales; f__Enterobacteriaceae; g__	1029	0.0561149	1	2.52703	0.00734189	0.00111551	0.456245	3.73251	0.0214431	0.00636174	0.00471307	0.00396232	0.000600857	1.08957e-36	0.0207423	0.0853171	0.0194513	0.381705	0.000464206	0.753517
k__Bacteria; p__Acidobacteria; c__DA052; o__Ellin6513; f__; g__	20	0.0593004	1	4.05279	0.183777	0.378779	1	1.13192	0.23186	4.88102e-05		0.000223694		0.000177354	0.0760924	Nan	Nan	0.396358	0.649815	0.585232
k__Bacteria; p__Actinobacteria; c__Actinobacteria; o__Actinomycetales; f__Microbacteriaceae; g__Leucobacter	3	0.0596435	1	113.263	0.991248		0	0	1	5.27459e-05		0.0344546				Nan	Nan	Nan
k__Bacteria; p__Proteobacteria; c__Alphaproteobacteria; o__Rhizobiales; f__; g__	46	0.0604771	1	2.99676	0.122333	0.223157	1	1.46381	0.154675	0.00127798	4.6438e-06	0.000892019		4.53875e-05	0.913686	Nan	0.0378812	0.359602	0.295789	0.992788
k__Bacteria; p__Proteobacteria; c__Betaproteobacteria; o__Burkholderiales; f__Oxalobacteraceae; g__Ralstonia	27	0.0656737	1	3.7058	0.129096	0.455858	1	0.946656	0.146844	0.000222983		0.000826165		0.00638639	0.0746984	Nan	Nan	0.983123	0.958477	0.516005
k__Bacteria; p__Firmicutes; c__Clostridia; o__Clostridiales; f__Peptostreptococcaceae; g__	1154	0.068532	1	2.37566	0.0061592	0.00156227	0.638967	3.59176	0.0184421	0.00445983	0.00212537	0.00466236	0.00615382	2.07275e-20	0.137945	0.0741925	0.0199039	0.00243238	0.122597	0.334246
k__Bacteria; p__Firmicutes; c__Clostridia; o__Clostridiales; f__[Mogibacteriaceae]; g__	1152	0.0689871	1	2.37067	0.00615699	0.047982	1	2.12542	0.0110149	0.000944556	0.0011724	0.000908414	0.000441126	1.98277e-74	0.161163	0.4128	0.0442788	0.59615	0.0284643	0.655403
k__Bacteria; p__Firmicutes; c__Clostridia; o__Clostridiales; f__Veillonellaceae; g__Succiniclasticum	43	0.0702861	1	3.45405	0.0776994	0.00714771	1	4.12434	0.302718	0.00277254	3.39778e-05			6.67277e-05	Nan	Nan	0.111781	0.304101	0.315988	0.0091058
k__Bacteria; p__Tenericutes; c__Mollicutes; o__Anaeroplasmatales; f__Anaeroplasmataceae; g__	70	0.0722287	1	2.73374	0.0754474	0.295781	1	1.25171	0.0890789	0.00211133	0.000477036	0.0114561		0.00568983	0.111174	Nan	0.0581104	0.743145	0.458439	0.458218
k__Bacteria; p__Firmicutes; c__Erysipelotrichi; o__Erysipelotrichales; f__Erysipelotrichaceae; g__Coprobacillus	548	0.0741556	1	2.3227	0.012647	0.193161	1	1.45082	0.0158356	0.000737256	0.00410055	0.000633896	0.000253191	3.1154e-24	0.839095	0.914881	0.14778	0.910512	0.613472	0.199128
k__Bacteria; p__Firmicutes; c__Clostridia; o__Clostridiales; f__Clostridiaceae; g__Clostridium	1304	0.0763373	1	2.29341	0.00526461	0.0377211	1	2.23401	0.010229	0.00677023	0.00924655	0.0141179	0.00271739	6.02323e-31	0.376232	0.184904	0.0647525	0.47531	0.292842	0.0323469
k__Bacteria; p__Firmicutes; c__Clostridia; o__Clostridiales; f__[Tissierellaceae]; g__Finegoldia	637	0.0764711	1	2.29753	0.0107715	0.000592273	0.242239	4.01277	0.0368101	0.00251552	0.00206798	0.0102907	8.03944e-05	3.69297e-16	0.0854949	0.103598	0.0278704	0.0358043	0.00144382	0.270254
k__Bacteria; p__Firmicutes; c__Clostridia; o__Clostridiales; f__Lachnospiraceae; g__Coprococcus	1372	0.0806049	1	2.25193	0.00491418	0.00555313	1	3.06386	0.0132886	0.0228062	0.0242544	0.0200056	0.0145001	1.71862e-41	0.0490025	0.191172	0.0248155	0.00319184	0.309619	0.52476
k__Bacteria; p__Firmicutes; c__Clostridia; o__Clostridiales; f__Peptococcaceae; g__	469	0.0822865	1	2.24534	0.0142792	0.266143	1	1.27738	0.0163187	0.000569916	0.00053895	0.000386383	7.51394e-05	9.64241e-25	0.0461273	0.196333	0.0472702	0.969417	0.338352	0.940667
k__Bacteria; p__Bacteroidetes; c__Bacteroidia; o__Bacteroidales; f__S24-7; g__	566	0.0844828	1	2.22283	0.0117265	0.00542903	1	3.09672	0.0321693	0.0100618	0.00867033	0.00282782	0.00576446	3.22726e-05	0.816808	0.278834	0.925376	0.208547	0.0449159	0.00168872
k__Bacteria; p__Firmicutes; c__Bacilli; o__Lactobacillales; f__Leuconostocaceae; g__	137	0.0853529	1	2.25105	0.048322	0.000343318	0.140417	4.5169	0.172509	0.00442759	8.05124e-05	0.00576032	0.0160862	0.0289998	0.0488781	0.129906	0.0428749	0.00281383	0.0594976	0.039064
k__Bacteria; p__Firmicutes; c__Clostridia; o__Clostridiales; f__Veillonellaceae; g__Dialister	995	0.0853948	1	2.20984	0.00664527	0.00215001	0.879353	3.46501	0.0206089	0.0102077	0.00999942	0.0109853	0.0354107	1.45473e-10	0.209994	0.526865	0.616982	0.00610163	0.0264954	0.787239
k__Bacteria; p__Tenericutes; c__Mollicutes; o__RF39; f__; g__	774	0.0893422	1	2.17715	0.00841108	0.000139084	0.0568853	4.58416	0.034619	0.0100397	0.0126719	0.00780102	0.00973678	2.32792e-06	0.939414	0.412284	0.980093	0.0675469	0.00158136	0.0166127
k__Bacteria; p__Proteobacteria; c__Betaproteobacteria; o__Burkholderiales; f__Alcaligenaceae; g__	36	0.0898072	1	3.04921	0.0823017	0.0715427	1	2.39683	0.236215	0.00153042		0.00165472		0.690926	0.243019	Nan	Nan	0.260384	0.254466	0.0312237
k__Bacteria; p__Synergistetes; c__Synergistia; o__Synergistales; f__Synergistaceae; g__Synergistes	26	0.0921488	1	3.07741	0.113652	0.484916	1	0.894034	0.145512	0.00042647		8.16465e-05		0.000144204	0.18967	Nan	Nan	0.948982	0.464683	0.656328
k__Bacteria; p__Proteobacteria; c__Betaproteobacteria; o__Burkholderiales; f__Burkholderiaceae; g__Salinispora	20	0.0933209	1	3.14	0.148533	0.154512	1	1.94864	0.341948	5.22757e-05		0.000178955		2.02735e-05	0.0216567	Nan	Nan	0.580222	0.0811346	0.721703
k__Bacteria; p__Actinobacteria; c__Coriobacteriia; o__Coriobacteriales; f__Coriobacteriaceae; g__Eggerthella	540	0.094888	1	2.13436	0.011805	0.319514	1	1.17238	0.0130256	0.000542786	0.00062128	0.000663944	9.42713e-05	7.08051e-42	0.107615	0.0238729	0.127639	0.976385	0.709624	0.528186
k__Bacteria; p__Firmicutes; c__Bacilli; o__Bacillales; f__Bacillaceae; g__Anaerobacillus	83	0.0968992	1	2.18022	0.0764625	0.355229	1	1.12634	0.0816601	0.000300192	1.55778e-05	4.10738e-05	0.00085853	4.99792e-09	0.32638	0.0824053	0.0466673	0.887389	0.754727	0.695898
k__Bacteria; p__Actinobacteria; c__Acidimicrobiia; o__Acidimicrobiales; f__; g__	12	0.0980069	1	3.32986	0.249805	0.060574	1	3.77726	0.683387	0.000179085		0.00113886		0.0017046	0.0752006	Nan	Nan	0.9702	0.057319	0.0758274
k__Bacteria; p__Actinobacteria; c__Actinobacteria; o__Actinomycetales; f__Micrococcaceae; g__Arthrobacter	51	0.0988554	1	2.83045	0.0546097	0.204577	1	1.5467	0.118551	0.000116581		0.000261016		3.88319e-08	0.0446319	Nan	Nan	0.360794	0.421489	0.165668
k__Bacteria; p__Firmicutes; c__Bacilli; o__Lactobacillales; f__Leuconostocaceae; g__Leuconostoc	211	0.100507	1	2.10648	0.0296242	0.118039	1	1.71921	0.0481312	0.00176706	2.90846e-05	0.000542266	0.000151757	2.05359e-07	0.908528	0.804792	0.331668	0.919079	0.337366	0.0577831
k__Bacteria; p__Firmicutes; c__Clostridia; o__Clostridiales; f__Clostridiaceae; g__Sarcina	378	0.100967	1	2.09105	0.0164964	0.0604528	1	2.03344	0.0318388	0.000807495	0.0041496	0.00168488	0.000159675	1.63626e-18	0.435941	0.20353	0.0447992	0.640006	0.0193134	0.625102
k__Bacteria; p__Proteobacteria; c__Betaproteobacteria; o__Methylophilales; f__Methylophilaceae; g__Methylobacillus	26	0.101261	1	2.33884	0.241811	0.159021	1	1.7713	0.358711	0.000925033	0.00103159	0.00144799	0.01875	0.0907099	0.0477567	0.151005	0.127232	0.134591	0.253635	0.706332
k__Bacteria; p__Proteobacteria; c__Deltaproteobacteria; o__Desulfovibrionales; f__Desulfovibrionaceae; g__	123	0.104366	1	2.30295	0.0369637	0.179382	1	1.55122	0.0621701	0.000738809	0.000819298	0.000174948		9.38668e-13	0.021857	Nan	0.186331	0.327651	0.14209	0.874145
k__Bacteria; p__Proteobacteria; c__Alphaproteobacteria; o__Sphingomonadales; f__Sphingomonadaceae; g__Novosphingobium	14	0.107651	1	3.02309	0.20123	0.320134	1	1.36315	0.377275	0.000493778	0.00296583			0.0127321	Nan	Nan	0.271685	0.719935	0.48725	0.18582
k__Bacteria; p__Acidobacteria; c__Acidobacteriia; o__Acidobacteriales; f__Koribacteraceae; g__Candidatus Koribacter	8	0.113547	1	3.42822	0.363613	0.215046	1	2.76272	0.78649	1.56943e-05		4.47387e-05		0.0526005	0.0819224	Nan	Nan	0.312834	0.207769	0.204934
k__Bacteria; p__Bacteroidetes; c__Bacteroidia; o__Bacteroidales; f__Prevotellaceae; g__Prevotella	1286	0.118713	1	1.95646	0.00455744	9.89397e-07	0.000404663	6.46655	0.0294425	0.0362144	0.0281672	0.0827679	0.0602101	2.0021e-13	0.98286	0.590522	0.377261	1.60181e-08	0.732324	0.143036
k__Bacteria; p__Spirochaetes; c__Spirochaetes; o__Spirochaetales; f__Spirochaetaceae; g__Treponema	22	0.123676	1	2.33784	0.197489	0.25838	1	1.45581	0.312687	0.000189001	9.66088e-05	0.00102652		0.000682312	0.0333201	Nan	0.0755578	0.842371	0.791845	0.124543
k__Bacteria; p__Firmicutes; c__Clostridia; o__Clostridiales; f__[Tissierellaceae]; g__Gallicola	42	0.127959	1	2.16835	0.10007	0.0522821	1	2.4473	0.253677	0.000344592	1.55778e-05	5.25944e-05		6.18496e-09	0.268693	Nan	0.883347	0.0282068	0.673248	0.111193
k__Bacteria; p__Proteobacteria; c__Alphaproteobacteria; o__Sphingomonadales; f__Sphingomonadaceae; g__Sphingomonas	75	0.12973	1	2.10134	0.0551513	0.175901	1	1.58485	0.103014	0.00161352	1.27743e-05	0.000201453		4.87604e-10	0.223909	Nan	0.0951786	0.0990901	0.522356	0.702534
k__Bacteria; p__Verrucomicrobia; c__[Spartobacteria]; o__[Chthoniobacterales]; f__[Chthoniobacteraceae]; g__DA101	26	0.133631	1	2.41026	0.0912623	0.399547	1	1.0626	0.16833	7.35194e-05		0.000184207		9.66963e-07	0.207927	Nan	Nan	0.28211	0.610905	0.952154
k__Bacteria; p__Firmicutes; c__Clostridia; o__Clostridiales; f__Lachnospiraceae; g__[Ruminococcus]	1341	0.134868	1	1.85779	0.00415127	6.98656e-06	0.0028575	5.7163	0.0250661	0.00735174	0.00652345	0.0061817	0.00968263	6.6248e-37	0.0610004	0.145718	0.122141	0.0171156	0.0117436	0.000158184
k__Bacteria; p__Firmicutes; c__Bacilli; o__Bacillales; f__Paenibacillaceae; g__Paenibacillus	163	0.135194	1	2.02628	0.0247028	0.322497	1	1.1778	0.0361534	0.00204422		0.0224558	0.01875	0.36029	0.0338257	0.0770362	Nan	0.627906	0.779607	0.265896
k__Bacteria; p__Proteobacteria; c__Alphaproteobacteria; o__Rhizobiales; f__Hyphomicrobiaceae; g__Devosia	4	0.135901	1	5.89476	0.746667		0	0	1	0.00338343		5.00877e-05				Nan	Nan
k__Archaea; p__Euryarchaeota; c__Thermoplasmata; o__E2; f__[Methanomassiliicoccaceae]; g__Methanomassiliicoccus	23	0.13617	1	2.20652	0.180765	0.0524063	1	2.76882	0.448841	0.000420605	5.48757e-05		3.66086e-05	1.73702e-05	0.115781	Nan	0.930852	0.448334	0.0327428	0.35567
k__Bacteria; p__Proteobacteria; c__Alphaproteobacteria; o__Sphingomonadales; f__Sphingomonadaceae; g__Sphingobium	95	0.136866	1	2.03237	0.0423125	0.385184	1	1.06506	0.0564567	0.00131947	0.00245003	0.00186938		5.23846e-07	0.130867	Nan	0.606762	0.499728	0.877003	0.380853
k__Bacteria; p__Firmicutes; c__Clostridia; o__Clostridiales; f__Lachnospiraceae; g__Lachnospira	1301	0.140708	1	1.82502	0.00420358	0.0541335	1	2.06896	0.00950217	0.00950399	0.00759154	0.0102754	0.00334564	1.92064e-26	0.0257398	0.055109	0.0687628	0.475209	0.965869	0.0102743
k__Bacteria; p__Firmicutes; c__Bacilli; o__Bacillales; f__Listeriaceae; g__Brochothrix	11	0.140791	1	2.60788	0.224664	0.0885624	1	3.39673	0.693673	8.24728e-05		0.000280269		0.00269873	0.912194	Nan	Nan	0.155629	0.0260428	0.973912
k__Bacteria; p__Proteobacteria; c__Alphaproteobacteria; o__Rhizobiales; f__Methylocystaceae; g__	17	0.141604	1	2.40738	0.138296	0.372877	1	1.1679	0.280213	2.44491e-05		9.63829e-05		9.80673e-05	0.203066	Nan	Nan	0.41649	0.842216	0.15623
k__Bacteria; p__TM7; c__TM7-3; o__; f__; g__	52	0.143026	1	2.024	0.0763081	0.160777	1	1.67047	0.15367	0.000117818	1.9058e-05	6.58373e-05		5.72238e-16	0.243941	Nan	0.112693	0.328164	0.223262	0.232493
k__Bacteria; p__Proteobacteria; c__Gammaproteobacteria; o__Pasteurellales; f__Pasteurellaceae; g__Aggregatibacter	239	0.144679	1	1.8173	0.0226735	0.113039	1	1.73802	0.0430153	0.000314335	0.000128552	0.000474779	0.000304257	3.70918e-16	0.646325	0.684787	0.320116	0.198106	0.596336	0.230115
k__Bacteria; p__Firmicutes; c__Bacilli; o__Lactobacillales; f__Aerococcaceae; g__	18	0.144804	1	2.35016	0.128073	0.20709	1	1.71247	0.345084	0.000485869		0.0011463		0.00587838	0.363098	Nan	Nan	0.370764	0.135902	0.484207
k__Bacteria; p__Firmicutes; c__Clostridia; o__Clostridiales; f__Peptococcaceae; g__rc4-4	399	0.146897	1	1.79847	0.0134752	0.0967004	1	1.80571	0.0268951	0.000818895	0.000648433	0.000959533	0.00346833	9.2686e-09	0.024826	0.0327539	0.0547307	0.111216	0.241554	0.0732098
k__Bacteria; p__Actinobacteria; c__Actinobacteria; o__Actinomycetales; f__Nocardiopsaceae; g__Prauseria	22	0.147523	1	2.0175	0.251637	0.552573	1	0.848776	0.253459	0.0306431	5.00576e-05	1.59652e-05	0.0323683	0.731382	0.160053	0.0738832	0.166497	0.946488	0.882909	0.951384
k__Bacteria; p__Proteobacteria; c__Betaproteobacteria; o__Neisseriales; f__Neisseriaceae; g__Neisseria	525	0.149727	1	1.78114	0.010152	0.0517166	1	2.10034	0.0237505	0.000268253	0.000161301	0.00077425	0.000201368	1.22081e-41	0.876515	0.492112	0.98393	0.253425	0.0360315	0.444752
k__Bacteria; p__Proteobacteria; c__Gammaproteobacteria; o__Enterobacteriales; f__Enterobacteriaceae; g__Enterobacter	293	0.151726	1	1.77661	0.0181084	0.286117	1	1.23931	0.0253406	0.000821311	0.00019174	0.00232786	4.86556e-05	8.07806e-20	0.0808044	0.251022	0.272619	0.173559	0.712624	0.915162
k__Bacteria; p__Actinobacteria; c__Actinobacteria; o__Actinomycetales; f__Micrococcaceae; g__Micrococcus	71	0.152079	1	1.93649	0.0538865	0.0999541	1	1.93824	0.12975	0.0004861	1.2386e-05	0.000161399		8.14208e-08	0.582968	Nan	0.12156	0.0397543	0.98071	0.143285
k__Bacteria; p__Firmicutes; c__Clostridia; o__SHA-98; f__; g__	322	0.153842	1	1.76449	0.0163736	0.174373	1	1.50954	0.0279494	0.000243207	0.000584869	0.000510991	0.000252926	1.58756e-30	0.751583	0.875882	0.422932	0.186006	0.220934	0.891919
k__Bacteria; p__Actinobacteria; c__Coriobacteriia; o__Coriobacteriales; f__Coriobacteriaceae; g__Slackia	295	0.154797	1	1.7607	0.017828	0.0105993	1	2.83917	0.0558461	0.000432599	0.000261024	0.00032382	0.000760573	1.06326e-20	0.0861873	0.117089	0.024177	0.00926991	0.712216	0.210736
k__Bacteria; p__Firmicutes; c__Clostridia; o__Clostridiales; f__Dehalobacteriaceae; g__Dehalobacterium	391	0.155491	1	1.754	0.0134145	0.379496	1	1.07066	0.0164538	0.000272807	0.000210082	0.000129528	0.000146434	7.23483e-15	0.884484	0.61337	0.905677	0.553167	0.672072	0.52537
k__Bacteria; p__Actinobacteria; c__Actinobacteria; o__Bifidobacteriales; f__Bifidobacteriaceae; g__Alloscardovia	43	0.158896	1	1.92675	0.0878723	0.288396	1	1.29175	0.148618	0.000101054	2.55784e-05	0.000529348		6.04277e-08	0.355124	Nan	0.0563234	0.887578	0.578243	0.214314
k__Bacteria; p__Firmicutes; c__Clostridia; o__Clostridiales; f__Lachnospiraceae; g__Lachnobacterium	728	0.161782	1	1.71847	0.00707037	0.0113844	1	2.77102	0.02254	0.00366485	0.00128968	0.00168076	5.50164e-05	1.74738e-11	0.0957701	0.152166	0.159724	0.208588	0.0157838	0.0549698
k__Bacteria; p__Proteobacteria; c__Alphaproteobacteria; o__Rhizobiales; f__Hyphomicrobiaceae; g__Rhodoplanes	19	0.163537	1	2.12074	0.110913	0.224736	1	1.61802	0.316142	3.97592e-05		6.10727e-05		1.38047e-06	0.227616	Nan	Nan	0.679129	0.656694	0.0995282
k__Bacteria; p__Firmicutes; c__Bacilli; o__Turicibacterales; f__Turicibacteraceae; g__Turicibacter	778	0.167545	1	1.69068	0.00651037	0.377605	1	1.07203	0.00827361	0.00159445	0.00113246	0.00110513	0.000569238	1.17175e-32	0.269225	0.664148	0.129771	0.26337	0.948952	0.905879
k__Bacteria; p__Proteobacteria; c__Alphaproteobacteria; o__Caulobacterales; f__Caulobacteraceae; g__Phenylobacterium	13	0.173922	1	2.09413	0.295192	0.347362	1	1.34515	0.490009	0.000828633	4.6438e-06	9.73662e-05		0.0300181	0.937051	Nan	0.310444	0.541631	0.94272	0.475833
k__Bacteria; p__Firmicutes; c__Clostridia; o__Clostridiales; f__[Mogibacteriaceae]; g__Mogibacterium	201	0.175779	1	1.75388	0.0174076	0.270943	1	1.28718	0.0319501	0.0004959	0.00069074	0.0015704		7.47436e-20	0.372821	Nan	0.568315	0.168722	0.260059	0.462316
k__Bacteria; p__Bacteroidetes; c__Sphingobacteriia; o__Sphingobacteriales; f__Sphingobacteriaceae; g__	4	0.177287	1	4.18919	0.676856		0	0	1	0.00935268		0.000454324				Nan	Nan
k__Bacteria; p__Actinobacteria; c__Actinobacteria; o__Actinomycetales; f__Propionibacteriaceae; g__Propionibacterium	127	0.18108	1	1.73258	0.0271852	0.0280466	1	2.60988	0.0973476	9.85601e-05	8.18525e-05	1.63268e-05		8.2803e-22	0.0327029	Nan	0.0450901	0.0219657	0.0529188	0.684663
k__Bacteria; p__Firmicutes; c__Bacilli; o__Gemellales; f__Gemellaceae; g__	373	0.182856	1	1.62626	0.0130491	0.48941	1	0.907525	0.0146594	0.000516003	8.92062e-05	0.00279704	0.000106769	1.10356e-18	0.847952	0.447292	0.914329	0.566026	0.716697	0.918757
k__Bacteria; p__Proteobacteria; c__Betaproteobacteria; o__Neisseriales; f__Neisseriaceae; g__	162	0.182944	1	1.63726	0.03015	0.170208	1	1.53487	0.0560824	0.000212213	0.000391466	4.57216e-05	8.84643e-05	3.06995e-14	0.907575	0.715228	0.279694	0.0925867	0.95367	0.148067
k__Bacteria; p__Proteobacteria; c__Alphaproteobacteria; o__Rhodospirillales; f__Rhodospirillaceae; g__	14	0.190163	1	1.92847	0.138455	0.541713	1	0.824091	0.268076	3.74436e-05		8.94775e-05		0.00389256	0.561871	Nan	Nan	0.733045	0.299957	0.765874
k__Bacteria; p__Proteobacteria; c__Betaproteobacteria; o__Burkholderiales; f__Oxalobacteraceae; g__Herbaspirillum	136	0.190524	1	1.60824	0.0352619	0.0605235	1	2.0747	0.0880052	0.00251945	0.00196608	0.000887966	0.0140625	0.00355473	0.0668503	0.108801	0.196094	0.192278	0.0237287	0.810699
k__Bacteria; p__Actinobacteria; c__Actinobacteria; o__Actinomycetales; f__Nocardiaceae; g__Rhodococcus	73	0.191926	1	1.73565	0.0238625	0.778149	1	0.441536	0.0253152	0.000999357	0.00188442			1.79689e-09	Nan	Nan	0.204006	0.840059	0.794741	0.962707
k__Bacteria; p__Actinobacteria; c__Actinobacteria; o__Actinomycetales; f__Nocardiopsaceae; g__Nocardiopsis	10	0.202484	1	2.02385	0.366384	0.406115	1	1.31785	0.622258	0.00657984	9.89315e-05		0.0767785	0.968854	0.0932748	Nan	0.101323	0.69878	0.214346	0.291063
k__Bacteria; p__Firmicutes; c__Clostridia; o__Clostridiales; f__Clostridiaceae; g__SMB53	538	0.202991	1	1.54067	0.0085812	0.538363	1	0.841257	0.00941622	0.000971533	0.000265437	0.000609336	0.00024404	2.57308e-22	0.475114	0.611288	0.759543	0.832718	0.872804	0.575226
k__Bacteria; p__Actinobacteria; c__Actinobacteria; o__Actinomycetales; f__Micrococcaceae; g__Rothia	632	0.20454	1	1.53384	0.00727397	0.188435	1	1.46304	0.0138507	0.000937139	9.6924e-05	0.000942968	0.000143557	4.79012e-66	0.73031	0.535424	0.405149	0.486818	0.987054	0.0497148
k__Bacteria; p__Actinobacteria; c__Actinobacteria; o__Actinomycetales; f__Actinomycetaceae; g__Actinobaculum	18	0.207068	1	1.75223	0.189384	0.151645	1	1.99555	0.453994	0.000210604		0.000791905	3.52696e-05	9.27887e-05	0.198655	0.0290129	Nan	0.432537	0.191373	0.049762
k__Bacteria; p__Firmicutes; c__Erysipelotrichi; o__Erysipelotrichales; f__Erysipelotrichaceae; g__Catenibacterium	210	0.208523	1	1.52728	0.021758	0.00169196	0.692012	3.68581	0.098238	0.00869891	0.00457392	0.0393828	0.000341618	0.000118866	0.634841	0.305916	0.446347	0.00124502	0.0263831	0.656394
k__Bacteria; p__Proteobacteria; c__Alphaproteobacteria; o__Rhizobiales; f__Rhizobiaceae; g__	57	0.211662	1	1.59828	0.0558874	0.296934	1	1.25678	0.109698	0.0078543	4.6438e-06	0.00184295		0.00183827	0.956625	Nan	0.063373	0.462983	0.299934	0.292963
k__Bacteria; p__Firmicutes; c__Clostridia; o__Clostridiales; f__[Tissierellaceae]; g__Anaerococcus	675	0.217653	1	1.48399	0.00659109	0.00356032	1	3.2683	0.0285188	0.00183842	0.00133414	0.00537046	0.000212957	3.33716e-11	0.503052	0.444234	0.271597	0.753217	0.000209808	0.078903
k__Bacteria; p__Bacteroidetes; c__Bacteroidia; o__Bacteroidales; f__[Odoribacteraceae]; g__Odoribacter	955	0.222729	1	1.46445	0.00459849	1.56743e-09	6.41079e-07	8.9555	0.0536401	0.00172395	0.00170441	0.00122525	0.00146396	9.95563e-32	0.957212	0.588639	0.424182	2.51369e-07	0.484189	0.000572745
k__Bacteria; p__Synergistetes; c__Synergistia; o__Synergistales; f__Synergistaceae; g__Cloacibacillus	125	0.225326	1	1.47293	0.0352324	0.074074	1	1.97863	0.0914114	0.000543819	3.11556e-05	6.73893e-05	7.32172e-05	1.81875e-08	0.345549	0.970604	0.579707	0.0883476	0.51842	0.130098
k__Bacteria; p__Firmicutes; c__Bacilli; o__Bacillales; f__Bacillaceae; g__Anoxybacillus	48	0.227581	1	1.50063	0.0928188	0.167974	1	1.6135	0.191019	0.00243029	6.50402e-05	9.8599e-05	0.000109826	0.0252105	0.637819	0.992689	0.689598	0.261035	0.807624	0.240242
k__Bacteria; p__Proteobacteria; c__Gammaproteobacteria; o__Enterobacteriales; f__Enterobacteriaceae; g__Serratia	525	0.228766	1	1.44513	0.00825263	0.507712	1	0.882063	0.0101136	0.00836012	0.000863898	0.00187047	3.84183e-05	4.38816e-19	0.064133	0.134611	0.184242	0.857593	0.939016	0.339337
k__Bacteria; p__Actinobacteria; c__Actinobacteria; o__Actinomycetales; f__Micrococcaceae; g__Kocuria	46	0.231827	1	1.5126	0.0657293	0.435616	1	0.990675	0.110189	0.00152209	4.6438e-06	0.000580178		0.00230725	0.84859	Nan	0.122927	0.498937	0.447369	0.594815
k__Bacteria; p__Firmicutes; c__Clostridia; o__Clostridiales; f__Clostridiaceae; g__02d06	263	0.232753	1	1.4358	0.0163589	0.0345855	1	2.30756	0.0513086	0.000136246	6.4144e-05	6.31256e-05	8.54044e-05	1.80542e-21	0.924349	0.917232	0.74588	0.133539	0.00923512	0.801514
k__Bacteria; p__Bacteroidetes; c__Bacteroidia; o__Bacteroidales; f__Rikenellaceae; g__Alistipes	586	0.232811	1	1.43056	0.00732006	0.00196151	0.802258	3.52395	0.035231	0.00103653	0.000708371	0.000638756	0.000312573	4.90778e-22	0.638017	0.983127	0.704458	0.00863525	0.00799195	0.596754
k__Bacteria; p__Firmicutes; c__Bacilli; o__Bacillales; f__Planococcaceae; g__	292	0.232812	1	1.43468	0.0147246	0.182942	1	1.48541	0.0303234	0.00212866	0.0001657	0.00195261	0.000918593	1.02159e-09	0.356127	0.342217	0.0806168	0.507508	0.10044	0.235412
k__Bacteria; p__Proteobacteria; c__Alphaproteobacteria; o__Rhizobiales; f__Hyphomicrobiaceae; g__Hyphomicrobium	5	0.233443	1	2.21465	0.424697		0	0	1	7.37771e-05		0.000250438				Nan	Nan
k__Bacteria; p__Spirochaetes; c__[Brachyspirae]; o__[Brachyspirales]; f__Brachyspiraceae; g__Brachyspira	10	0.234699	1	1.65158	0.171121	0.823	1	0.36783	0.22736	0.000306701		6.6541e-05		0.0244943	0.411888	Nan	Nan	0.907124	0.646174	0.614696
k__Bacteria; p__Proteobacteria; c__Alphaproteobacteria; o__Rhizobiales; f__Rhizobiaceae; g__Agrobacterium	40	0.236204	1	1.50083	0.0750386	0.144209	1	1.77622	0.20711	0.00100412	3.95893e-05	0.0006503		0.00252082	0.967655	Nan	0.564806	0.388203	0.211863	0.0805579
k__Bacteria; p__Proteobacteria; c__Alphaproteobacteria; o__Rhizobiales; f__Methylobacteriaceae; g__	43	0.237269	1	1.43849	0.033896	0.134948	1	1.8744	0.164791	0.000758637		0.000390308		9.24608e-08	0.199732	Nan	Nan	0.436487	0.0576412	0.312532
k__Bacteria; p__Proteobacteria; c__Betaproteobacteria; o__Rhodocyclales; f__Rhodocyclaceae; g__Methyloversatilis	6	0.237764	1	2.40836	0.616207		0	0	1	0.000179024	0.00141844	0.000344086				Nan
k__Bacteria; p__Proteobacteria; c__Deltaproteobacteria; o__Desulfovibrionales; f__Desulfovibrionaceae; g__Bilophila	1031	0.247754	1	1.3788	0.00401149	0.00280121	1	3.35476	0.0192779	0.00254899	0.00291241	0.00319776	0.00448017	7.3979e-23	0.396009	0.641515	0.955087	0.00130402	0.0953239	0.251066
k__Bacteria; p__Firmicutes; c__Clostridia; o__Clostridiales; f__Lachnospiraceae; g__Blautia	1372	0.250377	1	1.36979	0.00299493	0.000301936	0.123492	4.24772	0.0183291	0.0279999	0.0248081	0.0244694	0.0158129	1.34898e-45	0.0419911	0.120654	0.057741	0.0105445	0.0116901	0.013382
k__Bacteria; p__Firmicutes; c__Erysipelotrichi; o__Erysipelotrichales; f__Erysipelotrichaceae; g__	1345	0.251762	1	1.36537	0.00304522	0.154299	1	1.5632	0.00696106	0.00820349	0.00514836	0.00673757	0.00394945	2.90578e-40	0.146416	0.472952	0.205449	0.0919951	0.276961	0.479428
k__Bacteria; p__Proteobacteria; c__Betaproteobacteria; o__Rhodocyclales; f__Rhodocyclaceae; g__	56	0.254004	1	1.40646	0.050399	0.581479	1	0.762026	0.070807	0.00154252	4.69976e-05	0.000776439		0.00568359	0.462962	Nan	0.117828	0.6478	0.795089	0.419949
k__Bacteria; p__Proteobacteria; c__Alphaproteobacteria; o__Caulobacterales; f__Caulobacteraceae; g__	42	0.254365	1	1.41818	0.0677966	0.359636	1	1.1353	0.136204	0.0059505	1.47079e-05	9.58957e-05		0.0214504	0.606611	Nan	0.782675	0.511688	0.666232	0.260188
k__Bacteria; p__Chloroflexi; c__Gitt-GS-136; o__; f__; g__	5	0.255424	1	1.96608	0.395902		0	0	1	4.58324e-05		0.000475978				Nan	Nan
k__Bacteria; p__Proteobacteria; c__Alphaproteobacteria; o__Rhodobacterales; f__Rhodobacteraceae; g__Paracoccus	41	0.256049	1	1.41242	0.0691941	0.648391	1	0.670532	0.0874167	0.00159868	2.86471e-05		8.84643e-05	0.00838159	0.661358	Nan	0.499651	0.93887	0.434868	0.741115
k__Bacteria; p__Firmicutes; c__Erysipelotrichi; o__Erysipelotrichales; f__Erysipelotrichaceae; g__[Eubacterium]	978	0.260694	1	1.33778	0.00410356	0.0146524	1	2.65575	0.0161454	0.0041015	0.00193909	0.00393654	0.00471412	1.23181e-26	0.0858037	0.286996	0.363825	0.0176911	0.045034	0.261212
k__Bacteria; p__Bacteroidetes; c__Bacteroidia; o__Bacteroidales; f__Bacteroidaceae; g__Bacteroides	1375	0.262235	1	1.33241	0.00290708	2.416e-08	9.88145e-06	7.86178	0.0333322	0.285159	0.307522	0.305806	0.376576	0.0424946	0.214003	0.363563	0.797094	1.44993e-09	0.816922	0.171337
k__Bacteria; p__Firmicutes; c__Clostridia; o__Clostridiales; f__Lachnospiraceae; g__Moryella	77	0.264996	1	1.34969	0.052552	0.451514	1	0.970759	0.0768162	0.000204714	8.38385e-05	0.000119142	3.00372e-05	1.5415e-09	0.262432	0.34034	0.67925	0.267393	0.977222	0.347687
k__Bacteria; p__Proteobacteria; c__Betaproteobacteria; o__Burkholderiales; f__Comamonadaceae; g__Comamonas	299	0.266649	1	1.32774	0.00889146	0.246815	1	1.34125	0.022376	0.00828291	0.137497	0.00477663		9.93299e-21	0.790961	Nan	0.107682	0.238802	0.493326	0.0828459
k__Bacteria; p__Proteobacteria; c__Gammaproteobacteria; o__Pseudomonadales; f__Moraxellaceae; g__Moraxella	6	0.267045	1	1.66026	0.293319	0.699709	1	0.707663	0.738948	0.000564969	4.6438e-06			0.496995	Nan	Nan	0.650072	0.439294	0.907915	0.713795
k__Bacteria; p__Acidobacteria; c__Acidobacteriia; o__Acidobacteriales; f__Acidobacteriaceae; g__	18	0.267559	1	1.31954	0.0761879	0.810563	1	0.392261	0.107697	2.38434e-05		4.47387e-05		0.000198836	0.361283	Nan	Nan	0.526188	0.91355	0.735968
k__Bacteria; p__Proteobacteria; c__Betaproteobacteria; o__Burkholderiales; f__Alcaligenaceae; g__Sutterella	1194	0.267811	1	1.31558	0.00330562	2.10559e-05	0.00861188	5.29787	0.026081	0.00751561	0.00837189	0.0083484	0.0122169	2.86851e-11	0.381285	0.484457	0.995852	0.051681	0.0104108	0.000414283
k__Bacteria; p__Proteobacteria; c__Betaproteobacteria; o__Burkholderiales; f__Comamonadaceae; g__Leptothrix	20	0.269301	1	1.2992	0.0673188	0.631696	1	0.656099	0.148907	0.00106044			0.00117271	0.0887817	0.3168	Nan	Nan	0.548145	0.384275	0.428602
k__Bacteria; p__Proteobacteria; c__Deltaproteobacteria; o__Myxococcales; f__0319-6G20; g__	4	0.272215	1	2.25234	0.529671		0	0	1	0.000476986	0.00283688				Nan	Nan
k__Bacteria; p__Actinobacteria; c__Actinobacteria; o__Bifidobacteriales; f__Bifidobacteriaceae; g__Scardovia	38	0.275811	1	1.33663	0.0709589	0.420534	1	1.02324	0.137843	6.3094e-05	7.62718e-05	1.38108e-05		2.68123e-09	0.112424	Nan	0.112631	0.86567	0.533353	0.193082
k__Bacteria; p__Firmicutes; c__Clostridia; o__Clostridiales; f__Veillonellaceae; g__	194	0.276404	1	1.29812	0.020085	0.271913	1	1.27251	0.0392277	0.00292008	0.00621737	0.00786402	0.0370146	0.389103	0.080512	0.100151	0.181719	0.419849	0.841607	0.0667699
k__Bacteria; p__Actinobacteria; c__Actinobacteria; o__Actinomycetales; f__Actinomycetaceae; g__Actinomyces	770	0.277868	1	1.28647	0.00501315	0.0267211	1	2.39507	0.0184859	0.00081875	0.000157012	0.000979118	0.000143279	2.80581e-63	0.280626	0.177327	0.941799	0.180422	0.190789	0.0100264
k__Bacteria; p__Actinobacteria; c__Actinobacteria; o__Actinomycetales; f__Actinomycetaceae; g__Arcanobacterium	19	0.280195	1	1.24414	0.0681939	0.480153	1	0.919032	0.207971	0.000330818		9.42676e-05		5.29526e-05	0.325231	Nan	Nan	0.36991	0.366964	0.443508
k__Bacteria; p__Actinobacteria; c__Actinobacteria; o__Actinomycetales; f__Nocardiopsaceae; g__	3	0.288705	1	4.20991	0.808058		0	0	1	0.00028984			0.00111026			Nan	Nan	Nan
k__Bacteria; p__Actinobacteria; c__Actinobacteria; o__Actinomycetales; f__Actinomycetaceae; g__N09	12	0.292556	1	1.23438	0.109875	0.435169	1	1.07782	0.381148	0.000185142		2.77145e-05		0.0952351	0.283169	Nan	Nan	0.148516	0.178062	0.733814
k__Bacteria; p__Proteobacteria; c__Alphaproteobacteria; o__Rickettsiales; f__mitochondria; g__Lupinus	22	0.293392	1	1.16443	0.0550181	0.189494	1	1.73144	0.289468	0.000101047		0.000154595		1.38375e-06	0.427224	Nan	Nan	0.0471655	0.646433	0.586978
k__Bacteria; p__Actinobacteria; c__Actinobacteria; o__Actinomycetales; f__Nocardioidaceae; g__	5	0.300906	1	1.55484	0.34136		0	0	1	0.000205273		0.000801402				Nan	Nan
k__Bacteria; p__Proteobacteria; c__Alphaproteobacteria; o__Caulobacterales; f__Caulobacteraceae; g__Brevundimonas	104	0.301806	1	1.23296	0.0356693	0.63313	1	0.721642	0.0427303	0.0111864	4.6438e-06	0.000106349	4.04531e-05	0.00032754	0.640413	0.918159	0.544703	0.852554	0.511489	0.699326
k__Bacteria; p__Firmicutes; c__Clostridia; o__Clostridiales; f__Ruminococcaceae; g__Clostridium	90	0.304318	1	1.22858	0.0410962	0.445396	1	0.978048	0.0660336	0.000101752	3.80321e-05	9.58957e-05	6.00745e-05	1.45276e-10	0.975471	0.83479	0.363697	0.529374	0.377489	0.410474
k__Bacteria; p__Firmicutes; c__Bacilli; o__Bacillales; f__Planococcaceae; g__Solibacillus	79	0.304741	1	1.20707	0.030787	0.0600726	1	2.23175	0.132591	0.00188277		0.0202403	0.00234295	0.0211222	0.353675	0.583794	Nan	0.175539	0.0452955	0.204096
k__Bacteria; p__Proteobacteria; c__Betaproteobacteria; o__Burkholderiales; f__Oxalobacteraceae; g__Collimonas	5	0.311484	1	1.47464	0.329555		0	0	1	0.00240444	6.56814e-05				Nan	Nan
k__Bacteria; p__Firmicutes; c__Clostridia; o__Clostridiales; f__Lachnospiraceae; g__Catonella	10	0.315351	1	1.14736	0.12543	0.0323651	1	6.49889	0.838687	8.15279e-05	1.55778e-05			0.00165964	Nan	Nan	0.0598452	0.0247334	0.28753	0.074255
k__Bacteria; p__Cyanobacteria; c__Chloroplast; o__Streptophyta; f__; g__	543	0.316885	1	1.17945	0.00652185	0.328779	1	1.15564	0.012771	0.000650112	0.000483141	0.000438219	0.000164185	7.10857e-16	0.791113	0.805636	0.951617	0.720719	0.112681	0.428236
k__Bacteria; p__Proteobacteria; c__Alphaproteobacteria; o__Rhizobiales; f__Phyllobacteriaceae; g__	5	0.327056	1	1.36511	0.312733		0	0	1	0.00397218		0.000278061				Nan	Nan
k__Bacteria; p__Bacteroidetes; c__Sphingobacteriia; o__Sphingobacteriales; f__Sphingobacteriaceae; g__Pedobacter	50	0.3281	1	0.976175	0.0199316	0.650966	1	0.619435	0.0521874	0.00136248		9.52589e-05		2.76427e-05	0.289672	Nan	Nan	0.25265	0.947285	0.56641
k__Bacteria; p__Firmicutes; c__Clostridia; o__Clostridiales; f__Peptococcaceae; g__Peptococcus	184	0.328851	1	1.1539	0.0188688	0.0918172	1	1.85073	0.0590331	0.000923589	0.000177724	0.000592562	0.00213511	6.06608e-06	0.222862	0.314587	0.140391	0.150513	0.100431	0.522325
k__Bacteria; p__Proteobacteria; c__Alphaproteobacteria; o__Rhizobiales; f__Brucellaceae; g__Ochrobactrum	92	0.330712	1	1.12038	0.0245587	0.634523	1	0.687052	0.0384106	0.00687276	0.00164193	0.000711078		6.05131e-05	0.120271	Nan	0.340209	0.652987	0.380263	0.914934
k__Bacteria; p__Proteobacteria; c__Gammaproteobacteria; o__Alteromonadales; f__Shewanellaceae; g__	4	0.33519	1	1.58405	0.441973		0	0	1	7.12629e-05		0.000523781				Nan	Nan
k__Bacteria; p__Actinobacteria; c__Coriobacteriia; o__Coriobacteriales; f__Coriobacteriaceae; g__Atopobium	240	0.343471	1	1.11554	0.0139823	0.366719	1	1.09389	0.0273971	0.000334475	7.03548e-05	0.000299622	6.11116e-05	2.90054e-23	0.378758	0.771682	0.957118	0.306868	0.312786	0.126437
k__Bacteria; p__Firmicutes; c__Bacilli; o__Lactobacillales; f__Streptococcaceae; g__Streptococcus	1287	0.347896	1	1.10038	0.00256638	0.209866	1	1.40335	0.00653522	0.00465802	0.00200703	0.00540836	0.00331745	1.85046e-38	0.884452	0.468102	0.958653	0.657396	0.0326277	0.282708
k__Bacteria; p__Firmicutes; c__Clostridia; o__Clostridiales; f__Lachnospiraceae; g__Butyrivibrio	5	0.348247	1	1.23043	0.290853		0	0	1	6.20153e-05		1.38108e-05				Nan	Nan
k__Bacteria; p__Actinobacteria; c__Actinobacteria; o__Actinomycetales; f__Sporichthyaceae; g__	4	0.350949	1	1.45583	0.421268		0	0	1	9.8026e-05		0.000450789				Nan	Nan
k__Bacteria; p__Actinobacteria; c__Actinobacteria; o__Actinomycetales; f__Dermabacteraceae; g__Brachybacterium	37	0.364697	1	0.843452	0.0235316	0.767853	1	0.45524	0.0538411	0.000178936	9.01904e-05			7.15263e-10	Nan	Nan	0.236541	0.439876	0.503225	0.971494
k__Bacteria; p__Proteobacteria; c__Alphaproteobacteria; o__Rickettsiales; f__mitochondria; g__Carludovica	73	0.369827	1	1.00899	0.0280205	0.409392	1	1.02628	0.0711395	0.000180249	0.000245482	0.000428659		7.07452e-16	0.986034	Nan	0.230564	0.939108	0.744789	0.108944
k__Bacteria; p__Lentisphaerae; c__[Lentisphaeria]; o__Victivallales; f__Victivallaceae; g__	257	0.373251	1	1.04491	0.0122386	0.1045	1	1.77581	0.0408773	0.000910724	0.00196816	0.000844605	0.00133944	1.7833e-07	0.252547	0.137315	0.37766	0.267347	0.0920148	0.0936165
k__Bacteria; p__Actinobacteria; c__Actinobacteria; o__Actinomycetales; f__Brevibacteriaceae; g__Brevibacterium	162	0.374439	1	1.04484	0.0194528	0.649237	1	0.700962	0.0264172	0.00120797	0.000377705	0.000150088	0.000170809	2.61414e-05	0.756439	0.7486	0.855489	0.461508	0.782478	0.474819
k__Bacteria; p__Firmicutes; c__Bacilli; o__Lactobacillales; f__Streptococcaceae; g__Lactococcus	483	0.374561	1	1.03989	0.00647071	0.74635	1	0.580037	0.00725832	0.00236144	0.000350322	0.000781187	0.000924852	1.88944e-08	0.454083	0.336414	0.2413	0.732561	0.954791	0.640571
k__Bacteria; p__Firmicutes; c__Bacilli; o__Gemellales; f__Gemellaceae; g__Gemella	11	0.382099	1	0.844435	0.0857779	0.631592	1	0.678244	0.311372	7.17211e-05		0.000107078		0.00208218	0.211738	Nan	Nan	0.410712	0.461286	0.241104
k__Bacteria; p__Firmicutes; c__Bacilli; o__Gemellales; f__; g__	29	0.393812	1	0.750948	0.0270603	0.00494216	1	4.90134	0.449609	0.000148095		7.18727e-05		1.04887e-13	0.853254	Nan	Nan	0.121551	0.0309038	0.00308585
k__Bacteria; p__Proteobacteria; c__Betaproteobacteria; o__Burkholderiales; f__Comamonadaceae; g__	252	0.397532	1	0.991224	0.0118485	0.143252	1	1.61579	0.0380641	0.00148312	0.0011218	0.000453883	0.0030927	3.15562e-05	0.0630587	0.0799413	0.149618	0.626769	0.022609	0.105566
k__Bacteria; p__Firmicutes; c__Bacilli; o__Lactobacillales; f__Leuconostocaceae; g__Weissella	54	0.398912	1	1.00382	0.0568076	0.168162	1	1.60024	0.169632	0.00114346	7.09213e-05	0.000537911	0.000328806	1.00649e-06	0.967407	0.561915	0.532379	0.877093	0.890022	0.019122
k__Bacteria; p__Bacteroidetes; c__Bacteroidia; o__Bacteroidales; f__[Paraprevotellaceae]; g__YRC22	11	0.400269	1	0.779476	0.0797053	0.772949	1	0.445875	0.229139	0.00333576		0.00542387		0.694555	0.354646	Nan	Nan	0.495538	0.729928	0.910198
k__Bacteria; p__Firmicutes; c__Clostridia; o__Clostridiales; f__Lachnospiraceae; g__Oribacterium	133	0.405159	1	0.978393	0.0222471	0.382612	1	1.07239	0.0485851	0.000124434	8.69364e-05	0.000545302	5.05855e-05	9.24524e-14	0.589984	0.293933	0.562212	0.170113	0.77308	0.174316
k__Bacteria; p__Bacteroidetes; c__Bacteroidia; o__Bacteroidales; f__[Paraprevotellaceae]; g__	85	0.409657	1	0.973022	0.0347843	0.102925	1	1.83556	0.123727	0.00205351	0.00112454	0.00418556	0.00571094	0.0405051	0.124463	0.454982	0.276629	0.0168972	0.612191	0.0487628
k__Bacteria; p__Firmicutes; c__Bacilli; o__Bacillales; f__; g__	137	0.411896	1	0.963863	0.0212786	0.3548	1	1.11902	0.0491108	0.00239065	4.93568e-05	0.024837	0.000219651	0.00192154	0.856108	0.862684	0.381016	0.364765	0.672616	0.0662089
k__Bacteria; p__Proteobacteria; c__Betaproteobacteria; o__Burkholderiales; f__Alcaligenaceae; g__Oligella	27	0.420443	1	0.898495	0.0696589	0.808604	1	0.449838	0.0967427	0.00148492	0.00041606	0.000134216		0.026126	0.940034	Nan	0.540708	0.659523	0.886238	0.508351
k__Bacteria; p__Firmicutes; c__Bacilli; o__Lactobacillales; f__Carnobacteriaceae; g__Granulicatella	465	0.421428	1	0.939382	0.00607597	0.528778	1	0.854032	0.0110644	0.000541115	9.2391e-05	0.000367646	0.000236736	2.23923e-39	0.765909	0.82031	0.632918	0.958709	0.940008	0.140132
k__Bacteria; p__[Thermi]; c__Deinococci; o__Deinococcales; f__Deinococcaceae; g__Deinococcus	5	0.424276	1	0.851127	0.221007		0	0	1	0.000401442		5.00877e-05				Nan	Nan
k__Bacteria; p__Tenericutes; c__RF3; o__ML615J-28; f__; g__	317	0.425091	1	0.932782	0.00886118	0.363527	1	1.09774	0.0208046	0.00228501	0.00242859	0.000697187	0.000109826	3.02914e-06	0.3512	0.652704	0.288618	0.145244	0.404117	0.53758
k__Bacteria; p__Synergistetes; c__Synergistia; o__Synergistales; f__Dethiosulfovibrionaceae; g__Pyramidobacter	40	0.427004	1	0.870836	0.0449561	0.590183	1	0.752377	0.0996212	0.00029896	0.000152672	2.15875e-05		8.82616e-07	0.21612	Nan	0.232547	0.277334	0.741574	0.549991
k__Bacteria; p__Proteobacteria; c__Gammaproteobacteria; o__Enterobacteriales; f__Enterobacteriaceae; g__Escherichia	25	0.430235	1	0.876602	0.0738092	0.325643	1	1.24937	0.247431	0.000595524	2.0784e-05	4.91976e-05		8.32839e-05	0.857024	Nan	0.77338	0.0672697	0.967198	0.178404
k__Bacteria; p__Actinobacteria; c__Actinobacteria; o__Bifidobacteriales; f__Bifidobacteriaceae; g__	109	0.432637	1	0.922636	0.025684	0.802226	1	0.506453	0.0289295	0.000151928	5.56886e-05	0.000208879	0.00016118	2.21755e-17	0.374409	0.773805	0.463221	0.981239	0.735707	0.590222
k__Bacteria; p__Proteobacteria; c__Gammaproteobacteria; o__Enterobacteriales; f__Enterobacteriaceae; g__Klebsiella	158	0.433461	1	0.616716	0.00393774	0.315493	1	1.19459	0.0302852	0.00034486		0.000390597		2.04416e-24	0.410522	Nan	Nan	0.0459862	0.863973	0.404133
k__Bacteria; p__Proteobacteria; c__Gammaproteobacteria; o__Enterobacteriales; f__Enterobacteriaceae; g__Pragia	16	0.433828	1	0.649326	0.0443246	0.359723	1	1.21282	0.306051	0.000219101		4.47387e-05		0.000296548	0.335451	Nan	Nan	0.321938	0.744245	0.0835059
k__Bacteria; p__Proteobacteria; c__Betaproteobacteria; o__; f__; g__	29	0.438626	1	0.85079	0.0614254	0.154229	1	1.79242	0.280398	0.000348408	0.00013839	0.00056338		4.54406e-06	0.129329	Nan	0.215867	0.837346	0.170302	0.0379472
k__Bacteria; p__Acidobacteria; c__Solibacteres; o__Solibacterales; f__Solibacteraceae; g__	13	0.447717	1	0.6199	0.0533482	0.515476	1	0.882722	0.306211	3.40194e-05		4.47387e-05		6.06798e-05	0.377837	Nan	Nan	0.589797	0.206034	0.702527
k__Bacteria; p__Firmicutes; c__Bacilli; o__Bacillales; f__Planococcaceae; g__Planomicrobium	34	0.449354	1	0.58659	0.018001	0.128184	1	1.9538	0.212282	0.000269231		0.000300526		4.64729e-05	0.866634	Nan	Nan	0.0921346	0.412978	0.40355
k__Bacteria; p__Firmicutes; c__Clostridia; o__Clostridiales; f__Ruminococcaceae; g__Butyricicoccus	42	0.45263	1	0.809011	0.0398351	0.478366	1	0.921437	0.113457	0.000960783	0.000274379	0.00124144		0.0485434	0.16706	Nan	0.480892	0.672096	0.457441	0.2169
k__Bacteria; p__Verrucomicrobia; c__[Spartobacteria]; o__[Chthoniobacterales]; f__[Chthoniobacteraceae]; g__Candidatus Xiphinematobacter	17	0.454898	1	0.588519	0.0377534	0.581286	1	0.742243	0.198342	3.62929e-05		7.40135e-05		0.00106873	0.62767	Nan	Nan	0.477603	0.26706	0.860024
k__Bacteria; p__Firmicutes; c__Erysipelotrichi; o__Erysipelotrichales; f__Erysipelotrichaceae; g__cc_115	335	0.464137	1	0.85612	0.00769965	0.100884	1	1.7878	0.0316679	0.000560116	0.000453446	0.000304998	0.000246174	5.26269e-08	0.814386	0.441855	0.645338	0.110967	0.178737	0.10656
k__Bacteria; p__Firmicutes; c__Bacilli; o__Bacillales; f__Planococcaceae; g__Lysinibacillus	150	0.4643	1	0.771242	0.0103841	0.439016	1	0.968854	0.0325459	0.00353588		0.000319301	0.0103399	8.01338e-06	0.379647	0.185015	Nan	0.606276	0.0905719	0.357014
k__Bacteria; p__Actinobacteria; c__Actinobacteria; o__Actinomycetales; f__; g__	68	0.464613	1	0.775661	0.0233102	0.456438	1	0.948326	0.0710446	0.00165574	6.92395e-05	7.40135e-05		4.38631e-06	0.344501	Nan	0.723855	0.080115	0.610622	0.565698
k__Bacteria; p__Tenericutes; c__Mollicutes; o__Mycoplasmatales; f__Mycoplasmataceae; g__Mycoplasma	19	0.468201	1	0.550601	0.0313722	0.7217	1	0.521314	0.129638	0.000333874	0.000241896			0.00030682	Nan	Nan	0.601817	0.282587	0.998545	0.695684
k__Bacteria; p__Actinobacteria; c__Actinobacteria; o__Actinomycetales; f__Microbacteriaceae; g__	37	0.469452	1	0.773259	0.0435069	0.184538	1	1.61804	0.206963	0.000344084	0.000110358	0.0002948		8.20919e-06	0.137102	Nan	0.125812	0.711811	0.117536	0.0418541
k__Bacteria; p__Lentisphaerae; c__[Lentisphaeria]; o__Victivallales; f__Victivallaceae; g__Victivallis	119	0.471722	1	0.84551	0.0215808	0.725259	1	0.605734	0.0314301	0.000443161	0.000231444	0.000353	3.66086e-05	4.79843e-09	0.214661	0.146312	0.362703	0.325965	0.765872	0.648324
k__Bacteria; p__Proteobacteria; c__Betaproteobacteria; o__Rhodocyclales; f__Rhodocyclaceae; g__Dechloromonas	35	0.477907	1	0.515295	0.0153749	0.441902	1	0.963369	0.113828	0.000589744		7.93733e-05		4.34539e-05	0.501183	Nan	Nan	0.210467	0.652219	0.132876
k__Bacteria; p__Proteobacteria; c__Deltaproteobacteria; o__Desulfuromonadales; f__Geobacteraceae; g__Geobacter	7	0.483188	1	0.573014	0.102819	0.740078	1	0.520045	0.509825	2.3523e-05		1.38108e-05		0.0222573	0.499923	Nan	Nan	0.632036	0.587022	0.339406
k__Bacteria; p__Acidobacteria; c__Solibacteres; o__Solibacterales; f__Solibacteraceae; g__Candidatus Solibacter	12	0.483964	1	0.528365	0.0501849	0.389106	1	1.20173	0.407127	3.47643e-05		4.47387e-05		0.000218863	0.304838	Nan	Nan	0.101011	0.565108	0.351004
k__Bacteria; p__Proteobacteria; c__Gammaproteobacteria; o__Xanthomonadales; f__Xanthomonadaceae; g__Pseudoxanthomonas	7	0.485022	1	0.567969	0.102006	0.39568	1	1.74598	0.77738	0.000835495		0.000146049		0.0352249	0.75082	Nan	Nan	0.649683	0.961964	0.175316
k__Bacteria; p__Proteobacteria; c__Gammaproteobacteria; o__Cardiobacteriales; f__Cardiobacteriaceae; g__Cardiobacterium	10	0.493679	1	0.51432	0.0604065	0.965708	1	0.127974	0.0928712	0.000170724		0.000186666		0.0976871	0.687751	Nan	Nan	0.766453	0.990689	0.832179
k__Bacteria; p__Proteobacteria; c__Gammaproteobacteria; o__Enterobacteriales; f__Enterobacteriaceae; g__Pantoea	32	0.500282	1	0.70939	0.0466416	0.47445	1	0.935507	0.152474	0.000272598	4.18521e-05	0.000323625		0.00971894	0.527153	Nan	0.158443	0.196122	0.1109	0.45695
k__Bacteria; p__Proteobacteria; c__Betaproteobacteria; o__Burkholderiales; f__Oxalobacteraceae; g__	220	0.500914	1	0.789523	0.0108467	0.320606	1	1.17534	0.0320473	0.00133602	6.41726e-05	0.000835511	0.000109826	2.97975e-10	0.770555	0.707384	0.74448	0.135303	0.29846	0.241261
k__Bacteria; p__Proteobacteria; c__Gammaproteobacteria; o__Enterobacteriales; f__Enterobacteriaceae; g__Erwinia	217	0.504267	1	0.783586	0.0109159	0.646913	1	0.703734	0.0197104	0.000379912	0.000123194	0.000135597	0.000433327	1.08e-09	0.491544	0.235903	0.23411	0.817919	0.270684	0.596059
k__Bacteria; p__Firmicutes; c__Clostridia; o__; f__; g__	53	0.518724	1	0.665076	0.0259136	0.240955	1	1.40184	0.129778	0.000170081	0.000449447	0.000296123		2.95576e-12	0.502831	Nan	0.969529	0.462969	0.444846	0.0301802
k__Bacteria; p__Proteobacteria; c__Gammaproteobacteria; o__Pseudomonadales; f__Moraxellaceae; g__Acinetobacter	610	0.518729	1	0.756705	0.00373209	0.176277	1	1.49819	0.0146884	0.0157808	0.000231385	0.0325487	0.00451714	5.53875e-08	0.682434	0.756531	0.341263	0.0273475	0.770377	0.370137
k__Bacteria; p__Actinobacteria; c__Thermoleophilia; o__Solirubrobacterales; f__Conexibacteraceae; g__	17	0.521175	1	0.431564	0.0279663	0.843635	1	0.343266	0.102674	3.78314e-05		7.40135e-05		0.000274607	0.517634	Nan	Nan	0.461316	0.912066	0.348542
k__Bacteria; p__Proteobacteria; c__Alphaproteobacteria; o__Rhodospirillales; f__Acetobacteraceae; g__Acetobacter	11	0.521899	1	0.444024	0.0470164	0.915975	1	0.223036	0.129444	0.000212464	0.000118821			0.0172047	Nan	Nan	0.743018	0.776174	0.673771	0.631593
k__Bacteria; p__Firmicutes; c__Bacilli; o__Bacillales; f__Bacillaceae; g__	220	0.522174	1	0.752162	0.0103387	0.590594	1	0.774691	0.0213563	0.0145513	0.000178374	0.000732354	0.000496442	2.06979e-05	0.854164	0.67992	0.791563	0.96433	0.138246	0.477337
k__Bacteria; p__Bacteroidetes; c__Flavobacteriia; o__Flavobacteriales; f__[Weeksellaceae]; g__	82	0.530744	1	0.638582	0.0159094	0.0650112	1	2.18061	0.125462	0.000280774	0.000127808	0.00115549		4.85044e-15	0.211061	Nan	0.711249	0.097737	0.0448919	0.335743
k__Bacteria; p__Proteobacteria; c__Betaproteobacteria; o__Burkholderiales; f__Alcaligenaceae; g__Rhodobacter	3	0.534254	1	0.806023	0.446297		0	0	1	0.00012873		0.000381617				Nan	Nan
k__Bacteria; p__Proteobacteria; c__Gammaproteobacteria; o__Xanthomonadales; f__Xanthomonadaceae; g__Dyella	6	0.535688	1	0.457973	0.102731	0.908117	1	0.205212	0.450805	2.50068e-05		5.16441e-05		0.454651	0.968566	Nan	Nan	0.839051	0.644761	0.888632
k__Bacteria; p__Proteobacteria; c__Betaproteobacteria; o__Burkholderiales; f__Burkholderiaceae; g__Lautropia	64	0.539309	1	0.727976	0.0351204	0.577765	1	0.794957	0.0772181	5.33367e-05	5.30624e-05	6.26108e-05	0.000101171	4.3667e-11	0.226438	0.489563	0.376029	0.900393	0.155764	0.911284
k__Bacteria; p__Proteobacteria; c__Alphaproteobacteria; o__Rickettsiales; f__mitochondria; g__Sarcandra	63	0.540409	1	0.726203	0.0356106	0.174297	1	1.56571	0.143656	0.000385967	0.000207401	0.000266472	0.00315029	0.126724	0.0441363	0.176078	0.131585	0.298383	0.173474	0.23816
k__Bacteria; p__Bacteroidetes; c__Bacteroidia; o__Bacteroidales; f__Bacteroidaceae; g__5-7N15	6	0.542492	1	0.442085	0.099522	0.879822	1	0.257688	0.507571	9.04124e-05		0.000161076		0.505777	0.57311	Nan	Nan	0.923223	0.661051	0.967274
k__Bacteria; p__Proteobacteria; c__Betaproteobacteria; o__Burkholderiales; f__Comamonadaceae; g__Rubrivivax	23	0.551421	1	0.366471	0.0171517	0.798545	1	0.410781	0.0836488	0.000129576		0.00014193		2.60988e-05	0.706631	Nan	Nan	0.751677	0.435805	0.742521
k__Bacteria; p__Proteobacteria; c__Alphaproteobacteria; o__Rhodospirillales; f__Acetobacteraceae; g__Gluconacetobacter	4	0.558295	1	0.48479	0.195103		0	0	1	2.11085e-05	2.94159e-05				Nan	Nan		Nan
k__Bacteria; p__Proteobacteria; c__Gammaproteobacteria; o__Pseudomonadales; f__Pseudomonadaceae; g__	139	0.5589	1	0.691265	0.015129	0.392195	1	1.05633	0.0458151	0.00115971	0.000102329	0.000227496	3.00372e-05	1.60004e-08	0.342465	0.437939	0.593431	0.808856	0.0615088	0.486284
k__Bacteria; p__Proteobacteria; c__Alphaproteobacteria; o__Caulobacterales; f__Caulobacteraceae; g__Mycoplana	21	0.568255	1	0.337234	0.0174396	0.961483	1	0.147424	0.0355459	0.0020209	6.9891e-05			0.275041	Nan	Nan	0.474001	0.858125	0.63676	0.999549
k__Bacteria; p__Bacteroidetes; c__Bacteroidia; o__Bacteroidales; f__Prevotellaceae; g__	23	0.568585	1	0.691257	0.0984053	0.855742	1	0.418896	0.13576	0.000739609	5.26738e-05	8.32362e-05	0.000452659	0.0154352	0.353024	0.361504	0.194638	0.624033	0.932985	0.612942
k__Bacteria; p__Proteobacteria; c__Gammaproteobacteria; o__Pseudomonadales; f__Moraxellaceae; g__Psychrobacter	16	0.57401	1	0.331336	0.0231197	0.855118	1	0.325503	0.105837	0.00587755		3.66676e-05		0.119705	0.646161	Nan	Nan	0.950638	0.343851	0.882716
k__Bacteria; p__Firmicutes; c__Bacilli; o__Bacillales; f__Staphylococcaceae; g__Staphylococcus	812	0.577883	1	0.658297	0.00243821	0.622623	1	0.733629	0.00543831	0.00212948	0.0006982	0.00353018	0.000213366	1.56924e-18	0.463406	0.35849	0.759767	0.647257	0.186836	0.605635
k__Bacteria; p__Actinobacteria; c__Actinobacteria; o__Actinomycetales; f__Dietziaceae; g__Dietzia	10	0.578215	1	0.335796	0.0402836	0.0234918	1	7.61608	0.859013	0.000344157			0.000341618	0.0107471	0.050696	Nan	Nan	0.135939	0.0280153	0.0126039
k__Bacteria; p__Actinobacteria; c__Actinobacteria; o__Actinomycetales; f__Actinomycetaceae; g__Mobiluncus	153	0.596591	1	0.630242	0.0125304	0.778417	1	0.538312	0.0216436	0.000420722	0.000404577	0.00146658	0.00010437	9.63203e-08	0.707455	0.458944	0.598201	0.77983	0.969436	0.311264
k__Bacteria; p__Proteobacteria; c__Betaproteobacteria; o__Burkholderiales; f__Comamonadaceae; g__Limnohabitans	25	0.599366	1	0.52398	0.0454686	0.0298147	1	3.17904	0.455512	0.000331055	4.29812e-05	7.92782e-05		0.00821348	0.864796	Nan	0.641199	0.00473674	0.0305909	0.00666225
k__Bacteria; p__Bacteroidetes; c__Bacteroidia; o__Bacteroidales; f__; g__	204	0.609375	1	0.609799	0.00906408	0.0454672	1	2.19043	0.0625413	0.00824536	0.00157887	0.00234618	0.00360325	1.76865e-07	0.952508	0.651952	0.779398	0.00335269	0.0765276	0.181717
k__Bacteria; p__Proteobacteria; c__Alphaproteobacteria; o__Rickettsiales; f__mitochondria; g__Raphanus	15	0.610522	1	0.272374	0.0205218	0.181185	1	1.93436	0.436221	0.000116464			2.52928e-05	0.0930508	0.92788	Nan	Nan	0.898765	0.0360333	0.892672
k__Bacteria; p__Firmicutes; c__Clostridia; o__Clostridiales; f__Eubacteriaceae; g__Pseudoramibacter_Eubacterium	85	0.610839	1	0.609368	0.022071	0.904937	1	0.354988	0.0265809	0.000351002	0.000308688	0.000576646	0.000130302	2.95479e-07	0.905176	0.42525	0.609696	0.571336	0.892204	0.918947
k__Bacteria; p__Proteobacteria; c__Gammaproteobacteria; o__Xanthomonadales; f__Xanthomonadaceae; g__	266	0.634995	1	0.570348	0.00648833	0.0659099	1	2.00139	0.0443098	0.00767218	0.000676613	0.00825656	0.00587439	0.00323096	0.391056	0.679402	0.298857	0.0904554	0.336347	0.0448191
k__Bacteria; p__Proteobacteria; c__Alphaproteobacteria; o__Rhizobiales; f__Bradyrhizobiaceae; g__	55	0.642039	1	0.446904	0.0168981	0.718193	1	0.575805	0.0554949	0.000744332	0.000338318	0.000121775		3.65997e-08	0.947228	Nan	0.273047	0.450905	0.377194	0.426746
k__Bacteria; p__Synergistetes; c__Synergistia; o__Synergistales; f__Dethiosulfovibrionaceae; g__Jonquetella	19	0.642803	1	0.454351	0.0537416	0.554811	1	0.823264	0.240491	0.000411037	4.63916e-05	0.000215983		0.0298363	0.237846	Nan	0.152266	0.371714	0.151312	0.633905
k__Bacteria; p__Proteobacteria; c__Betaproteobacteria; o__Burkholderiales; f__Alcaligenaceae; g__Achromobacter	75	0.643782	1	0.4431	0.0121587	0.742138	1	0.544187	0.0379378	0.00652454	5.48757e-05	0.0353538		0.0282109	0.848077	Nan	0.424175	0.674361	0.871841	0.195897
k__Bacteria; p__Proteobacteria; c__Betaproteobacteria; o__Burkholderiales; f__; g__	298	0.649356	1	0.548748	0.00556829	0.227907	1	1.36662	0.0274056	0.000667718	0.000246435	0.000370622	0.000240198	1.98146e-21	0.827147	0.751029	0.617878	0.935079	0.0734365	0.0447818
k__Bacteria; p__Firmicutes; c__Clostridia; o__Clostridiales; f__Veillonellaceae; g__Phascolarctobacterium	1037	0.651402	1	0.545283	0.00158109	0.0701208	1	1.94975	0.0112302	0.00961249	0.00736281	0.00947008	0.00830483	1.89045e-16	0.820742	0.855676	0.749528	0.39724	0.0018004	0.599138
k__Bacteria; p__Proteobacteria; c__Gammaproteobacteria; o__Enterobacteriales; f__Enterobacteriaceae; g__Citrobacter	47	0.6516	1	0.432521	0.019281	0.877007	1	0.353525	0.0413309	0.000324434	0.00010392	4.86831e-05		2.4256e-06	0.337518	Nan	0.668027	0.884511	0.927145	0.33997
k__Bacteria; p__Proteobacteria; c__Betaproteobacteria; o__Burkholderiales; f__Comamonadaceae; g__Acidovorax	45	0.655603	1	0.201706	0.00466894	0.837652	1	0.356962	0.0344659	0.000866802		7.34719e-05		9.01924e-06	0.959349	Nan	Nan	0.644749	0.365322	0.560011
k__Bacteria; p__Bacteroidetes; c__Sphingobacteriia; o__Sphingobacteriales; f__Sphingobacteriaceae; g__Sphingobacterium	110	0.658445	1	0.41951	0.00778031	0.271423	1	1.29582	0.0586454	0.0054157	5.29067e-05	0.000344273		0.00478105	0.450682	Nan	0.689735	0.96771	0.338329	0.0320983
k__Bacteria; p__Proteobacteria; c__Alphaproteobacteria; o__Rhizobiales; f__Bradyrhizobiaceae; g__Bosea	5	0.658702	1	0.238593	0.0736718		0	0	1	0.000211598		0.000144914				Nan	Nan
k__Bacteria; p__Fusobacteria; c__Fusobacteriia; o__Fusobacteriales; f__Leptotrichiaceae; g__Leptotrichia	204	0.659354	1	0.417359	0.00413565	0.525996	1	0.835337	0.0206586	0.000161693	0.000120928	0.00128903		6.96716e-37	0.363113	Nan	0.721814	0.0967119	0.461306	0.339975
k__Bacteria; p__Bacteroidetes; c__Flavobacteriia; o__Flavobacteriales; f__[Weeksellaceae]; g__Chryseobacterium	128	0.65996	1	0.533784	0.0127495	0.448463	1	0.970169	0.0458995	0.00332338	4.9022e-05	0.000130961	4.29276e-05	3.43933e-08	0.237983	0.477918	0.940909	0.0655582	0.269118	0.50629
k__Bacteria; p__Firmicutes; c__Clostridia; o__Clostridiales; f__[Tissierellaceae]; g__Peptoniphilus	714	0.663736	1	0.527171	0.00222253	0.00159827	0.653693	3.59936	0.0296408	0.00242269	0.00154091	0.00642543	0.00148132	0.000477119	0.442527	0.396085	0.529008	0.310711	7.76914e-05	0.0439879
k__Bacteria; p__Proteobacteria; c__Gammaproteobacteria; o__Xanthomonadales; f__Xanthomonadaceae; g__Stenotrophomonas	365	0.667028	1	0.52255	0.00432374	0.924291	1	0.323979	0.00540049	0.0126457	0.000146519	0.000434403	0.000285498	4.03016e-10	0.62026	0.799097	0.869644	0.696957	0.751514	0.783403
k__Bacteria; p__Proteobacteria; c__Gammaproteobacteria; o__Pasteurellales; f__Pasteurellaceae; g__	192	0.66738	1	0.522411	0.00826743	0.8559	1	0.433473	0.0138637	0.00018145	5.28163e-05	0.000177991	5.05855e-05	8.44536e-15	0.58274	0.550493	0.931589	0.814014	0.855863	0.309547
k__Bacteria; p__Proteobacteria; c__Gammaproteobacteria; o__Enterobacteriales; f__Enterobacteriaceae; g__Plesiomonas	28	0.675606	1	0.398362	0.0308847	0.249411	1	1.43998	0.246572	0.000480395	0.000529942	0.000402649		0.00111221	0.806249	Nan	0.371849	0.135943	0.0946171	0.0783983
k__Bacteria; p__Bacteroidetes; c__Flavobacteriia; o__Flavobacteriales; f__[Weeksellaceae]; g__Wautersiella	10	0.675836	1	0.188255	0.0229908	0.235884	1	1.98043	0.613054	0.000577157		7.03172e-05		0.602978	0.1775	Nan	Nan	0.282975	0.393463	0.0706422
k__Bacteria; p__Firmicutes; c__Erysipelotrichi; o__Erysipelotrichales; f__Erysipelotrichaceae; g__Clostridium	313	0.676534	1	0.508735	0.0049149	0.153551	1	1.5763	0.0299812	0.00046811	0.000243879	0.000262603	0.000130302	1.68331e-07	0.836545	0.890399	0.96402	0.254227	0.373747	0.0656459
k__Bacteria; p__Firmicutes; c__Clostridia; o__Clostridiales; f__Lachnospiraceae; g__	1375	0.679676	1	0.503845	0.00110129	9.76613e-06	0.00399435	5.58602	0.0239142	0.0741142	0.0795545	0.0744118	0.0570175	1.10606e-30	0.392092	0.48639	0.249884	4.2986e-05	0.103605	0.0055282
k__Bacteria; p__Firmicutes; c__Bacilli; o__Lactobacillales; f__Enterococcaceae; g__	102	0.683409	1	0.382129	0.00766064	0.493679	1	0.885983	0.0441095	0.000331178	4.15679e-05	0.000150393		2.4702e-19	0.486664	Nan	0.402833	0.266819	0.236706	0.555785
k__Bacteria; p__Proteobacteria; c__Betaproteobacteria; o__Burkholderiales; f__Comamonadaceae; g__Xenophilus	15	0.683847	1	0.173463	0.0131676	0.847873	1	0.335667	0.118373	0.000438843		0.000118265		0.149208	0.963531	Nan	Nan	0.661344	0.492599	0.631894
k__Bacteria; p__Firmicutes; c__Clostridia; o__Clostridiales; f__Ruminococcaceae; g__Anaerotruncus	588	0.694448	1	0.482673	0.00247335	0.00462908	1	3.16295	0.0316306	0.000532445	0.000507565	0.000579076	0.000837119	2.35632e-30	0.868013	0.803886	0.600036	0.000186643	0.277103	0.19739
k__Bacteria; p__Firmicutes; c__Clostridia; o__Clostridiales; f__Peptostreptococcaceae; g__Clostridium	8	0.702385	1	0.160715	0.0260871	0.854875	1	0.312222	0.293933	6.07449e-05	6.14742e-05			0.214511	Nan	Nan	0.725422	0.51323	0.938917	0.677637
k__Bacteria; p__Proteobacteria; c__Betaproteobacteria; o__Burkholderiales; f__Oxalobacteraceae; g__Cupriavidus	11	0.703311	1	0.367904	0.084229	0.380596	1	1.33127	0.57105	0.0176069	2.07573e-05	2.49931e-05		0.420184	0.51258	Nan	0.800496	0.174795	0.409956	0.302539
k__Bacteria; p__Firmicutes; c__Bacilli; o__Bacillales; f__[Exiguobacteraceae]; g__	6	0.704147	1	0.166489	0.0399591	0.879473	1	0.215167	0.244	0.000787624			7.32172e-05	0.795711	0.6812	Nan	Nan	Nan	0.708706	0.693837
k__Bacteria; p__Proteobacteria; c__Gammaproteobacteria; o__Enterobacteriales; f__Enterobacteriaceae; g__Raoultella	131	0.718394	1	0.449063	0.0104964	0.353974	1	1.12101	0.0514515	0.000580953	5.48757e-05	0.000242827	8.54044e-05	1.45322e-09	0.426113	0.562584	0.883899	0.635372	0.0619067	0.0833164
k__Bacteria; p__Firmicutes; c__Bacilli; o__Lactobacillales; f__; g__	211	0.718881	1	0.448135	0.0064528	0.446421	1	0.970267	0.0277455	0.00132876	0.000563348	0.000627907	0.000895911	6.58083e-10	0.494553	0.561407	0.303621	0.879287	0.247001	0.0550145
k__Bacteria; p__Actinobacteria; c__Actinobacteria; o__Bifidobacteriales; f__Bifidobacteriaceae; g__Gardnerella	84	0.723367	1	0.325136	0.00796412	0.25354	1	1.34714	0.0794906	0.000990711	0.000604741	0.000221342		8.28681e-11	0.823012	Nan	0.369772	0.206766	0.202376	0.0352956
k__Bacteria; p__Firmicutes; c__Bacilli; o__Bacillales; f__Planococcaceae; g__Planococcus	16	0.725278	1	0.329269	0.0482144	0.360652	1	1.23808	0.38235	0.000185691		5.45167e-05	7.32172e-05	0.0176559	0.662695	0.392351	Nan	0.188389	0.823621	0.114115
k__Bacteria; p__Proteobacteria; c__Alphaproteobacteria; o__Sphingomonadales; f__Sphingomonadaceae; g__Sphingopyxis	57	0.727289	1	0.122863	0.0022289	0.573783	1	0.732734	0.0533567	0.00578621		0.000564953		0.00119447	0.795568	Nan	Nan	0.539281	0.856478	0.100956
k__Bacteria; p__Firmicutes; c__Bacilli; o__Lactobacillales; f__Lactobacillaceae; g__Pediococcus	118	0.7282	1	0.435228	0.0113237	0.189231	1	1.48657	0.0743783	0.0134245	0.00200595	0.00271797	0.00035899	8.47131e-07	0.835759	0.957033	0.680426	0.605396	0.088001	0.0929999
k__Bacteria; p__Bacteroidetes; c__Flavobacteriia; o__Flavobacteriales; f__Flavobacteriaceae; g__Flavobacterium	39	0.739036	1	0.112656	0.00303552	0.653071	1	0.617468	0.0677237	0.0128248		0.000478642		0.0219751	0.482506	Nan	Nan	0.510692	0.184213	0.946751
k__Bacteria; p__Proteobacteria; c__Gammaproteobacteria; o__Aeromonadales; f__Succinivibrionaceae; g__Succinivibrio	56	0.739372	1	0.303681	0.0113298	0.0132035	1	3.23251	0.244286	0.0181456	0.0351665	0.00967561		0.00147737	0.605847	Nan	0.298206	0.000268541	0.898442	0.328894
k__Bacteria; p__Firmicutes; c__Bacilli; o__Bacillales; f__Listeriaceae; g__Listeria	21	0.744359	1	0.109479	0.00572904	0.961202	1	0.148031	0.0356872	0.00011013		9.2933e-05		1.69751e-05	0.687376	Nan	Nan	0.664593	0.531478	0.970095
k__Bacteria; p__Proteobacteria; c__Betaproteobacteria; o__Burkholderiales; f__Comamonadaceae; g__Roseateles	26	0.746028	1	0.107345	0.00445279	0.271414	1	1.39031	0.209374	0.000968935		0.000192215		0.000774149	0.425741	Nan	Nan	0.0820847	0.164966	0.333766
k__Bacteria; p__Firmicutes; c__Clostridia; o__Clostridiales; f__Lachnospiraceae; g__Epulopiscium	98	0.747518	1	0.291891	0.00610753	0.581129	1	0.759755	0.0396537	0.000206955	0.000134363	8.39236e-05		8.70598e-23	0.83964	Nan	0.363804	0.207678	0.375182	0.284759
k__Bacteria; p__Proteobacteria; c__Betaproteobacteria; o__Rhodocyclales; f__Rhodocyclaceae; g__Petrobacter	4	0.750364	1	0.132919	0.062318		0	0	1	0.00116381		0.000183044				Nan	Nan
k__Bacteria; p__Proteobacteria; c__Gammaproteobacteria; o__Enterobacteriales; f__Enterobacteriaceae; g__Salmonella	183	0.750401	1	0.403859	0.00672308	0.808475	1	0.499097	0.01673	0.000629019	0.000352206	0.000428743	6.10065e-05	1.66608e-15	0.327385	0.38889	0.328304	0.31186	0.87035	0.559704
k__Bacteria; p__Proteobacteria; c__Gammaproteobacteria; o__Enterobacteriales; f__Enterobacteriaceae; g__Rahnella	14	0.755649	1	0.101383	0.00837783	0.94854	1	0.169538	0.0700705	0.000842939		9.03424e-05		0.017954	0.692669	Nan	Nan	0.963319	0.612322	0.604214
k__Bacteria; p__Firmicutes; c__Erysipelotrichi; o__Erysipelotrichales; f__Erysipelotrichaceae; g__Holdemania	992	0.757285	1	0.394091	0.0011952	0.969279	1	0.223403	0.00135898	0.000567678	0.000393846	0.000468876	0.000507503	4.83192e-69	0.639247	0.482974	0.482733	0.772157	0.93573	0.743225
k__Bacteria; p__Firmicutes; c__Bacilli; o__Bacillales; f__Alicyclobacillaceae; g__Alicyclobacillus	35	0.757614	1	0.0968387	0.00292592	0.0885458	1	2.23764	0.229793	9.31648e-05		5.36039e-05		8.24078e-09	0.629421	Nan	Nan	0.959364	0.0115123	0.853805
k__Bacteria; p__Firmicutes; c__Clostridia; o__Clostridiales; f__EtOH8; g__	122	0.757839	1	0.39359	0.00990739	0.72328	1	0.608249	0.0307586	0.000218222	9.8044e-05	0.000254161	4.04531e-05	7.34101e-12	0.347069	0.368415	0.594905	0.713084	0.380799	0.258127
k__Bacteria; p__Firmicutes; c__Clostridia; o__Clostridiales; f__[Tissierellaceae]; g__Helcococcus	35	0.75857	1	0.27872	0.0171217	0.739719	1	0.546292	0.0860805	0.000272367	6.9891e-05	5.34265e-05		8.10553e-05	0.752642	Nan	0.633739	0.179123	0.952756	0.922354
k__Bacteria; p__Actinobacteria; c__Coriobacteriia; o__Coriobacteriales; f__Coriobacteriaceae; g__Collinsella	973	0.763651	1	0.38526	0.00119133	3.95238e-07	0.000161653	6.84668	0.0407913	0.00236001	0.00146723	0.00187374	0.00112533	8.31323e-39	0.652766	0.78635	0.495049	1.97588e-06	0.0314232	0.00845204
k__Bacteria; p__Proteobacteria; c__Gammaproteobacteria; o__Xanthomonadales; f__Xanthomonadaceae; g__Luteimonas	13	0.77056	1	0.267551	0.0507923	0.941977	1	0.221382	0.136539	0.000622496		3.70329e-05	3.00372e-05	0.0654122	0.900446	0.989205	Nan	0.903791	0.433071	0.748884
k__Bacteria; p__Proteobacteria; c__Gammaproteobacteria; o__Enterobacteriales; f__Enterobacteriaceae; g__Aquamonas	311	0.771234	1	0.374812	0.00364929	0.462816	1	0.945222	0.018314	0.000978259	0.00082057	0.00170656	0.0016479	3.88847e-09	0.332513	0.344601	0.633684	0.305341	0.0714676	0.218855
k__Bacteria; p__Proteobacteria; c__Betaproteobacteria; o__Burkholderiales; f__Alcaligenaceae; g__Rhodospirillum	24	0.77611	1	0.256545	0.0238501	0.740907	1	0.543712	0.131214	0.00763836		0.06261	7.54432e-05	0.0773472	0.799178	0.421105	Nan	0.247235	0.459341	0.359226
k__Bacteria; p__Actinobacteria; c__Actinobacteria; o__Actinomycetales; f__Actinomycetaceae; g__	39	0.778455	1	0.365297	0.0303606	0.40238	1	1.06714	0.166729	0.000460589	2.07305e-05	9.60053e-05	9.20493e-05	0.00153804	0.764717	0.681075	0.142476	0.298131	0.0429085	0.990692
k__Bacteria; p__Proteobacteria; c__Betaproteobacteria; o__Burkholderiales; f__Comamonadaceae; g__Alicycliphilus	88	0.780519	1	0.362104	0.0127672	0.437266	1	0.990658	0.0683653	0.00331288	0.000550647	0.00354563	4.1029e-05	0.000899526	0.417377	0.367242	0.319794	0.104608	0.758331	0.172802
k__Bacteria; p__Actinobacteria; c__Actinobacteria; o__Actinomycetales; f__Streptomycetaceae; g__Streptomyces	84	0.786361	1	0.241054	0.00591673	0.538487	1	0.820919	0.0499922	0.00210557		0.00362811	0.000951823	0.415873	0.524021	0.664073	Nan	0.565283	0.185542	0.163222
k__Bacteria; p__Firmicutes; c__Erysipelotrichi; o__Erysipelotrichales; f__Erysipelotrichaceae; g__Bulleidia	206	0.786624	1	0.353545	0.00522325	0.157138	1	1.57161	0.0452415	0.000815361	0.000192294	0.000155636	0.00049004	1.7994e-09	0.484225	0.324316	0.433229	0.00680681	0.207745	0.750519
k__Bacteria; p__Firmicutes; c__Bacilli; o__Bacillales; f__Staphylococcaceae; g__Macrococcus	8	0.789736	1	0.0777466	0.012792	0.367856	1	1.58265	0.678477	0.000116389		0.000109033		0.00798831	0.404977	Nan	Nan	0.113838	0.370408	0.701311
k__Bacteria; p__Proteobacteria; c__Alphaproteobacteria; o__Rhizobiales; f__Methylobacteriaceae; g__Methylobacterium	26	0.793129	1	0.23412	0.0199521	0.964158	1	0.186969	0.044655	0.000119572	5.56886e-05	0.000190821		3.292e-06	0.561976	Nan	0.539448	0.643843	0.804784	0.70093
k__Bacteria; p__Firmicutes; c__Clostridia; o__Clostridiales; f__[Tissierellaceae]; g__ph2	297	0.793259	1	0.344365	0.00351353	0.901982	1	0.362936	0.00745305	0.0012438	0.000672853	0.000809218	0.00010437	5.45587e-08	0.615827	0.608315	0.499553	0.518247	0.477947	0.785709
k__Bacteria; p__Proteobacteria; c__Betaproteobacteria; o__Burkholderiales; f__Alcaligenaceae; g__Tetrathiobacter	3	0.804363	1	0.100717	0.0915009		0	0	1	0.00845172		0.000102585				Nan	Nan
k__Bacteria; p__Firmicutes; c__Clostridia; o__Clostridiales; f__Peptostreptococcaceae; g__[Clostridium]	163	0.804925	1	0.328259	0.00615545	0.825634	1	0.475731	0.0179686	0.000187872	6.94879e-05	0.000107797	6.48271e-05	4.7101e-23	0.673895	0.682793	0.825428	0.183493	0.879269	0.945411
k__Bacteria; p__Proteobacteria; c__Betaproteobacteria; o__Burkholderiales; f__Comamonadaceae; g__Delftia	107	0.805931	1	0.326862	0.00943047	0.969505	1	0.220148	0.0130367	0.0100187	0.000100412	0.00881265	7.54432e-05	0.00364492	0.52251	0.594939	0.91492	0.571863	0.807982	0.931832
k__Bacteria; p__Firmicutes; c__Clostridia; o__Clostridiales; f__Clostridiaceae; g__	1323	0.807046	1	0.325349	0.000739443	0.20013	1	1.42847	0.00647065	0.00528394	0.00329218	0.00746557	0.00214532	2.89279e-37	0.651953	0.754289	0.910024	0.725349	0.0749815	0.0296039
k__Bacteria; p__Fusobacteria; c__Fusobacteriia; o__Fusobacteriales; f__Fusobacteriaceae; g__Fusobacterium	491	0.809425	1	0.322062	0.00198003	0.735536	1	0.59361	0.00730505	0.00347217	0.000670016	0.00483116	0.000119675	3.15933e-10	0.732764	0.595778	0.834784	0.894849	0.672876	0.143934
k__Bacteria; p__Proteobacteria; c__Alphaproteobacteria; o__Sphingomonadales; f__Sphingomonadaceae; g__	39	0.809493	1	0.212593	0.0116728	0.928943	1	0.265039	0.0386071	0.0039707		7.44292e-05	7.54432e-05	0.00123715	0.66877	0.963829	Nan	0.5211	0.75546	0.607469
k__Bacteria; p__Bacteroidetes; c__Bacteroidia; o__Bacteroidales; f__Porphyromonadaceae; g__Tannerella	12	0.814318	1	0.0581492	0.00578131	0.992377	1	0.0577768	0.0319602	0.000381909	5.00576e-05			0.277795	Nan	Nan	0.988446	0.903114	0.779395	0.976828
k__Bacteria; p__Actinobacteria; c__Actinobacteria; o__Actinomycetales; f__Promicromonosporaceae; g__Cellulosimicrobium	31	0.816775	1	0.0546672	0.00188153	0.884867	1	0.285231	0.042037	0.00105152		0.00109692		0.0027968	0.707979	Nan	Nan	0.473793	0.547021	0.671743
k__Bacteria; p__Bacteroidetes; c__Flavobacteriia; o__Flavobacteriales; f__Cryomorphaceae; g__Fluviicola	12	0.817275	1	0.0562736	0.00559587	0.470917	1	0.991388	0.361637	0.0897716			0.00078125	0.724425	0.601186	Nan	Nan	0.144242	0.917246	0.265791
k__Bacteria; p__Firmicutes; c__Bacilli; o__Bacillales; f__Bacillaceae; g__Bacillus	528	0.817323	1	0.311166	0.00177832	0.0202368	1	2.52697	0.0282785	0.00766194	0.015689	0.00568849	0.00682337	1.11311e-08	0.431766	0.530949	0.641624	0.00944009	0.027541	0.32212
k__Bacteria; p__Firmicutes; c__Clostridia; o__Clostridiales; f__Lachnospiraceae; g__Shuttleworthia	10	0.817803	1	0.0566822	0.00703543	0.0922243	1	3.69301	0.747117	0.000197951		0.000207305		0.585463	0.690616	Nan	Nan	0.430905	0.479268	0.0292225
k__Bacteria; p__Proteobacteria; c__Gammaproteobacteria; o__Enterobacteriales; f__Enterobacteriaceae; g__Morganella	260	0.823244	1	0.302963	0.00353779	0.660724	1	0.686484	0.0160195	0.0129503	8.97197e-05	0.0335729	0.000235474	5.72769e-09	0.504364	0.755071	0.985078	0.422105	0.860759	0.119353
k__Bacteria; p__Proteobacteria; c__Betaproteobacteria; o__Burkholderiales; f__Comamonadaceae; g__Variovorax	9	0.836843	1	0.045684	0.00648397	0.51735	1	0.954771	0.488431	0.000392066		9.58957e-05		0.40127	0.466211	Nan	Nan	0.656452	0.309161	0.766436
k__Bacteria; p__Firmicutes; c__Bacilli; o__Lactobacillales; f__Lactobacillaceae; g__	253	0.841518	1	0.277631	0.00333381	0.773011	1	0.545827	0.0131379	0.00395101	0.0014456	0.00407538	0.0013881	4.86886e-10	0.800555	0.547811	0.990118	0.705355	0.358426	0.365079
k__Bacteria; p__Actinobacteria; c__Actinobacteria; o__Actinomycetales; f__Microbacteriaceae; g__Pseudoclavibacter	88	0.846457	1	0.167024	0.00391459	0.615692	1	0.712613	0.0416426	0.00167438	0.000458398	0.000307293		3.63937e-05	0.965378	Nan	0.963855	0.624165	0.0964703	0.938702
k__Bacteria; p__Actinobacteria; c__Actinobacteria; o__Actinomycetales; f__Actinomycetaceae; g__Varibaculum	335	0.854467	1	0.259603	0.00234737	0.376897	1	1.07545	0.0192934	0.00106434	0.000381378	0.00141124	0.000145741	3.46946e-13	0.562401	0.539287	0.554254	0.413315	0.0201346	0.491472
k__Bacteria; p__Actinobacteria; c__Actinobacteria; o__Actinomycetales; f__Micromonosporaceae; g__	6	0.855384	1	0.0377663	0.00935326	0.564139	1	1.33668	0.842438	0.000262594		0.000208087		0.551016	0.465504	Nan	Nan	0.376487	0.273594	0.612072
k__Bacteria; p__Bacteroidetes; c__Flavobacteriia; o__Flavobacteriales; f__Flavobacteriaceae; g__Capnocytophaga	51	0.856241	1	0.155707	0.00644596	0.51917	1	0.854086	0.0866733	0.000367081	3.11556e-05	7.46387e-05		2.7954e-09	0.969227	Nan	0.51733	0.138387	0.4533	0.416703
k__Bacteria; p__Proteobacteria; c__Betaproteobacteria; o__Neisseriales; f__Neisseriaceae; g__Conchiformibius	20	0.856272	1	0.0337603	0.00187206	0.909124	1	0.243532	0.0609815	0.000403307		8.81329e-05		0.00553699	0.887192	Nan	Nan	0.679675	0.795018	0.383004
k__Bacteria; p__Firmicutes; c__Bacilli; o__Lactobacillales; f__Aerococcaceae; g__Alloiococcus	25	0.860169	1	0.0317355	0.0013779	0.610387	1	0.685401	0.120555	0.000233666	7.7804e-05			0.00348763	Nan	Nan	0.57305	0.491741	0.605972	0.134156
k__Bacteria; p__Proteobacteria; c__Betaproteobacteria; o__Rhodocyclales; f__Rhodocyclaceae; g__Zoogloea	9	0.861201	1	0.153211	0.0485889	0.713366	1	0.597816	0.499088	0.000897401	0.000171925		0.000597831	0.369275	0.754518	Nan	0.97531	0.295718	0.250617	0.806107
k__Bacteria; p__Proteobacteria; c__Gammaproteobacteria; o__Pseudomonadales; f__Pseudomonadaceae; g__Pseudomonas	465	0.862382	1	0.248532	0.00161473	0.815779	1	0.490188	0.0063807	0.0049535	0.00214144	0.00631121	7.95018e-05	1.83875e-08	0.531035	0.508319	0.538842	0.872868	0.688564	0.166958
k__Bacteria; p__Bacteroidetes; c__[Saprospirae]; o__[Saprospirales]; f__Chitinophagaceae; g__Sediminibacterium	5	0.868822	1	0.0323011	0.0106523		0	0	1	0.059779		0.00121094				Nan	Nan
k__Bacteria; p__Firmicutes; c__Bacilli; o__Lactobacillales; f__Carnobacteriaceae; g__Carnobacterium	42	0.877295	1	0.0241462	0.000603291	0.819034	1	0.383448	0.0398038	0.00119986		7.27167e-05		0.000233111	0.771656	Nan	Nan	0.798006	0.237673	0.50856
k__Bacteria; p__Actinobacteria; c__Actinobacteria; o__Actinomycetales; f__Microbacteriaceae; g__Microbacterium	20	0.879458	1	0.129425	0.0149981	0.835472	1	0.407842	0.127139	0.00134269	0.000386847	0.000192597		0.0467051	0.59182	Nan	0.892378	0.538712	0.737529	0.976958
k__Bacteria; p__Firmicutes; c__Bacilli; o__Bacillales; f__Bacillaceae; g__Geobacillus	15	0.881047	1	0.0232906	0.00178838	0.122249	1	2.37136	0.486796	0.000194201		0.000102354		0.0510049	0.559894	Nan	Nan	0.605693	0.093842	0.131235
k__Archaea; p__Euryarchaeota; c__Methanobacteria; o__Methanobacteriales; f__Methanobacteriaceae; g__Methanosphaera	39	0.884799	1	0.122811	0.00677662	0.400855	1	1.05838	0.138199	0.000444314	0.000353328	0.000272003		1.42193e-06	0.681667	Nan	0.552535	0.526097	0.0455598	0.261732
k__Bacteria; p__Actinobacteria; c__Actinobacteria; o__Actinomycetales; f__Micrococcaceae; g__Nesterenkonia	19	0.886421	1	0.0210233	0.00123514	0.88601	1	0.280048	0.0740859	0.0021256	0.000195733			0.0196708	Nan	Nan	0.89058	0.734677	0.387962	0.481474
k__Bacteria; p__Proteobacteria; c__Betaproteobacteria; o__Burkholderiales; f__Burkholderiaceae; g__Burkholderia	28	0.888922	1	0.0198936	0.000764552	0.938545	1	0.194913	0.0327864	0.000166637		0.000141122		1.23864e-05	0.865468	Nan	Nan	0.685513	0.806629	0.68235
k__Bacteria; p__Firmicutes; c__Clostridia; o__Clostridiales; f__Christensenellaceae; g__Christensenella	193	0.891094	1	0.207539	0.00328345	0.666873	1	0.678886	0.0214302	0.000135899	0.000143605	9.39671e-05	6.89073e-05	8.16359e-28	0.559765	0.909028	0.959066	0.86576	0.479059	0.122883
k__Bacteria; p__Proteobacteria; c__Alphaproteobacteria; o__; f__; g__	7	0.891881	1	0.11776	0.0556057	0.829795	1	0.389979	0.661005	0.00155636	0.000332544	0.00104045		0.41234	0.473611	Nan	0.863214	0.680364	0.75297	0.443025
k__Bacteria; p__TM7; c__TM7-3; o__CW040; f__; g__	14	0.893488	1	0.0187032	0.00155617	0.278298	1	1.51058	0.401688	4.99274e-05		3.41545e-05		2.685e-05	0.55204	Nan	Nan	0.92091	0.547475	0.0497649
k__Bacteria; p__Actinobacteria; c__Actinobacteria; o__Actinomycetales; f__Sanguibacteraceae; g__Sanguibacter	21	0.906864	1	0.0140578	0.000739336	0.847163	1	0.339741	0.078286	5.76315e-05		3.66676e-05		3.9456e-05	0.739507	Nan	Nan	0.317652	0.762695	0.884009
k__Bacteria; p__Firmicutes; c__Clostridia; o__Clostridiales; f__Lachnospiraceae; g__Dorea	1358	0.909084	1	0.181362	0.000401676	0.000150064	0.061376	4.52446	0.019698	0.00526907	0.00430564	0.00525829	0.00378777	1.84069e-65	0.469855	0.594936	0.450639	0.00165906	0.029585	0.00353606
k__Bacteria; p__Actinobacteria; c__Actinobacteria; o__Actinomycetales; f__Mycobacteriaceae; g__Mycobacterium	40	0.909448	1	0.0131092	0.000344861	0.568798	1	0.743642	0.0783305	0.000250833		9.05914e-05		9.24409e-09	0.951301	Nan	Nan	0.493281	0.48427	0.249298
k__Bacteria; p__Firmicutes; c__Clostridia; o__Clostridiales; f__[Tissierellaceae]; g__	66	0.914501	1	0.0895042	0.00283335	0.833766	1	0.418922	0.0337325	0.000318729	0.000169519	0.000216138		1.19069e-08	0.764803	Nan	0.623115	0.809121	0.250556	0.325538
k__Bacteria; p__Firmicutes; c__Clostridia; o__Clostridiales; f__Clostridiaceae; g__Thermoanaerobacterium	4	0.918274	1	0.013448	0.00667911		0	0	1	0.00062088		0.000288323				Nan	Nan
k__Bacteria; p__Proteobacteria; c__Alphaproteobacteria; o__Rhodobacterales; f__Rhodobacteraceae; g__Rhodobacter	5	0.920047	1	0.0118922	0.00394843		0	0	1	0.0047672		0.000470588				Nan	Nan
k__Bacteria; p__Proteobacteria; c__Gammaproteobacteria; o__Pseudomonadales; f__Moraxellaceae; g__Enhydrobacter	52	0.923075	1	0.15944	0.00986666	0.833917	1	0.460185	0.0578108	0.00013732	0.000391594	5.00877e-05	8.84643e-05	7.85299e-08	0.933619	0.736317	0.824847	0.926505	0.170709	0.776514
k__Bacteria; p__Firmicutes; c__Bacilli; o__Lactobacillales; f__Aerococcaceae; g__Facklamia	163	0.927786	1	0.0749895	0.000936491	0.96018	1	0.204554	0.00647229	0.000577118	0.000205314	0.000469296		1.20094e-17	0.941558	Nan	0.694941	0.457486	0.90582	0.524643
k__Bacteria; p__Firmicutes; c__Bacilli; o__Bacillales; f__Planococcaceae; g__Paenisporosarcina	74	0.931459	1	0.146719	0.00624868	0.838136	1	0.45614	0.0392453	0.00660021	0.000392176	0.0125471	0.000146434	0.00692186	0.812782	0.500142	0.718999	0.790194	0.430513	0.242148
k__Bacteria; p__Firmicutes; c__Clostridia; o__Clostridiales; f__Veillonellaceae; g__Anaerovibrio	13	0.939925	1	0.00594502	0.000540164	0.524488	1	0.86457	0.301815	0.00694789		0.00112369		0.273972	0.69113	Nan	Nan	0.124557	0.611396	0.76455
k__Bacteria; p__Firmicutes; c__Clostridia; o__Clostridiales; f__Eubacteriaceae; g__Anaerofustis	63	0.940306	1	0.0616136	0.00204958	0.889345	1	0.335542	0.0285919	0.000116464	9.52979e-05	6.91333e-05		5.92054e-15	0.530779	Nan	0.708563	0.219597	0.717064	0.892593
k__Bacteria; p__Proteobacteria; c__Gammaproteobacteria; o__Vibrionales; f__Vibrionaceae; g__Aliivibrio	20	0.944119	1	0.0050521	0.000280593	0.85687	1	0.324948	0.0797428	5.48787e-05		3.94166e-05		0.000147696	0.732617	Nan	Nan	0.65262	0.291072	0.751266
k__Bacteria; p__Firmicutes; c__Clostridia; o__Clostridiales; f__Lachnospiraceae; g__Ruminococcus	30	0.949013	1	0.0524349	0.00386904	0.921311	1	0.276779	0.0545186	9.38025e-05	6.76636e-05	8.02858e-05		3.58247e-06	0.899796	Nan	0.847668	0.462894	0.917955	0.34005
k__Bacteria; p__Firmicutes; c__Clostridia; o__Clostridiales; f__Veillonellaceae; g__Selenomonas	13	0.957289	1	0.0438411	0.008692	0.666468	1	0.658354	0.319845	0.000789672		8.63701e-05	4.04531e-05	0.317887	0.684139	0.777943	Nan	0.738883	0.168281	0.847945
k__Bacteria; p__Bacteroidetes; c__Flavobacteriia; o__Flavobacteriales; f__[Weeksellaceae]; g__Cloacibacterium	80	0.959399	1	0.0414706	0.001076	0.520894	1	0.847005	0.0541321	0.000913153	0.000874038	0.000637231		1.58188e-05	0.925438	Nan	0.759162	0.06459	0.727198	0.208145
k__Bacteria; p__Firmicutes; c__Clostridia; o__Clostridiales; f__Peptococcaceae; g__Desulfotomaculum	14	0.965759	1	0.00192126	0.000160079	0.940698	1	0.184369	0.075736	2.8149e-05		2.77145e-05		8.44969e-05	0.747096	Nan	Nan	0.428114	0.775077	0.616351
k__Bacteria; p__Firmicutes; c__Bacilli; o__Lactobacillales; f__Enterococcaceae; g__Vagococcus	92	0.970156	1	0.0810554	0.00275564	0.351427	1	1.13102	0.0739341	0.000176137	6.76636e-05	8.14993e-05	4.04531e-05	1.87978e-14	0.709351	0.747998	0.743389	0.131451	0.403038	0.132792
k__Bacteria; p__Firmicutes; c__Clostridia; o__Clostridiales; f__Peptostreptococcaceae; g__Peptostreptococcus	130	0.971418	1	0.0787388	0.00187122	0.711625	1	0.622943	0.0294913	0.00058955	0.000213649	0.00522666	0.000161165	2.15941e-09	0.924436	0.936968	0.627094	0.3912	0.149305	0.564418
k__Bacteria; p__Tenericutes; c__Mollicutes; o__Anaeroplasmatales; f__Anaeroplasmataceae; g__Anaeroplasma	9	0.973373	1	0.00119644	0.00017089	0.0227932	1	10.1234	0.910099	0.00010302	4.9022e-05			0.0668998	Nan	Nan	0.0310207	0.0103172	0.249048	0.168483
k__Bacteria; p__SR1; c__; o__; f__; g__	33	0.973799	1	0.0265734	0.00176843	0.0212117	1	3.20626	0.37255	0.000208927	4.67333e-05	5.55614e-05		2.33275e-11	0.540078	Nan	0.730328	0.848201	0.553065	0.000783545
k__Bacteria; p__Firmicutes; c__Bacilli; o__Lactobacillales; f__Streptococcaceae; g__	8	0.975197	1	0.00105038	0.000175033	0.0263842	1	14.5305	0.950918	9.70677e-05		5.4608e-05		0.00238363	0.0167232	Nan	Nan	0.00759408	0.0225533	0.130666
k__Bacteria; p__Fusobacteria; c__Fusobacteriia; o__Fusobacteriales; f__Leptotrichiaceae; g__Sneathia	24	0.981167	1	0.0190295	0.00180906	0.179625	1	1.72612	0.324086	0.00387449	0.00109955	0.00205005		0.00291549	0.49606	Nan	0.99465	0.0379865	0.538099	0.15859
k__Bacteria; p__Proteobacteria; c__Betaproteobacteria; o__Neisseriales; f__Neisseriaceae; g__Kingella	8	0.987973	1	0.000246888	4.11463e-05	0.77189	1	0.45026	0.375136	0.000123679		4.7735e-05		0.275447	0.64012	Nan	Nan	0.608456	0.793713	0.833724
k__Bacteria; p__Firmicutes; c__Bacilli; o__Bacillales; f__Bacillaceae; g__Oceanobacillus	85	0.995352	1	0.00465925	0.000113627	0.937761	1	0.251733	0.0156826	0.00431598	0.000767033	0.000867073		1.30611e-05	0.737732	Nan	0.866999	0.941624	0.855878	0.318099
k__Bacteria; p__Firmicutes; c__Clostridia; o__Clostridiales; f__Dehalobacteriaceae; g__	12	0.996755	1	1.73854e-05	1.73853e-06	0.925577	1	0.208626	0.106517	0.000174888	0.000118008			0.019948	Nan	Nan	0.853216	0.393584	0.88248	0.812333
k__Bacteria; p__Firmicutes; c__Bacilli; o__Lactobacillales; f__Enterococcaceae; g__Melissococcus	11			inf	1.11022e-16	0.000460527	0.188355	24.0771	0.911651	0.000125659				3.49591e-07	Nan	Nan	Nan	0.00522305	0.00239346	0.128505
k__Bacteria; p__Proteobacteria; c__Betaproteobacteria; o__Burkholderiales; f__Comamonadaceae; g__Polaromonas	6			#NAME?	-2.22045e-16	0.0178983	1	55.0372	0.988032	0.000707745				0.951793	Nan	Nan	Nan	0.017525	0.0128435	0.0102425
k__Bacteria; p__Bacteroidetes; c__Sphingobacteriia; o__Sphingobacteriales; f__Sphingobacteriaceae; g__Olivibacter	6				0	0.0240411	1	40.761	0.983908	0.000549161				0.0275556	Nan	Nan	Nan	0.176148	0.0138673	0.0131241
k__Bacteria; p__Proteobacteria; c__Betaproteobacteria; o__Burkholderiales; f__Comamonadaceae; g__Mitsuaria	10			inf	2.22045e-16	0.0349988	1	5.65243	0.738645	0.000188018				0.0696744	Nan	Nan	Nan	0.255537	0.773979	0.01176
k__Bacteria; p__Bacteroidetes; c__Bacteroidia; o__Bacteroidales; f__[Paraprevotellaceae]; g__CF231	13			#NAME?	-2.22045e-16	0.050285	1	3.85331	0.562255	0.0031925				0.0586745	Nan	Nan	Nan	0.163822	0.0279331	0.447534
k__Bacteria; p__Proteobacteria; c__Betaproteobacteria; o__Burkholderiales; f__Comamonadaceae; g__Ramlibacter	5			inf	2.22045e-16	0.0557946	1	173.141	0.998078	0.000285882				0.0474147	Nan	Nan	Nan	0.0481439	0.0374685	0.0454427
k__Bacteria; p__Actinobacteria; c__Actinobacteria; o__Actinomycetales; f__Dermacoccaceae; g__Dermacoccus	7				0	0.078357	1	6.55947	0.867716	0.000174569				0.00141108	Nan	Nan	Nan	0.89954	0.0270038	0.0468385
k__Bacteria; p__Proteobacteria; c__Alphaproteobacteria; o__Rhizobiales; f__Brucellaceae; g__	13			inf	1.11022e-16	0.0794499	1	3.14461	0.511767	0.00222791				0.285623	Nan	Nan	Nan	0.016208	0.57054	0.549661
k__Bacteria; p__Firmicutes; c__Bacilli; o__Bacillales; f__Paenibacillaceae; g__Brevibacillus	5			#NAME?	-2.22045e-16	0.0896236	1	66.8305	0.995037	0.000550299				0.110097	Nan	Nan	Nan	0.0653785	0.102468	0.102293
k__Bacteria; p__Bacteroidetes; c__Bacteroidia; o__Bacteroidales; f__Porphyromonadaceae; g__Dysgonomonas	12			inf	1.11022e-16	0.112246	1	2.7509	0.507774	0.000861402				0.302581	Nan	Nan	Nan	0.372204	0.0379634	0.100698
k__Bacteria; p__Bacteroidetes; c__Bacteroidia; o__Bacteroidales; f__Rikenellaceae; g__Rikenella	4				0	0.112694	1	38.87	0.9873	0.00482971				0.0926353	Nan	Nan	Nan	Nan	0.0891561	0.0818615
k__Bacteria; p__Actinobacteria; c__Actinobacteria; o__Actinomycetales; f__Cellulomonadaceae; g__Sediminihabitans	19				0	0.124748	1	2.24791	0.310146	0.00061615				0.23481	Nan	Nan	Nan	0.829914	0.706798	0.0237076
k__Bacteria; p__Proteobacteria; c__Betaproteobacteria; o__Burkholderiales; f__Comamonadaceae; g__Schlegelella	5				0	0.140205	1	27.045	0.987825	0.000134806				0.469307	Nan	Nan	Nan	0.114205	0.0727301	0.145154
k__Bacteria; p__Proteobacteria; c__Betaproteobacteria; o__Burkholderiales; f__Oxalobacteraceae; g__Herminiimonas	17			#NAME?	-2.22045e-16	0.143848	1	2.14433	0.331034	0.000219649				0.0645253	Nan	Nan	Nan	0.600619	0.298021	0.0386997
k__Bacteria; p__Proteobacteria; c__Epsilonproteobacteria; o__Campylobacterales; f__Helicobacteraceae; g__Helicobacter	7			#NAME?	-2.22045e-16	0.147341	1	3.88163	0.79515	0.0115948				0.270975	Nan	Nan	Nan	0.0588295	0.120559	0.0840575
k__Bacteria; p__Firmicutes; c__Bacilli; o__Bacillales; f__Planococcaceae; g__Viridibacillus	11			#NAME?	-2.22045e-16	0.159092	1	2.34603	0.501356	0.00134151				0.393264	Nan	Nan	Nan	0.042288	0.743465	0.046485
k__Bacteria; p__Proteobacteria; c__Betaproteobacteria; o__Burkholderiales; f__Comamonadaceae; g__Rhodoferax	6			inf	1.11022e-16	0.16608	1	5.17945	0.885964	0.0486088				0.093485	Nan	Nan	Nan	0.126111	0.275972	0.0627595
k__Bacteria; p__Firmicutes; c__Erysipelotrichi; o__Erysipelotrichales; f__Erysipelotrichaceae; g__RFN20	38				0	0.219532	1	1.54966	0.120287	0.000859237				4.50548e-07	Nan	Nan	Nan	0.484738	0.0584459	0.936962
k__Bacteria; p__Proteobacteria; c__Gammaproteobacteria; o__Oceanospirillales; f__SUP05; g__	6				0	0.231168	1	3.48037	0.839242	0.000713734				0.110017	Nan	Nan	Nan	0.481899	0.102664	0.206164
k__Bacteria; p__Firmicutes; c__Bacilli; o__Bacillales; f__Bacillaceae; g__Virgibacillus	28				0	0.282498	1	1.34767	0.144172	0.00157102				0.000145433	Nan	Nan	Nan	0.116164	0.371725	0.69669
k__Bacteria; p__Actinobacteria; c__Actinobacteria; o__Actinomycetales; f__Intrasporangiaceae; g__Knoellia	11				0	0.299435	1	1.48462	0.388852	4.95396e-05				0.00873501	Nan	Nan	Nan	0.226183	0.910031	0.243796
k__Bacteria; p__Firmicutes; c__Clostridia; o__Clostridiales; f__Lachnospiraceae; g__Robinsoniella	6				0	0.350841	1	1.99705	0.749723	0.00036579				0.595395	Nan	Nan	Nan	0.911368	0.437843	0.665869
k__Bacteria; p__Bacteroidetes; c__[Saprospirae]; o__[Saprospirales]; f__Chitinophagaceae; g__	8			#NAME?	-2.22045e-16	0.378841	1	1.3432	0.501843	0.00545726				0.913425	Nan	Nan	Nan	0.867299	0.267425	0.715887
k__Bacteria; p__Proteobacteria; c__Gammaproteobacteria; o__Xanthomonadales; f__Sinobacteraceae; g__	9				0	0.391437	1	1.22706	0.424041	0.000112221				0.00315271	Nan	Nan	Nan	0.685212	0.124081	0.779513
k__Bacteria; p__Firmicutes; c__Bacilli; o__Bacillales; f__Planococcaceae; g__Kurthia	5				0	0.397479	1	2.97121	0.899129	0.000346783				0.297606	Nan	Nan	Nan	0.351128	0.398654	0.214208
k__Bacteria; p__Proteobacteria; c__Alphaproteobacteria; o__Rhizobiales; f__Aurantimonadaceae; g__Aurantimonas	7				0	0.401461	1	1.36802	0.577707	0.000300212				0.075719	Nan	Nan	Nan	0.764954	0.257934	0.264742
k__Bacteria; p__Firmicutes; c__Bacilli; o__Bacillales; f__Bacillaceae; g__Thalassobacillus	7				0	0.408294	1	1.33797	0.572278	0.000246138				0.92593	Nan	Nan	Nan	0.40375	0.698685	0.615376
k__Bacteria; p__Firmicutes; c__Bacilli; o__Bacillales; f__[Thermicanaceae]; g__Thermicanus	7				0	0.446908	1	1.1822	0.541747	0.000912405				0.386629	Nan	Nan	Nan	0.383097	0.437621	0.195559
k__Bacteria; p__Firmicutes; c__Bacilli; o__Lactobacillales; f__Carnobacteriaceae; g__	17				0	0.447171	1	0.94534	0.179087	0.000210545				0.000107386	Nan	Nan	Nan	0.155376	0.295932	0.718091
k__Bacteria; p__Actinobacteria; c__Actinobacteria; o__Actinomycetales; f__Geodermatophilaceae; g__Blastococcus	6			#NAME?	-2.22045e-16	0.460579	1	1.30953	0.662652	6.47724e-05				0.382374	Nan	Nan	Nan	0.317192	0.230536	0.486967
k__Bacteria; p__Proteobacteria; c__Gammaproteobacteria; o__Enterobacteriales; f__Enterobacteriaceae; g__Leminorella	8			inf	1.11022e-16	0.46372	1	1.04534	0.439463	0.000297594				0.164298	Nan	Nan	Nan	0.267345	0.948902	0.260647
k__Bacteria; p__Proteobacteria; c__Alphaproteobacteria; o__Sphingomonadales; f__Sphingomonadaceae; g__Kaistobacter	13				0	0.479634	1	0.89678	0.230134	0.000292268				0.0326908	Nan	Nan	Nan	0.407695	0.275424	0.142666
k__Bacteria; p__Actinobacteria; c__Actinobacteria; o__Actinomycetales; f__Micrococcaceae; g__	22				0	0.480806	1	0.857712	0.125073	0.00051903				1.35079e-05	Nan	Nan	Nan	0.911318	0.955652	0.15707
k__Bacteria; p__Proteobacteria; c__Gammaproteobacteria; o__Alteromonadales; f__Shewanellaceae; g__Shewanella	5			#NAME?	-2.22045e-16	0.499149	1	1.71664	0.837396	0.00222669				0.399937	Nan	Nan	Nan	0.594193	0.296549	0.384695
k__Bacteria; p__Proteobacteria; c__Alphaproteobacteria; o__Rhizobiales; f__Rhizobiaceae; g__Rhizobium	5				0	0.563514	1	1.24688	0.789059	0.000416611				0.785837	Nan	Nan	Nan	0.528736	0.953727	0.685248
k__Bacteria; p__Firmicutes; c__Bacilli; o__Bacillales; f__Staphylococcaceae; g__Salinicoccus	16			#NAME?	-2.22045e-16	0.571816	1	0.696518	0.148305	0.000104673				0.00605124	Nan	Nan	Nan	0.211052	0.410532	0.673575
k__Bacteria; p__Proteobacteria; c__Betaproteobacteria; o__Burkholderiales; f__Alcaligenaceae; g__Pigmentiphaga	7				0	0.632824	1	0.652622	0.394901	0.00082993				0.164193	Nan	Nan	Nan	0.512405	0.703629	0.312249
k__Bacteria; p__Proteobacteria; c__Alphaproteobacteria; o__Rhizobiales; f__Brucellaceae; g__Pseudochrobactrum	24				0	0.722557	1	0.446364	0.062753	0.000437334				0.00369207	Nan	Nan	Nan	0.967243	0.87266	0.338302
k__Bacteria; p__Proteobacteria; c__Gammaproteobacteria; o__Enterobacteriales; f__Enterobacteriaceae; g__Providencia	32				0	0.747524	1	0.409323	0.0420135	0.00761258				0.00502737	Nan	Nan	Nan	0.699425	0.351143	0.817342
k__Bacteria; p__Proteobacteria; c__Gammaproteobacteria; o__Legionellales; f__Legionellaceae; g__Legionella	8				0	0.778046	1	0.372931	0.218566	0.00301069				0.877705	Nan	Nan	Nan	0.796261	0.85887	0.638433
k__Bacteria; p__Elusimicrobia; c__Elusimicrobia; o__Elusimicrobiales; f__Elusimicrobiaceae; g__	17				0	0.78448	1	0.357722	0.0762562	0.00110235				0.196497	Nan	Nan	Nan	0.62171	0.982902	0.39502
k__Bacteria; p__Proteobacteria; c__Betaproteobacteria; o__Neisseriales; f__Neisseriaceae; g__Eikenella	11				0	0.863301	1	0.24371	0.0945697	8.84247e-05				0.00437567	Nan	Nan	Nan	0.910755	0.509181	0.872638
k__Bacteria; p__Firmicutes; c__Erysipelotrichi; o__Erysipelotrichales; f__Erysipelotrichaceae; g__p-75-a5	13			#NAME?	-2.22045e-16	0.906632	1	0.180991	0.0568977	0.00309152				0.2745	Nan	Nan	Nan	0.85647	0.495848	0.684633
k__Bacteria; p__Lentisphaerae; c__[Lentisphaeria]; o__Z20; f__R4-45B; g__	6				0	0.91657	1	0.0896962	0.0564235	0.00283622				0.33467	Nan	Nan	Nan	Nan	0.764672	0.916376
k__Bacteria; p__Acidobacteria; c__Solibacteres; o__Solibacterales; f__; g__	10				0	0.92608	1	0.149813	0.0696865	1.79493e-05				0.0329304	Nan	Nan	Nan	0.758331	0.770705	0.900821
k__Bacteria; p__Proteobacteria; c__Gammaproteobacteria; o__Aeromonadales; f__Succinivibrionaceae; g__Succinatimonas	6				0	0.935618	1	0.127585	0.160635	0.000266649				0.263392	Nan	Nan	Nan	0.784235	0.852352	0.765949
k__Bacteria; p__Bacteroidetes; c__Bacteroidia; o__Bacteroidales; f__RF16; g__	5				0	0.968298	1	0.0687446	0.170973	0.00327341				0.544095	Nan	Nan	Nan	0.83869	0.864637	0.995971
k__Bacteria; p__Proteobacteria; c__Betaproteobacteria; o__Burkholderiales; f__Comamonadaceae; g__Limnobacter	5			#NAME?	-2.22045e-16	0.977131	1	0.0536062	0.138539	4.54776e-05				0.171885	Nan	Nan	Nan	0.792831	0.957256	0.846899
k__Bacteria; p__Bacteroidetes; c__Flavobacteriia; o__Flavobacteriales; f__Flavobacteriaceae; g__	4				0			0	1	0.00581453					Nan	Nan	Nan
k__Bacteria; p__Proteobacteria; c__Gammaproteobacteria; o__Methylococcales; f__Crenotrichaceae; g__Crenothrix	2			inf	1.11022e-16			0	1			0.000586324			Nan	Nan	Nan	Nan
k__Bacteria; p__Bacteroidetes; c__Flavobacteriia; o__Flavobacteriales; f__Flavobacteriaceae; g__Salinimicrobium	2			0	1			0	1			0.000450789	3.00372e-05		Nan		Nan
k__Bacteria; p__Actinobacteria; c__Actinobacteria; o__Actinomycetales; f__Microbacteriaceae; g__Agromyces	2				0			0	1	0.000663394					Nan	Nan	Nan	Nan
k__Bacteria; p__Proteobacteria; c__Alphaproteobacteria; o__Rhizobiales; f__Phyllobacteriaceae; g__Mesorhizobium	1								#NAME?	0.000823497					Nan	Nan	Nan	Nan
k__Bacteria; p__Synergistetes; c__Synergistia; o__Synergistales; f__Synergistaceae; g__	4				0			0	1	0.000732408					Nan	Nan	Nan
k__Bacteria; p__Proteobacteria; c__Gammaproteobacteria; o__Vibrionales; f__Pseudoalteromonadaceae; g__Pseudoalteromonas	4				0			0	1	0.000171912					Nan	Nan	Nan
k__Bacteria; p__Bacteroidetes; c__Cytophagia; o__Cytophagales; f__Cytophagaceae; g__	2				0			0	1	0.000293943					Nan	Nan	Nan	Nan
k__Bacteria; p__Proteobacteria; c__Gammaproteobacteria; o__Legionellales; f__; g__	1									0.000551648					Nan	Nan	Nan	Nan
k__Bacteria; p__Cyanobacteria; c__Oscillatoriophycideae; o__Oscillatoriales; f__Phormidiaceae; g__Arthrospira	4				0			0	1	0.000846358					Nan	Nan	Nan
k__Bacteria; p__Bacteroidetes; c__Flavobacteriia; o__Flavobacteriales; f__Flavobacteriaceae; g__Myroides	1								#NAME?	0.0836935					Nan	Nan	Nan	Nan
k__Bacteria; p__Spirochaetes; c__Spirochaetes; o__Sphaerochaetales; f__Sphaerochaetaceae; g__Sphaerochaeta	1								#NAME?	0.000804586					Nan	Nan	Nan	Nan
k__Bacteria; p__Actinobacteria; c__Nitriliruptoria; o__Euzebyales; f__Euzebyaceae; g__Euzebya	2			0	1			0	1			0.00100175	3.52696e-05		Nan		Nan
k__Bacteria; p__Bacteroidetes; c__Cytophagia; o__Cytophagales; f__Cytophagaceae; g__Emticicia	2				0			0	1	0.000403888					Nan	Nan	Nan	Nan
k__Bacteria; p__Actinobacteria; c__Actinobacteria; o__Actinomycetales; f__Micromonosporaceae; g__Verrucosispora	1									0.00442184					Nan	Nan	Nan	Nan
k__Bacteria; p__Bacteroidetes; c__Flavobacteriia; o__Flavobacteriales; f__Flavobacteriaceae; g__Aequorivita	2				0			0	1	0.000865158					Nan	Nan	Nan	Nan
k__Bacteria; p__Proteobacteria; c__Betaproteobacteria; o__Burkholderiales; f__Comamonadaceae; g__Methylibium	4				0			0	1	0.000174895					Nan	Nan	Nan
k__Bacteria; p__Firmicutes; c__Clostridia; o__Clostridiales; f__Veillonellaceae; g__Pectinatus	1								#NAME?	0.00283371					Nan	Nan	Nan	Nan
k__Bacteria; p__Proteobacteria; c__Alphaproteobacteria; o__Rickettsiales; f__mitochondria; g__Acanthamoeba	1								#NAME?	0.00271479					Nan	Nan	Nan	Nan
k__Bacteria; p__Firmicutes; c__Bacilli; o__Bacillales; f__Bacillaceae; g__Pontibacillus	3				0			0	1	8.84548e-05					Nan	Nan	Nan	Nan
k__Bacteria; p__Firmicutes; c__Clostridia; o__Clostridiales; f__Peptostreptococcaceae; g__Filifactor	4				0			0	1	0.000189406					Nan	Nan	Nan
k__Bacteria; p__Proteobacteria; c__Alphaproteobacteria; o__Rhizobiales; f__Methylocystaceae; g__Methylosinus	2				0			0	1			0.000651285			Nan	Nan	Nan	Nan
k__Bacteria; p__Proteobacteria; c__Betaproteobacteria; o__Methylophilales; f__Methylophilaceae; g__Methylotenera	1											0.000500877			Nan	Nan	Nan	Nan
k__Bacteria; p__Proteobacteria; c__Gammaproteobacteria; o__Oceanospirillales; f__Saccharospirillaceae; g__Saccharospirillum	1											0.000801402			Nan	Nan	Nan	Nan
k__Bacteria; p__Proteobacteria; c__Alphaproteobacteria; o__Rhodospirillales; f__Rhodospirillaceae; g__Azospirillum	2				0			0	1	0.00704349					Nan	Nan	Nan
k__Bacteria; p__Proteobacteria; c__Gammaproteobacteria; o__Oceanospirillales; f__Halomonadaceae; g__Halomonas	3				0			0	1	9.59238e-05					Nan	Nan	Nan	Nan
k__Bacteria; p__Proteobacteria; c__Alphaproteobacteria; o__Rhodobacterales; f__Rhodobacteraceae; g__Rubellimicrobium	1								#NAME?	0.00300097					Nan	Nan	Nan	Nan
k__Bacteria; p__Proteobacteria; c__Alphaproteobacteria; o__Rickettsiales; f__Rickettsiaceae; g__Wolbachia	1								#NAME?	0.000823939					Nan	Nan	Nan	Nan
k__Bacteria; p__Verrucomicrobia; c__Verruco-5; o__WCHB1-41; f__RFP12; g__	1								#NAME?	0.00104746					Nan	Nan	Nan	Nan
k__Bacteria; p__Proteobacteria; c__Betaproteobacteria; o__Rhodocyclales; f__Rhodocyclaceae; g__Georgfuchsia	1								#NAME?	0.000708897					Nan	Nan	Nan	Nan
k__Bacteria; p__Proteobacteria; c__Gammaproteobacteria; o__Pasteurellales; f__; g__	1								#NAME?	0.000939938					Nan	Nan	Nan	Nan
k__Bacteria; p__Firmicutes; c__Bacilli; o__Bacillales; f__Bacillaceae; g__Gracilibacillus	3				0			0	1	0.000166177					Nan	Nan	Nan	Nan
k__Bacteria; p__Proteobacteria; c__Deltaproteobacteria; o__GMD14H09; f__; g__	3				0			0	1	0.00626054					Nan	Nan	Nan
k__Bacteria; p__Bacteroidetes; c__Cytophagia; o__Cytophagales; f__Cytophagaceae; g__Leadbetterella	1								#NAME?	0.00184412					Nan	Nan	Nan	Nan
k__Bacteria; p__Bacteroidetes; c__Bacteroidia; o__Bacteroidales; f__[Barnesiellaceae]; g__Barnesiella	3			#NAME?	-2.22045e-16			0	1	0.00652944					Nan	Nan	Nan
k__Bacteria; p__Proteobacteria; c__Alphaproteobacteria; o__Caulobacterales; f__; g__	1								#NAME?	0.000567366					Nan	Nan	Nan	Nan
k__Bacteria; p__Proteobacteria; c__Betaproteobacteria; o__Rhodocyclales; f__Rhodocyclaceae; g__Thauera	1								#NAME?	0.00405084					Nan	Nan	Nan	Nan
k__Bacteria; p__Proteobacteria; c__Gammaproteobacteria; o__Xanthomonadales; f__Xanthomonadaceae; g__Dokdonella	2				0			0	1	0.00193152					Nan	Nan	Nan
k__Bacteria; p__Fusobacteria; c__Fusobacteriia; o__Fusobacteriales; f__Fusobacteriaceae; g__Cetobacterium	4				0			0	1	0.000323986					Nan	Nan	Nan
k__Bacteria; p__Actinobacteria; c__Acidimicrobiia; o__Acidimicrobiales; f__Iamiaceae; g__Iamia	2			0	1			0	1	0.000179163		0.00140245				Nan	Nan	Nan
k__Bacteria; p__Actinobacteria; c__Actinobacteria; o__Actinomycetales; f__Micromonosporaceae; g__Micromonospora	2				0			0	1	0.00065895					Nan	Nan	Nan
k__Bacteria; p__Chloroflexi; c__Anaerolineae; o__Anaerolineales; f__Anaerolinaceae; g__	1									0.00065331					Nan	Nan	Nan	Nan
k__Bacteria; p__Proteobacteria; c__Betaproteobacteria; o__Rhodocyclales; f__Rhodocyclaceae; g__Azospira	3				0			0	1	0.000247728					Nan	Nan	Nan
k__Bacteria; p__Proteobacteria; c__Alphaproteobacteria; o__Rhizobiales; f__Phyllobacteriaceae; g__Phyllobacterium	3				0			0	1	0.000582763					Nan	Nan	Nan
k__Bacteria; p__Proteobacteria; c__Deltaproteobacteria; o__Bdellovibrionales; f__Bdellovibrionaceae; g__Bdellovibrio	1								#NAME?	0.00200729					Nan	Nan	Nan	Nan
k__Bacteria; p__Actinobacteria; c__Actinobacteria; o__Actinomycetales; f__Nocardioidaceae; g__Nocardioides	1									0.00266644					Nan	Nan	Nan	Nan
k__Bacteria; p__Bacteroidetes; c__Flavobacteriia; o__Flavobacteriales; f__[Weeksellaceae]; g__Weeksella	2				0			0	1	0.000593976					Nan	Nan	Nan	Nan
k__Bacteria; p__Bacteroidetes; c__[Rhodothermi]; o__[Rhodothermales]; f__[Balneolaceae]; g__KSA1	1											0.000601052			Nan	Nan	Nan	Nan
k__Bacteria; p__Proteobacteria; c__Deltaproteobacteria; o__Desulfobacterales; f__Desulfobulbaceae; g__	1											0.000701227			Nan	Nan	Nan	Nan
k__Bacteria; p__Proteobacteria; c__Alphaproteobacteria; o__Rickettsiales; f__; g__	1									0.0177839					Nan	Nan	Nan	Nan
k__Bacteria; p__Gemmatimonadetes; c__Gemmatimonadetes; o__Gemmatimonadales; f__; g__	1									0.00241563					Nan	Nan	Nan	Nan
k__Bacteria; p__Proteobacteria; c__Alphaproteobacteria; o__Sphingomonadales; f__Erythrobacteraceae; g__Erythrobacter	1								#NAME?	0.0012078					Nan	Nan	Nan	Nan
k__Bacteria; p__Firmicutes; c__Bacilli; o__Bacillales; f__Bacillaceae; g__Salinibacillus	3				0			0	1	0.000458178					Nan	Nan	Nan
k__Bacteria; p__Proteobacteria; c__Deltaproteobacteria; o__Myxococcales; f__Myxococcaceae; g__Myxococcus	1								#NAME?	0.000500045					Nan	Nan	Nan	Nan
k__Bacteria; p__Proteobacteria; c__Alphaproteobacteria; o__BD7-3; f__; g__	3				0			0	1	0.000267265					Nan	Nan	Nan
k__Bacteria; p__Proteobacteria; c__Deltaproteobacteria; o__Bdellovibrionales; f__Bacteriovoracaceae; g__	2				0			0	1	0.000231509					Nan	Nan	Nan	Nan
k__Bacteria; p__Firmicutes; c__Clostridia; o__Clostridiales; f__[Tissierellaceae]; g__Sedimentibacter	2				0			0	1	0.00238871					Nan	Nan	Nan
k__Bacteria; p__Proteobacteria; c__Deltaproteobacteria; o__BPC076; f__; g__	1											0.000500877			Nan	Nan	Nan	Nan
k__Bacteria; p__Proteobacteria; c__Gammaproteobacteria; o__Chromatiales; f__Ectothiorhodospiraceae; g__	1								#NAME?	0.00298045					Nan	Nan	Nan	Nan
k__Bacteria; p__Proteobacteria; c__Betaproteobacteria; o__Burkholderiales; f__Comamonadaceae; g__Hydrogenophaga	2				0			0	1	0.00121978					Nan	Nan	Nan	Nan
k__Bacteria; p__Chloroflexi; c__TK10; o__AKYG885; f__5B-12; g__	1								#NAME?	0.000672872					Nan	Nan	Nan	Nan

## Sheet: Presence_Absence_Phylum
Taxon	Number Obs.	Ethnicity p	Bonferroni	Ethnicity f-stat	Ethnicity R^2	All p	Bonferroni	All f-stat	All R^2	Intercept	All Caucasian p	All Asian-Pacific Islander p	All Hispanic p	All Sex p	All Age p	All BMI p
k__Bacteria; p__Cyanobacteria	1375	2.70235e-06	4.32375e-05	-919.275	0.0153236	1.03067e-07	1.64908e-06	-911.945	0.023175	0.779898	0.828188	0.125255	0.0286627	0.029899	0.0596596	0.000495186
k__Archaea; p__Euryarchaeota	1375	5.26838e-06	8.42941e-05	-717.781	0.0186152	1.76143e-10	2.81829e-09	-702.857	0.0390201	0.301278	0.13683	0.707779	0.177766	0.293235	0.000375165	0.000132307
k__Bacteria; p__Tenericutes	1375	2.49685e-05	0.000399496	-895.253	0.0132273	5.06886e-09	8.11017e-08	-882.335	0.0274657	0.957508	0.635709	0.0467861	0.0149728	0.150223	0.00993886	5.46265e-05
k__Bacteria; p__Verrucomicrobia	1375	0.000157027	0.00251243	-632.747	0.0156831	1.81712e-05	0.00029074	-626.95	0.0247003	0.742179	0.964303	0.169447	0.268184	0.0113404	0.101855	0.550685
k__Bacteria; p__Lentisphaerae	1375	0.00255899	0.0409438	-735.275	0.00961102	0.00142889	0.0228622	-731.609	0.0145489	0.34015	0.169945	0.57265	0.300399	0.935091	0.0383614	0.0499252
k__Bacteria; p__Spirochaetes	1375	0.0152526	0.244042	-150.467	0.0334937	0.113885	1	-150.548	0.0329715	0.250143	0.593035	0.152292	0.518891	0.193818	0.707488	0.329118
k__Bacteria; p__Fusobacteria	1375	0.0757763	1	-931.799	0.00367894	0.0707474	1	-929.425	0.00621773	0.700365	0.405043	0.261368	0.122377	0.0993064	0.00510878	0.956822
k__Bacteria; p__Synergistetes	1375	0.0838503	1	-558.018	0.00592522	0.0191349	0.306158	-553.77	0.0134928	0.0305371	0.192187	0.602286	0.789268	0.0670422	0.0236038	0.700424
k__Bacteria; p__Elusimicrobia	1375	0.307855	1	-89.7747	0.0196632	0.210038	1	-87.3739	0.0458804	0.0627645	0.497096	0.830557	0.698643	0.782902	0.0134043	0.291471
k__Bacteria; p__Chloroflexi	1375	0.339365	1	-42.2642	0.0382314	0.696185	1	-42.0163	0.0438714	0.191724	0.972576	0.580304	0.619107	0.288472	0.902052	0.987396
k__Bacteria; p__Acidobacteria	1375	0.441514	1	-146.861	0.00908338	0.883959	1	-147.028	0.00795668	0.0248207	0.676336	0.243408	0.429905	0.22628	0.726468	0.345112
k__Bacteria; p__Actinobacteria	1375	0.687746	1	-43.2061	0.0167977	0.837086	1	-42.5591	0.0315196	0.417225	0.726132	0.963673	0.843936	0.425024	0.880911	0.7524
k__Bacteria; p__TM7	1375	0.788635	1	-252.197	0.00208163	0.422659	1	-249.721	0.0118801	0.166967	0.837257	0.469899	0.742864	0.543541	0.036248	0.531607
k__Bacteria; p__SR1	1375	0.882642	1	-155.351	0.00211872	0.908565	1	-154.622	0.00680129	0.0768421	0.672299	0.234691	0.683695	0.576915	0.213674	0.62761
k__Bacteria; p__[Thermi]	1375	0.922845	1	-32.8338	0.00728534	1	1	-34.0946	-0.0308332	0.554832	0.997275	0.538705	0.843693	0.309063	0.485438	0.849635
k__Bacteria; p__Gemmatimonadetes	1375	0.976374	1	-8.12211	0.0126112	0.899187	1	-7.11975	0.134465	0.981603	0.967708	0.969408	0.987791	0.804283	0.308372	0.712064

## Sheet: Presence_Absence_Class
Taxon	Number Obs.	Ethnicity p	Bonferroni	Ethnicity f-stat	Ethnicity R^2	All p	Bonferroni	All f-stat	All R^2	Intercept	All Caucasian p	All Asian-Pacific Islander p	All Hispanic p	All Sex p	All Age p	All BMI p
k__Bacteria; p__Cyanobacteria; c__4C0d-2	1375	2.08087e-08	9.15582e-07	-873.224	0.0216395	2.70424e-11	1.18986e-09	-861.994	0.0342218	0.263828	0.956061	0.153416	0.0149383	0.00520431	0.0119446	0.00032372
k__Archaea; p__Euryarchaeota; c__Methanobacteria	1375	1.73936e-05	0.00076532	-706.384	0.0172189	1.41736e-09	6.23639e-08	-692.464	0.0365855	0.388924	0.145877	0.751867	0.244131	0.491466	0.000684901	5.48494e-05
k__Bacteria; p__Tenericutes; c__RF3	1375	0.000369241	0.0162466	-733.226	0.0123707	3.58854e-14	1.57896e-12	-704.839	0.0506068	0.468604	0.225603	0.79161	0.211804	5.40351e-06	0.000354846	0.000147592
k__Bacteria; p__Verrucomicrobia; c__Verrucomicrobiae	1375	0.000378926	0.0166728	-648.762	0.013918	8.28173e-05	0.00364396	-643.773	0.0215003	0.648162	0.75548	0.290665	0.469535	0.0247117	0.0732072	0.61499
k__Bacteria; p__Tenericutes; c__Mollicutes	1375	0.00165719	0.0729164	-924.25	0.00815328	5.80947e-05	0.00255617	-917.295	0.0156173	0.563349	0.870682	0.240109	0.266225	0.336944	0.117776	0.000879057
k__Bacteria; p__Lentisphaerae; c__[Lentisphaeria]	1375	0.00255899	0.112595	-735.275	0.00961102	0.00142889	0.0628712	-731.609	0.0145489	0.34015	0.169945	0.57265	0.300399	0.935091	0.0383614	0.0499252
k__Bacteria; p__Spirochaetes; c__Spirochaetes	1375	0.00538276	0.236841	-110.553	0.0542369	0.0932095	1	-111.469	0.0463988	0.533078	0.554083	0.357907	0.392866	0.919557	0.469864	0.405766
k__Bacteria; p__Actinobacteria; c__Nitriliruptoria	1375	0.0188263	0.828357	-10.0799	0.330894	0.375007	1	-11.8411	0.213982	0.567063	0.620505	0.793682	0.861482	0.150391	0.369315	0.685157
k__Bacteria; p__Cyanobacteria; c__Chloroplast	1375	0.0280115	1	-917.929	0.00493147	0.171962	1	-917.964	0.0048938	0.638591	0.944451	0.502519	0.131234	0.601815	0.851243	0.0870722
k__Bacteria; p__Proteobacteria; c__Epsilonproteobacteria	1375	0.0477673	1	-853.404	0.00461683	3.28805e-05	0.00144674	-842.159	0.0177332	0.77426	0.644796	0.861197	0.254981	0.0838805	2.26249e-06	0.482802
k__Bacteria; p__Fusobacteria; c__Fusobacteriia	1375	0.0757763	1	-931.799	0.00367894	0.0707474	1	-929.425	0.00621773	0.700365	0.405043	0.261368	0.122377	0.0993064	0.00510878	0.956822
k__Bacteria; p__Synergistetes; c__Synergistia	1375	0.0838503	1	-558.018	0.00592522	0.0191349	0.841934	-553.77	0.0134928	0.0305371	0.192187	0.602286	0.789268	0.0670422	0.0236038	0.700424
k__Bacteria; p__Proteobacteria; c__Alphaproteobacteria	1375	0.113809	1	-825.205	0.00359536	0.154945	1	-823.508	0.00564353	0.251612	0.99354	0.370271	0.641311	0.140405	0.976345	0.401432
k__Bacteria; p__Proteobacteria; c__Betaproteobacteria	1375	0.133346	1	-228.128	0.0121039	0.100066	1	-225.602	0.0230439	0.013543	0.729403	0.260991	0.331013	0.298252	0.00511134	0.379832
k__Bacteria; p__Bacteroidetes; c__[Rhodothermi]	1375	0.138321	1	-5.47318	0.334636	0.935245	1	-7.3144	0.110803	0.856867	0.793724	0.783849	0.972325	0.856351	0.284331	0.854422
k__Bacteria; p__Chloroflexi; c__Gitt-GS-136	1375	0.189227	1	-30.6885	0.0721485	0.505061	1	-30.4212	0.0802301	0.143916	0.889433	0.329829	0.566257	0.262108	0.997108	0.884717
k__Bacteria; p__Actinobacteria; c__Acidimicrobiia	1375	0.216706	1	-71.3092	0.0302644	0.699494	1	-71.6191	0.0260509	0.18799	0.905797	0.505091	0.546683	0.941717	0.73514	0.95023
k__Bacteria; p__Actinobacteria; c__Thermoleophilia	1375	0.257376	1	-138.581	0.0143603	0.940038	1	-139.718	0.00627471	0.0475347	0.780788	0.372655	0.443943	0.629653	0.775202	0.404931
k__Archaea; p__Euryarchaeota; c__Thermoplasmata	1375	0.258635	1	-114.88	0.0172223	0.0338935	1	-110.072	0.0583551	0.336241	0.281212	0.272757	0.897734	0.0246565	0.156181	0.215248
k__Bacteria; p__Elusimicrobia; c__Elusimicrobia	1375	0.307855	1	-89.7747	0.0196632	0.210038	1	-87.3739	0.0458804	0.0627645	0.497096	0.830557	0.698643	0.782902	0.0134043	0.291471
k__Bacteria; p__Actinobacteria; c__Actinobacteria	1375	0.376984	1	-150.412	0.0101886	0.39373	1	-148.825	0.0206275	0.0205012	0.345052	0.456675	0.509112	0.301688	0.057606	0.826254
k__Bacteria; p__Proteobacteria; c__Deltaproteobacteria	1375	0.38364	1	-609.61	0.00249719	0.0210983	0.928327	-603.689	0.0121854	0.00498303	0.663734	0.274952	0.184877	0.0582349	0.559203	0.0179679
k__Bacteria; p__Acidobacteria; c__Acidobacteriia	1375	0.432248	1	-127.55	0.0106548	0.826645	1	-127.495	0.0110778	0.0342311	0.710166	0.291829	0.432142	0.420631	0.271741	0.883001
k__Bacteria; p__Bacteroidetes; c__Flavobacteriia	1375	0.43573	1	-747.022	0.00182164	0.830878	1	-746.974	0.00188515	0.133127	0.721979	0.738629	0.268402	0.898191	0.841086	0.732398
k__Bacteria; p__Spirochaetes; c__[Brachyspirae]	1375	0.483968	1	-57.9736	0.0207123	0.507238	1	-56.555	0.0446761	0.0493602	0.532745	0.248618	0.52495	0.0323864	0.488282	0.835664
k__Bacteria; p__Verrucomicrobia; c__[Spartobacteria]	1375	0.560963	1	-135.717	0.0075159	0.794896	1	-135.19	0.0113722	0.00931002	0.457017	0.291998	0.434057	0.508833	0.320525	0.351918
k__Bacteria; p__Bacteroidetes; c__[Saprospirae]	1375	0.576964	1	-72.5457	0.0134501	0.940045	1	-72.6525	0.0119968	0.0244238	0.529079	0.156157	0.479163	0.802122	0.89053	0.189905
k__Bacteria; p__Acidobacteria; c__DA052	1375	0.664924	1	-103.676	0.00754164	0.998842	1	-104.263	0.0019202	0.0610757	0.506214	0.565132	0.572107	0.784142	0.908255	0.567404
k__Bacteria; p__Acidobacteria; c__Solibacteres	1375	0.719237	1	-99.5509	0.00669405	0.851342	1	-98.8969	0.0132196	0.0455106	0.495457	0.397281	0.56353	0.275517	0.435338	0.111826
k__Bacteria; p__Firmicutes; c__Bacilli	1375	0.744637	1	-37.9761	0.0159993	0.839681	1	-37.2193	0.0356087	0.340597	0.920144	0.874756	0.911386	0.847401	0.247815	0.933533
k__Bacteria; p__Verrucomicrobia; c__Opitutae	1375	0.74688	1	-162.418	0.00375868	0.606691	1	-160.771	0.013862	0.138648	0.359043	0.642219	0.955623	0.525401	0.0996768	0.158537
k__Bacteria; p__TM7; c__TM7-3	1375	0.788635	1	-252.197	0.00208163	0.422659	1	-249.721	0.0118801	0.166967	0.837257	0.469899	0.742864	0.543541	0.036248	0.531607
k__Bacteria; p__Bacteroidetes; c__Cytophagia	1375	0.788969	1	-32.5494	0.0158848	0.215717	1	-28.9157	0.125746	0.917161	0.93989	0.908149	0.965325	0.998582	0.179441	0.400372
k__Bacteria; p__Bacteroidetes; c__Sphingobacteriia	1375	0.813036	1	-473.364	0.00100381	0.989069	1	-473.389	0.000951368	0.0311761	0.601398	0.641939	0.54133	0.962607	0.177439	0.761136
k__Bacteria; p__Cyanobacteria; c__Oscillatoriophycideae	1375	0.845469	1	-26.9455	0.0149284	0.742441	1	-25.5981	0.0641863	0.972672	0.926451	0.91183	0.977049	0.218561	0.809433	0.0908774
k__Bacteria; p__SR1; c__	1375	0.882642	1	-155.351	0.00211872	0.908565	1	-154.622	0.00680129	0.0768421	0.672299	0.234691	0.683695	0.576915	0.213674	0.62761
k__Bacteria; p__Firmicutes; c__Erysipelotrichi	1375	0.890913	1	-21.0675	0.0145938	1	1	-21.7496	-0.017311	0.863458	0.893961	0.983442	0.961536	0.556485	0.860564	0.303476
k__Bacteria; p__[Thermi]; c__Deinococci	1375	0.922845	1	-32.8338	0.00728534	1	1	-34.0946	-0.0308332	0.554832	0.997275	0.538705	0.843693	0.309063	0.485438	0.849635
k__Bacteria; p__Verrucomicrobia; c__Verruco-5	1375	0.976374	1	-8.12211	0.0126112	1	1	-8.51905	-0.0356441	0.577548	0.441389	0.167695	0.762938	0.651998	0.789268	0.715573
k__Bacteria; p__Chloroflexi; c__TK10	1375	0.976374	1	-8.12211	0.0126112	0.637141	1	-6.07953	0.260924	0.683207	0.793221	0.69107	0.937602	0.919896	0.283787	0.292397
k__Bacteria; p__Chloroflexi; c__Anaerolineae	1375	0.976374	1	-8.12211	0.0126112	0.249405	1	-4.30154	0.47707	0.979908	0.989026	0.959488	0.996909	0.813874	0.254274	0.40913
k__Bacteria; p__Gemmatimonadetes; c__Gemmatimonadetes	1375	0.976374	1	-8.12211	0.0126112	0.899187	1	-7.11975	0.134465	0.981603	0.967708	0.969408	0.987791	0.804283	0.308372	0.712064
k__Bacteria; p__Actinobacteria; c__Coriobacteriia	1375	1	1	-237.436	-0.000817147	0.59646	1	-234.943	0.00968806	0.222398	0.756743	0.580963	0.86285	0.0355358	0.53828	0.758372
k__Bacteria; p__Proteobacteria; c__Gammaproteobacteria	1375	1	1	-133.102	-0.00187492	0.998565	1	-132.637	0.00162797	0.285877	0.683676	0.502653	0.928281	0.325161	0.303895	0.940885

## Sheet: Presence_Absence_Order
Taxon	Number Obs.	Ethnicity p	Bonferroni	Ethnicity f-stat	Ethnicity R^2	All p	Bonferroni	All f-stat	All R^2	Intercept	All Caucasian p	All Asian-Pacific Islander p	All Hispanic p	All Sex p	All Age p	All BMI p
k__Bacteria; p__Cyanobacteria; c__4C0d-2; o__YS2	1375	2.08087e-08	1.76874e-06	-873.224	0.0216395	2.70424e-11	2.2986e-09	-861.994	0.0342218	0.263828	0.956061	0.153416	0.0149383	0.00520431	0.0119446	0.00032372
k__Bacteria; p__Firmicutes; c__Bacilli; o__Bacillales	1375	4.55707e-06	0.000387351	-641.175	0.0210175	4.39766e-07	3.73801e-05	-634.901	0.0305965	0.279365	0.819606	0.115019	0.590172	0.00471466	0.148422	0.354372
k__Archaea; p__Euryarchaeota; c__Methanobacteria; o__Methanobacteriales	1375	1.73936e-05	0.00147846	-706.384	0.0172189	1.41736e-09	1.20476e-07	-692.464	0.0365855	0.388924	0.145877	0.751867	0.244131	0.491466	0.000684901	5.48494e-05
k__Bacteria; p__Proteobacteria; c__Alphaproteobacteria; o__RF32	1375	3.4686e-05	0.00294831	-940.808	0.0122402	1.63715e-08	1.39157e-06	-928.821	0.0248255	0.649903	0.356087	0.518027	0.161867	0.0122563	0.0183674	0.000820928
k__Bacteria; p__Firmicutes; c__Clostridia; o__SHA-98	1375	4.7784e-05	0.00406164	-737.061	0.0151321	1.23134e-15	1.04664e-13	-707.266	0.0549438	0.985115	0.110746	0.707202	0.362017	1.59342e-08	0.212531	0.000265355
k__Bacteria; p__Tenericutes; c__RF3; o__ML615J-28	1375	0.000369241	0.0313855	-733.226	0.0123707	3.58854e-14	3.05026e-12	-704.839	0.0506068	0.468604	0.225603	0.79161	0.211804	5.40351e-06	0.000354846	0.000147592
k__Bacteria; p__Verrucomicrobia; c__Verrucomicrobiae; o__Verrucomicrobiales	1375	0.000378926	0.0322087	-648.762	0.013918	8.28173e-05	0.00703947	-643.773	0.0215003	0.648162	0.75548	0.290665	0.469535	0.0247117	0.0732072	0.61499
k__Bacteria; p__Tenericutes; c__Mollicutes; o__RF39	1375	0.000998641	0.0848845	-934.031	0.0086339	2.90377e-06	0.00024682	-924.223	0.0190433	0.445895	0.78822	0.264858	0.536549	0.740439	0.0905206	3.12501e-05
k__Bacteria; p__Lentisphaerae; c__[Lentisphaeria]; o__Victivallales	1375	0.00255899	0.217514	-735.275	0.00961102	0.00142889	0.121456	-731.609	0.0145489	0.34015	0.169945	0.57265	0.300399	0.935091	0.0383614	0.0499252
k__Bacteria; p__Spirochaetes; c__Spirochaetes; o__Spirochaetales	1375	0.00413254	0.351266	-106.173	0.058719	0.0757815	1	-107.078	0.0506961	0.549099	0.558322	0.362412	0.386099	0.678764	0.281464	0.535053
k__Bacteria; p__Actinobacteria; c__Actinobacteria; o__Bifidobacteriales	1375	0.00796324	0.676876	-540.83	0.0108248	0.00165375	0.140569	-536.123	0.0194336	0.0183604	0.217921	0.958219	0.274304	0.399933	0.00599574	0.372377
k__Bacteria; p__Proteobacteria; c__Gammaproteobacteria; o__Methylococcales	1375	0.0115342	0.980409	-9.5468	0.366279	0.251637	1	-11.155	0.259527	0.796823	0.754153	0.846178	0.965361	0.364043	0.876297	0.345397
k__Bacteria; p__Actinobacteria; c__Nitriliruptoria; o__Euzebyales	1375	0.0188263	1	-10.0799	0.330894	0.375007	1	-11.8411	0.213982	0.567063	0.620505	0.793682	0.861482	0.150391	0.369315	0.685157
k__Bacteria; p__Cyanobacteria; c__Chloroplast; o__Streptophyta	1375	0.0280115	1	-917.929	0.00493147	0.171962	1	-917.964	0.0048938	0.638591	0.944451	0.502519	0.131234	0.601815	0.851243	0.0870722
k__Bacteria; p__Proteobacteria; c__Alphaproteobacteria; o__Rhizobiales	1375	0.0460584	1	-690.929	0.00575437	0.605148	1	-692.663	0.00326037	0.0289197	0.548053	0.79226	0.391433	0.70614	0.61806	0.236074
k__Bacteria; p__Proteobacteria; c__Epsilonproteobacteria; o__Campylobacterales	1375	0.0477673	1	-853.404	0.00461683	3.28805e-05	0.00279485	-842.159	0.0177332	0.77426	0.644796	0.861197	0.254981	0.0838805	2.26249e-06	0.482802
k__Bacteria; p__Proteobacteria; c__Gammaproteobacteria; o__Enterobacteriales	1375	0.0544564	1	-587.293	0.00644894	0.0278201	1	-584.022	0.0119839	0.308638	0.79477	0.934808	0.698955	0.0818231	0.0310853	0.605754
k__Bacteria; p__Fusobacteria; c__Fusobacteriia; o__Fusobacteriales	1375	0.0757763	1	-931.799	0.00367894	0.0707474	1	-929.425	0.00621773	0.700365	0.405043	0.261368	0.122377	0.0993064	0.00510878	0.956822
k__Bacteria; p__Synergistetes; c__Synergistia; o__Synergistales	1375	0.0838503	1	-558.018	0.00592522	0.0191349	1	-553.77	0.0134928	0.0305371	0.192187	0.602286	0.789268	0.0670422	0.0236038	0.700424
k__Bacteria; p__Proteobacteria; c__Betaproteobacteria; o__Burkholderiales	1375	0.112375	1	-290.924	0.0101804	0.289776	1	-290.241	0.0125018	0.0291119	0.748934	0.725555	0.356319	0.166021	0.058977	0.340793
k__Bacteria; p__Firmicutes; c__Bacilli; o__Lactobacillales	1375	0.135379	1	-126.146	0.0215442	0.305317	1	-125.338	0.0278113	0.0170586	0.374332	0.849401	0.613995	0.136064	0.426565	0.613425
k__Bacteria; p__Bacteroidetes; c__[Rhodothermi]; o__[Rhodothermales]	1375	0.138321	1	-5.47318	0.334636	0.935245	1	-7.3144	0.110803	0.856867	0.793724	0.783849	0.972325	0.856351	0.284331	0.854422
k__Bacteria; p__Proteobacteria; c__Deltaproteobacteria; o__BPC076	1375	0.138321	1	-5.47318	0.334636	0.935245	1	-7.3144	0.110803	0.856867	0.793724	0.783849	0.972325	0.856351	0.284331	0.854422
k__Bacteria; p__Proteobacteria; c__Deltaproteobacteria; o__Desulfobacterales	1375	0.138321	1	-5.47318	0.334636	0.935245	1	-7.3144	0.110803	0.856867	0.793724	0.783849	0.972325	0.856351	0.284331	0.854422
k__Bacteria; p__Chloroflexi; c__Gitt-GS-136; o__	1375	0.189227	1	-30.6885	0.0721485	0.505061	1	-30.4212	0.0802301	0.143916	0.889433	0.329829	0.566257	0.262108	0.997108	0.884717
k__Bacteria; p__Actinobacteria; c__Thermoleophilia; o__Solirubrobacterales	1375	0.213308	1	-122.71	0.017961	0.920585	1	-123.959	0.00796423	0.070802	0.893104	0.346011	0.460711	0.380157	0.957506	0.668195
k__Bacteria; p__Actinobacteria; c__Acidimicrobiia; o__Acidimicrobiales	1375	0.216706	1	-71.3092	0.0302644	0.699494	1	-71.6191	0.0260509	0.18799	0.905797	0.505091	0.546683	0.941717	0.73514	0.95023
k__Archaea; p__Euryarchaeota; c__Thermoplasmata; o__E2	1375	0.258635	1	-114.88	0.0172223	0.0338935	1	-110.072	0.0583551	0.336241	0.281212	0.272757	0.897734	0.0246565	0.156181	0.215248
k__Bacteria; p__Proteobacteria; c__Gammaproteobacteria; o__Xanthomonadales	1375	0.263693	1	-900.962	0.00220357	0.522599	1	-900.369	0.00286109	0.321236	0.587149	0.895169	0.682238	0.264925	0.67409	0.795624
k__Bacteria; p__Proteobacteria; c__Alphaproteobacteria; o__Rhodobacterales	1375	0.277873	1	-256.87	0.00744254	0.44825	1	-255.906	0.0111676	0.13137	0.19472	0.830431	0.941809	0.875897	0.150988	0.833591
k__Bacteria; p__Proteobacteria; c__Betaproteobacteria; o__Neisseriales	1375	0.287058	1	-937.882	0.00200734	0.44304	1	-936.856	0.00309934	0.762671	0.898597	0.73393	0.341385	0.38064	0.107735	0.560103
k__Bacteria; p__Elusimicrobia; c__Elusimicrobia; o__Elusimicrobiales	1375	0.307855	1	-89.7747	0.0196632	0.210038	1	-87.3739	0.0458804	0.0627645	0.497096	0.830557	0.698643	0.782902	0.0134043	0.291471
k__Bacteria; p__Proteobacteria; c__Gammaproteobacteria; o__Pasteurellales	1375	0.312658	1	-819.131	0.00217027	0.000640798	0.0544678	-809.155	0.0143232	0.00627426	0.274661	0.505466	0.417281	0.107411	0.0032382	0.0200085
k__Bacteria; p__Proteobacteria; c__Betaproteobacteria; o__	1375	0.323649	1	-138.862	0.0123678	0.377154	1	-137.387	0.0228535	0.579537	0.580563	0.586535	0.58943	0.0688964	0.985102	0.17704
k__Bacteria; p__Firmicutes; c__Bacilli; o__Turicibacterales	1375	0.325632	1	-939.398	0.00183965	5.21745e-05	0.00443483	-926.454	0.0155941	0.266826	0.840563	0.615036	0.358374	0.16002	9.75551e-07	0.0736202
k__Bacteria; p__Firmicutes; c__Clostridia; o__	1375	0.378411	1	-222.985	0.0068743	0.137154	1	-219.671	0.0216354	0.407821	0.729371	0.434738	0.698256	0.0755136	0.292464	0.0793357
k__Bacteria; p__Proteobacteria; c__Deltaproteobacteria; o__Desulfovibrionales	1375	0.389938	1	-611.265	0.00245685	0.0147481	1	-604.86	0.0129093	0.00406351	0.697053	0.288449	0.167381	0.0397835	0.506976	0.0169798
k__Bacteria; p__Actinobacteria; c__Thermoleophilia; o__Gaiellales	1375	0.406764	1	-115.441	0.0124189	0.827622	1	-115.469	0.0121837	0.0536365	0.700539	0.430212	0.47954	0.963837	0.336703	0.207243
k__Bacteria; p__Proteobacteria; c__Gammaproteobacteria; o__Vibrionales	1375	0.417076	1	-119.525	0.0117379	0.719779	1	-119.105	0.0152169	0.269078	0.895178	0.667131	0.55572	0.629239	0.495428	0.288281
k__Bacteria; p__Acidobacteria; c__Acidobacteriia; o__Acidobacteriales	1375	0.432248	1	-127.55	0.0106548	0.826645	1	-127.495	0.0110778	0.0342311	0.710166	0.291829	0.432142	0.420631	0.271741	0.883001
k__Bacteria; p__Bacteroidetes; c__Flavobacteriia; o__Flavobacteriales	1375	0.43573	1	-747.022	0.00182164	0.830878	1	-746.974	0.00188515	0.133127	0.721979	0.738629	0.268402	0.898191	0.841086	0.732398
k__Bacteria; p__Proteobacteria; c__Gammaproteobacteria; o__Alteromonadales	1375	0.44349	1	-52.8909	0.0247169	0.300963	1	-50.6212	0.0665685	0.00335535	0.297653	0.013513	0.350565	0.311992	0.340234	0.0762849
k__Bacteria; p__Spirochaetes; c__[Brachyspirae]; o__[Brachyspirales]	1375	0.483968	1	-57.9736	0.0207123	0.507238	1	-56.555	0.0446761	0.0493602	0.532745	0.248618	0.52495	0.0323864	0.488282	0.835664
k__Bacteria; p__Proteobacteria; c__Gammaproteobacteria; o__Cardiobacteriales	1375	0.483968	1	-57.9736	0.0207123	0.766487	1	-57.535	0.0281216	0.851395	0.924884	0.947172	0.862851	0.664298	0.0897255	0.429338
k__Bacteria; p__Proteobacteria; c__Deltaproteobacteria; o__Myxococcales	1375	0.485396	1	-31.8525	0.0369549	0.469588	1	-30.2753	0.0846396	0.0645725	0.607106	0.555417	0.840676	0.339113	0.517285	0.766987
k__Bacteria; p__Proteobacteria; c__Betaproteobacteria; o__Methylophilales	1375	0.50387	1	-131.68	0.00882723	0.85198	1	-131.531	0.00995201	0.124118	0.378272	0.109789	0.672303	0.447938	0.444968	0.772636
k__Bacteria; p__Proteobacteria; c__Betaproteobacteria; o__Rhodocyclales	1375	0.556844	1	-362.408	0.00285558	0.492507	1	-360.741	0.00744146	0.561662	0.701706	0.60704	0.822757	0.776799	0.224119	0.167068
k__Bacteria; p__Verrucomicrobia; c__[Spartobacteria]; o__[Chthoniobacterales]	1375	0.560963	1	-135.717	0.0075159	0.794896	1	-135.19	0.0113722	0.00931002	0.457017	0.291998	0.434057	0.508833	0.320525	0.351918
k__Bacteria; p__Proteobacteria; c__Alphaproteobacteria; o__	1375	0.570856	1	-42.9405	0.0228412	0.348757	1	-40.5905	0.076317	0.818476	0.932061	0.588185	0.734191	0.955669	0.120278	0.0435978
k__Bacteria; p__Bacteroidetes; c__[Saprospirae]; o__[Saprospirales]	1375	0.576964	1	-72.5457	0.0134501	0.940045	1	-72.6525	0.0119968	0.0244238	0.529079	0.156157	0.479163	0.802122	0.89053	0.189905
k__Bacteria; p__Proteobacteria; c__Alphaproteobacteria; o__Sphingomonadales	1375	0.580913	1	-576.328	0.00169686	0.860746	1	-576.024	0.00222438	0.0330108	0.921803	0.809641	0.325779	0.61083	0.837199	0.297369
k__Bacteria; p__Proteobacteria; c__Gammaproteobacteria; o__Legionellales	1375	0.593587	1	-53.2817	0.0175103	0.867487	1	-52.977	0.0231301	0.578974	0.745389	0.922569	0.883718	0.247058	0.707519	0.488763
k__Bacteria; p__Proteobacteria; c__Gammaproteobacteria; o__Pseudomonadales	1375	0.598772	1	-929.102	0.00100797	0.0438155	1	-923.563	0.00696278	0.401731	0.792354	0.691799	0.927541	0.0853859	0.0111168	0.447092
k__Bacteria; p__TM7; c__TM7-3; o__CW040	1375	0.60092	1	-77.2162	0.0119316	0.996904	1	-77.8644	0.00363659	0.0666581	0.640019	0.347175	0.535206	0.379541	0.830493	0.567921
k__Bacteria; p__Acidobacteria; c__DA052; o__Ellin6513	1375	0.664924	1	-103.676	0.00754164	0.998842	1	-104.263	0.0019202	0.0610757	0.506214	0.565132	0.572107	0.784142	0.908255	0.567404
k__Bacteria; p__Firmicutes; c__Bacilli; o__Gemellales	1375	0.677258	1	-812.654	0.000935412	0.184773	1	-809.012	0.00541312	0.747404	0.604011	0.513465	0.456103	0.615579	0.0283966	0.0665829
k__Bacteria; p__Acidobacteria; c__Solibacteres; o__Solibacterales	1375	0.719237	1	-99.5509	0.00669405	0.851342	1	-98.8969	0.0132196	0.0455106	0.495457	0.397281	0.56353	0.275517	0.435338	0.111826
k__Bacteria; p__Lentisphaerae; c__[Lentisphaeria]; o__Z20	1375	0.744637	1	-37.9761	0.0159993	0.255332	1	-34.7079	0.100683	0.996905	0.898288	0.118846	0.495341	0.997013	0.713797	0.698933
k__Bacteria; p__Proteobacteria; c__Alphaproteobacteria; o__Rhodospirillales	1375	0.745593	1	-132.238	0.00463271	0.967326	1	-132.165	0.00517715	0.138944	0.328077	0.558467	0.823053	0.880358	0.634056	0.573858
k__Bacteria; p__Verrucomicrobia; c__Opitutae; o__[Cerasicoccales]	1375	0.74688	1	-162.418	0.00375868	0.606691	1	-160.771	0.013862	0.138648	0.359043	0.642219	0.955623	0.525401	0.0996768	0.158537
k__Bacteria; p__Bacteroidetes; c__Cytophagia; o__Cytophagales	1375	0.788969	1	-32.5494	0.0158848	0.215717	1	-28.9157	0.125746	0.917161	0.93989	0.908149	0.965325	0.998582	0.179441	0.400372
k__Bacteria; p__Bacteroidetes; c__Sphingobacteriia; o__Sphingobacteriales	1375	0.813036	1	-473.364	0.00100381	0.989069	1	-473.389	0.000951368	0.0311761	0.601398	0.641939	0.54133	0.962607	0.177439	0.761136
k__Bacteria; p__Proteobacteria; c__Alphaproteobacteria; o__Rickettsiales	1375	0.834705	1	-498.083	0.000864077	0.676803	1	-496.514	0.00401099	0.37958	0.583846	0.60826	0.964196	0.876737	0.100843	0.598914
k__Bacteria; p__Actinobacteria; c__Actinobacteria; o__Actinomycetales	1375	0.834882	1	-416.137	0.00103318	0.168704	1	-412.024	0.0109079	0.0171188	0.481989	0.267655	0.892368	0.062801	0.0310237	0.963777
k__Bacteria; p__Tenericutes; c__Mollicutes; o__Anaeroplasmatales	1375	0.841762	1	-299.15	0.00138893	0.564612	1	-297.146	0.00807683	0.0487473	0.269817	0.445356	0.914712	0.168038	0.086022	0.293487
k__Bacteria; p__Cyanobacteria; c__Oscillatoriophycideae; o__Oscillatoriales	1375	0.845469	1	-26.9455	0.0149284	0.742441	1	-25.5981	0.0641863	0.972672	0.926451	0.91183	0.977049	0.218561	0.809433	0.0908774
k__Bacteria; p__SR1; c__; o__	1375	0.882642	1	-155.351	0.00211872	0.908565	1	-154.622	0.00680129	0.0768421	0.672299	0.234691	0.683695	0.576915	0.213674	0.62761
k__Bacteria; p__Proteobacteria; c__Deltaproteobacteria; o__Bdellovibrionales	1375	0.890913	1	-21.0675	0.0145938	0.34116	1	-17.9869	0.158687	0.810816	0.981822	0.901427	0.968179	0.999998	0.189739	0.719193
k__Bacteria; p__Proteobacteria; c__Alphaproteobacteria; o__BD7-3	1375	0.890913	1	-21.0675	0.0145938	0.999978	1	-21.3278	0.00241974	0.829083	0.894299	0.951548	0.970283	0.374477	0.632038	0.172961
k__Bacteria; p__Firmicutes; c__Erysipelotrichi; o__Erysipelotrichales	1375	0.890913	1	-21.0675	0.0145938	1	1	-21.7496	-0.017311	0.863458	0.893961	0.983442	0.961536	0.556485	0.860564	0.303476
k__Bacteria; p__Proteobacteria; c__Deltaproteobacteria; o__GMD14H09	1375	0.890913	1	-21.0675	0.0145938	1	1	-21.4183	-0.00181371	0.941362	0.942124	0.97549	0.978506	0.548894	0.489195	0.414402
k__Bacteria; p__Proteobacteria; c__Gammaproteobacteria; o__Oceanospirillales	1375	0.897139	1	-58.9013	0.00504149	0.314358	1	-55.6644	0.059719	0.586841	0.917071	0.989333	0.801111	0.0387523	0.525659	0.057707
k__Bacteria; p__[Thermi]; c__Deinococci; o__Deinococcales	1375	0.922845	1	-32.8338	0.00728534	1	1	-34.0946	-0.0308332	0.554832	0.997275	0.538705	0.843693	0.309063	0.485438	0.849635
k__Bacteria; p__Proteobacteria; c__Deltaproteobacteria; o__Desulfuromonadales	1375	0.93884	1	-43.7409	0.00462829	0.99993	1	-43.8678	0.00173869	0.245806	0.680216	0.753499	0.705351	0.704553	0.713517	0.956039
k__Bacteria; p__Proteobacteria; c__Alphaproteobacteria; o__Caulobacterales	1375	0.950025	1	-463.069	0.000379624	0.999952	1	-463.177	0.000145212	0.0607404	0.462568	0.692624	0.558577	0.94123	0.762054	0.744833
k__Bacteria; p__Verrucomicrobia; c__Verruco-5; o__WCHB1-41	1375	0.976374	1	-8.12211	0.0126112	1	1	-8.51905	-0.0356441	0.577548	0.441389	0.167695	0.762938	0.651998	0.789268	0.715573
k__Bacteria; p__Chloroflexi; c__TK10; o__AKYG885	1375	0.976374	1	-8.12211	0.0126112	0.637141	1	-6.07953	0.260924	0.683207	0.793221	0.69107	0.937602	0.919896	0.283787	0.292397
k__Bacteria; p__Chloroflexi; c__Anaerolineae; o__Anaerolineales	1375	0.976374	1	-8.12211	0.0126112	0.249405	1	-4.30154	0.47707	0.979908	0.989026	0.959488	0.996909	0.813874	0.254274	0.40913
k__Bacteria; p__Proteobacteria; c__Gammaproteobacteria; o__Chromatiales	1375	0.976374	1	-8.12211	0.0126112	0.916724	1	-7.2098	0.123518	0.885297	0.935556	0.924582	0.990793	0.332741	0.388368	0.0846538
k__Bacteria; p__Gemmatimonadetes; c__Gemmatimonadetes; o__Gemmatimonadales	1375	0.976374	1	-8.12211	0.0126112	0.899187	1	-7.11975	0.134465	0.981603	0.967708	0.969408	0.987791	0.804283	0.308372	0.712064
k__Bacteria; p__Spirochaetes; c__Spirochaetes; o__Sphaerochaetales	1375	0.976374	1	-8.12211	0.0126112	0.982551	1	-7.68766	0.0654257	0.932636	0.941881	0.997707	0.987485	0.378667	0.75016	0.175558
k__Bacteria; p__Tenericutes; c__Mollicutes; o__Mycoplasmatales	1375	1	1	-144.701	-0.00194319	0.15598	1	-139.757	0.0322928	0.0608647	0.516634	0.210999	0.793531	0.00344467	0.455839	0.108662
k__Bacteria; p__TM7; c__TM7-3; o__	1375	1	1	-221.307	-1.94593e-05	0.289842	1	-217.628	0.0166022	0.120671	0.651582	0.519318	0.784543	0.275363	0.0148164	0.266446
k__Bacteria; p__Actinobacteria; c__Coriobacteriia; o__Coriobacteriales	1375	1	1	-237.436	-0.000817147	0.59646	1	-234.943	0.00968806	0.222398	0.756743	0.580963	0.86285	0.0355358	0.53828	0.758372
k__Bacteria; p__Proteobacteria; c__Gammaproteobacteria; o__Aeromonadales	1375	1	1	-366.074	-0.000299805	0.796248	1	-364.415	0.00423482	0.00751203	0.413186	0.472624	0.470226	0.108381	0.490942	0.40647

## Sheet: Presence_Absence_Family
Taxon	Number Obs.	Ethnicity p	Bonferroni	Ethnicity f-stat	Ethnicity R^2	All p	Bonferroni	All f-stat	All R^2	Intercept	All Caucasian p	All Asian-Pacific Islander p	All Hispanic p	All Sex p	All Age p	All BMI p
k__Bacteria; p__Cyanobacteria; c__4C0d-2; o__YS2; f__	1375	2.08087e-08	3.66233e-06	-873.224	0.0216395	2.70424e-11	4.75945e-09	-861.994	0.0342218	0.263828	0.956061	0.153416	0.0149383	0.00520431	0.0119446	0.00032372
k__Bacteria; p__Firmicutes; c__Clostridia; o__Clostridiales; f__Christensenellaceae	1375	5.00114e-08	8.80201e-06	-699.058	0.0256658	3.09308e-16	5.44383e-14	-674.905	0.0593308	0.00357568	0.19239	0.47308	0.0652993	2.38238e-06	0.0750133	3.27566e-05
k__Archaea; p__Euryarchaeota; c__Methanobacteria; o__Methanobacteriales; f__Methanobacteriaceae	1375	1.73936e-05	0.00306128	-706.384	0.0172189	1.41736e-09	2.49456e-07	-692.464	0.0365855	0.388924	0.145877	0.751867	0.244131	0.491466	0.000684901	5.48494e-05
k__Bacteria; p__Proteobacteria; c__Alphaproteobacteria; o__RF32; f__	1375	3.4686e-05	0.00610473	-940.808	0.0122402	1.63715e-08	2.88138e-06	-928.821	0.0248255	0.649903	0.356087	0.518027	0.161867	0.0122563	0.0183674	0.000820928
k__Bacteria; p__Firmicutes; c__Clostridia; o__SHA-98; f__	1375	4.7784e-05	0.00840999	-737.061	0.0151321	1.23134e-15	2.16715e-13	-707.266	0.0549438	0.985115	0.110746	0.707202	0.362017	1.59342e-08	0.212531	0.000265355
k__Bacteria; p__Firmicutes; c__Clostridia; o__Clostridiales; f__Peptococcaceae	1375	7.42547e-05	0.0130688	-925.648	0.0116013	9.67763e-06	0.00170326	-919.922	0.0177152	0.936752	0.350196	0.500989	0.391876	0.628662	0.00348349	0.0192037
k__Bacteria; p__Firmicutes; c__Clostridia; o__Clostridiales; f__Dehalobacteriaceae	1375	0.000134284	0.023634	-815.237	0.0124114	9.28781e-15	1.63465e-12	-786.488	0.0472391	0.150075	0.886187	0.199998	0.237861	1.11378e-06	0.000506292	0.00055168
k__Bacteria; p__Tenericutes; c__RF3; o__ML615J-28; f__	1375	0.000369241	0.0649864	-733.226	0.0123707	3.58854e-14	6.31583e-12	-704.839	0.0506068	0.468604	0.225603	0.79161	0.211804	5.40351e-06	0.000354846	0.000147592
k__Bacteria; p__Verrucomicrobia; c__Verrucomicrobiae; o__Verrucomicrobiales; f__Verrucomicrobiaceae	1375	0.000378926	0.066691	-648.762	0.013918	8.28173e-05	0.0145758	-643.773	0.0215003	0.648162	0.75548	0.290665	0.469535	0.0247117	0.0732072	0.61499
k__Bacteria; p__Actinobacteria; c__Actinobacteria; o__Actinomycetales; f__Microbacteriaceae	1375	0.000569713	0.10027	-410.147	0.0208354	2.59421e-09	4.56581e-07	-393.231	0.0612196	0.65841	0.366842	0.734649	0.238585	1.55903e-06	0.04326	0.0283473
k__Bacteria; p__Proteobacteria; c__Betaproteobacteria; o__Burkholderiales; f__Oxalobacteraceae	1375	0.000701637	0.123488	-935.356	0.00901365	0.000268922	0.0473303	-931.084	0.0135396	0.961993	0.442823	0.542208	0.263755	0.300385	0.173907	0.00870916
k__Bacteria; p__Tenericutes; c__Mollicutes; o__RF39; f__	1375	0.000998641	0.175761	-934.031	0.0086339	2.90377e-06	0.000511063	-924.223	0.0190433	0.445895	0.78822	0.264858	0.536549	0.740439	0.0905206	3.12501e-05
k__Bacteria; p__Firmicutes; c__Clostridia; o__Clostridiales; f__[Mogibacteriaceae]	1375	0.00138775	0.244244	-579.904	0.0132484	0.00128286	0.225784	-576.759	0.0185995	0.00286237	0.901295	0.319313	0.0512309	0.561162	0.387321	0.0117619
k__Bacteria; p__Fusobacteria; c__Fusobacteriia; o__Fusobacteriales; f__Leptotrichiaceae	1375	0.00151444	0.266542	-603.443	0.0125885	0.00904985	1	-602.604	0.0139611	0.479135	0.77728	0.905379	0.143998	0.382388	0.204551	0.138352
k__Bacteria; p__Bacteroidetes; c__Bacteroidia; o__Bacteroidales; f__[Odoribacteraceae]	1375	0.00158442	0.278858	-654.706	0.0115427	0.002455	0.432079	-652.204	0.0153194	0.236738	0.737134	0.422337	0.0878285	0.291421	0.0746278	0.329148
k__Bacteria; p__Firmicutes; c__Bacilli; o__Bacillales; f__Staphylococcaceae	1375	0.00165092	0.290562	-919.779	0.0081969	0.000919605	0.161851	-916.052	0.012216	0.814831	0.928045	0.130969	0.198176	0.0162793	0.0611667	0.902144
k__Bacteria; p__Lentisphaerae; c__[Lentisphaeria]; o__Victivallales; f__Victivallaceae	1375	0.00255899	0.450381	-735.275	0.00961102	0.00142889	0.251485	-731.609	0.0145489	0.34015	0.169945	0.57265	0.300399	0.935091	0.0383614	0.0499252
k__Bacteria; p__Firmicutes; c__Bacilli; o__Bacillales; f__Paenibacillaceae	1375	0.00273349	0.481094	-495.461	0.0140589	1.32217e-06	0.000232701	-483.707	0.0374486	0.0526847	0.433084	0.927639	0.315336	0.0968296	0.000157594	0.0161002
k__Bacteria; p__Spirochaetes; c__Spirochaetes; o__Spirochaetales; f__Spirochaetaceae	1375	0.00413254	0.727327	-106.173	0.058719	0.0757815	1	-107.078	0.0506961	0.549099	0.558322	0.362412	0.386099	0.678764	0.281464	0.535053
k__Bacteria; p__Actinobacteria; c__Actinobacteria; o__Actinomycetales; f__Propionibacteriaceae	1375	0.00554794	0.976438	-417.155	0.0148949	0.0584907	1	-417.382	0.014358	0.0712745	0.132935	0.807762	0.622485	0.882135	0.7742	0.747885
k__Bacteria; p__Actinobacteria; c__Actinobacteria; o__Actinomycetales; f__Nocardiaceae	1375	0.00670027	1	-279.232	0.0213941	0.051542	1	-279.082	0.0219187	0.0399792	0.428436	0.577481	0.800677	0.455042	0.590639	0.332322
k__Bacteria; p__Actinobacteria; c__Actinobacteria; o__Bifidobacteriales; f__Bifidobacteriaceae	1375	0.00796324	1	-540.83	0.0108248	0.00165375	0.291061	-536.123	0.0194336	0.0183604	0.217921	0.958219	0.274304	0.399933	0.00599574	0.372377
k__Bacteria; p__Synergistetes; c__Synergistia; o__Synergistales; f__Dethiosulfovibrionaceae	1375	0.0107071	1	-228.493	0.0239158	0.00488286	0.859384	-224.789	0.0397415	0.0639944	0.153223	0.447444	0.413961	0.055296	0.0913929	0.349503
k__Bacteria; p__Proteobacteria; c__Gammaproteobacteria; o__Methylococcales; f__Crenotrichaceae	1375	0.0115342	1	-9.5468	0.366279	0.251637	1	-11.155	0.259527	0.796823	0.754153	0.846178	0.965361	0.364043	0.876297	0.345397
k__Bacteria; p__Firmicutes; c__Bacilli; o__Lactobacillales; f__Aerococcaceae	1375	0.0136841	1	-582.357	0.00907343	0.0994901	1	-582.36	0.00906892	0.0393361	0.419016	0.941374	0.464975	0.420911	0.257744	0.162249
k__Bacteria; p__Bacteroidetes; c__Bacteroidia; o__Bacteroidales; f__Rikenellaceae	1375	0.0157651	1	-206.323	0.0244838	0.0798629	1	-205.857	0.0266863	0.201553	0.939403	0.24992	0.239129	0.845163	0.592884	0.840347
k__Bacteria; p__Actinobacteria; c__Nitriliruptoria; o__Euzebyales; f__Euzebyaceae	1375	0.0188263	1	-10.0799	0.330894	0.375007	1	-11.8411	0.213982	0.567063	0.620505	0.793682	0.861482	0.150391	0.369315	0.685157
k__Bacteria; p__Cyanobacteria; c__Chloroplast; o__Streptophyta; f__	1375	0.0280115	1	-917.929	0.00493147	0.171962	1	-917.964	0.0048938	0.638591	0.944451	0.502519	0.131234	0.601815	0.851243	0.0870722
k__Bacteria; p__Firmicutes; c__Bacilli; o__Bacillales; f__Bacillaceae	1375	0.0344583	1	-941.307	0.00456915	7.14647e-05	0.0125778	-931.313	0.0151382	0.373717	0.543546	0.841979	0.712599	0.041848	0.000456605	0.165085
k__Bacteria; p__Synergistetes; c__Synergistia; o__Synergistales; f__Synergistaceae	1375	0.0447222	1	-457.071	0.00874346	1.27902e-06	0.000225107	-442.247	0.0408928	0.0139482	0.456435	0.933671	0.290276	0.000841594	0.000320758	0.243846
k__Bacteria; p__Proteobacteria; c__Epsilonproteobacteria; o__Campylobacterales; f__Campylobacteraceae	1375	0.0457821	1	-847.857	0.00470213	3.5653e-05	0.00627493	-836.751	0.0177393	0.800804	0.647327	0.892433	0.25396	0.0941875	2.32672e-06	0.440129
k__Bacteria; p__Proteobacteria; c__Gammaproteobacteria; o__Pseudomonadales; f__Moraxellaceae	1375	0.0486082	1	-946.384	0.00414475	0.0213719	1	-942.893	0.00781853	0.0448099	0.972677	0.469207	0.422597	0.624399	0.0843657	0.101096
k__Bacteria; p__Proteobacteria; c__Gammaproteobacteria; o__Enterobacteriales; f__Enterobacteriaceae	1375	0.0544564	1	-587.293	0.00644894	0.0278201	1	-584.022	0.0119839	0.308638	0.79477	0.934808	0.698955	0.0818231	0.0310853	0.605754
k__Bacteria; p__Firmicutes; c__Bacilli; o__Bacillales; f__Planococcaceae	1375	0.062544	1	-864.212	0.00421359	0.00453184	0.797604	-858.474	0.0108259	0.360165	0.676673	0.827323	0.434776	0.0293834	0.0834628	0.136881
k__Bacteria; p__Fusobacteria; c__Fusobacteriia; o__Fusobacteriales; f__Fusobacteriaceae	1375	0.0809858	1	-893.927	0.0037507	0.0773304	1	-891.603	0.00634105	0.605407	0.676265	0.448776	0.124767	0.207996	0.00501937	0.785335
k__Bacteria; p__Firmicutes; c__Clostridia; o__Clostridiales; f__Peptostreptococcaceae	1375	0.108837	1	-556.512	0.00541309	0.182069	1	-555.115	0.00791014	0.0306509	0.799412	0.877235	0.166653	0.641358	0.102501	0.56863
k__Bacteria; p__Firmicutes; c__Bacilli; o__Gemellales; f__	1375	0.111542	1	-137.6	0.021342	0.600809	1	-138.318	0.0162306	0.153605	0.90276	0.597552	0.479907	0.231383	0.415109	0.761496
k__Bacteria; p__Actinobacteria; c__Actinobacteria; o__Actinomycetales; f__Brevibacteriaceae	1375	0.116733	1	-495.565	0.00591454	0.00561123	0.987577	-489.383	0.0183158	0.271667	0.266551	0.705071	0.57784	0.00876386	0.0365873	0.709707
k__Bacteria; p__Actinobacteria; c__Actinobacteria; o__Actinomycetales; f__Streptomycetaceae	1375	0.118064	1	-313.258	0.00928368	0.000259666	0.0457013	-303.373	0.0405464	0.567189	0.774214	0.8591	0.511177	0.323331	0.0670688	0.000565378
k__Bacteria; p__Proteobacteria; c__Alphaproteobacteria; o__Rhodospirillales; f__Acetobacteraceae	1375	0.119764	1	-61.1483	0.0455614	0.458229	1	-61.2199	0.0444441	0.623605	0.575146	0.916733	0.564888	0.955736	0.638947	0.315444
k__Bacteria; p__Actinobacteria; c__Actinobacteria; o__Actinomycetales; f__Dermabacteraceae	1375	0.120415	1	-409.014	0.00707105	0.00159301	0.28037	-401.257	0.0259036	0.166395	0.272742	0.630229	0.547224	0.000331081	0.168373	0.553883
k__Bacteria; p__Actinobacteria; c__Actinobacteria; o__Actinomycetales; f__Corynebacteriaceae	1375	0.125426	1	-824.42	0.00346408	0.146808	1	-822.53	0.00574838	0.313615	0.83458	0.340729	0.287787	0.0560963	0.396454	0.498147
k__Bacteria; p__Firmicutes; c__Bacilli; o__Lactobacillales; f__Leuconostocaceae	1375	0.130372	1	-726.081	0.0038704	0.0355817	1	-722.146	0.00926909	0.047042	0.685058	0.989433	0.297944	0.00406989	0.741247	0.547745
k__Bacteria; p__Proteobacteria; c__Alphaproteobacteria; o__Rhizobiales; f__Methylocystaceae	1375	0.13071	1	-97.4036	0.0281192	0.733872	1	-98.4339	0.017839	0.174772	0.920821	0.414718	0.530337	0.236469	0.822523	0.960091
k__Bacteria; p__Bacteroidetes; c__[Rhodothermi]; o__[Rhodothermales]; f__[Balneolaceae]	1375	0.138321	1	-5.47318	0.334636	0.935245	1	-7.3144	0.110803	0.856867	0.793724	0.783849	0.972325	0.856351	0.284331	0.854422
k__Bacteria; p__Proteobacteria; c__Deltaproteobacteria; o__BPC076; f__	1375	0.138321	1	-5.47318	0.334636	0.935245	1	-7.3144	0.110803	0.856867	0.793724	0.783849	0.972325	0.856351	0.284331	0.854422
k__Bacteria; p__Proteobacteria; c__Deltaproteobacteria; o__Desulfobacterales; f__Desulfobulbaceae	1375	0.138321	1	-5.47318	0.334636	0.935245	1	-7.3144	0.110803	0.856867	0.793724	0.783849	0.972325	0.856351	0.284331	0.854422
k__Bacteria; p__Proteobacteria; c__Gammaproteobacteria; o__Oceanospirillales; f__Saccharospirillaceae	1375	0.138321	1	-5.47318	0.334636	0.935245	1	-7.3144	0.110803	0.856867	0.793724	0.783849	0.972325	0.856351	0.284331	0.854422
k__Bacteria; p__Bacteroidetes; c__Bacteroidia; o__Bacteroidales; f__	1375	0.157711	1	-574.708	0.00450384	0.0151301	1	-569.43	0.0136454	0.0196399	0.343591	0.110874	0.154821	0.0392791	0.00516049	0.874371
k__Bacteria; p__Firmicutes; c__Clostridia; o__Clostridiales; f__EtOH8	1375	0.160015	1	-409.344	0.00627093	0.0127052	1	-403.826	0.0196672	0.113972	0.422763	0.91262	0.490306	0.0148799	0.17995	0.19956
k__Bacteria; p__Bacteroidetes; c__Flavobacteriia; o__Flavobacteriales; f__Cryomorphaceae	1375	0.184222	1	-66.4252	0.035122	0.460182	1	-66.004	0.0412404	0.0150318	0.16217	0.0255083	0.357926	0.711426	0.359483	0.247332
k__Bacteria; p__Actinobacteria; c__Actinobacteria; o__Actinomycetales; f__Dietziaceae	1375	0.187634	1	-56.8035	0.0404777	0.669687	1	-57.174	0.0342201	0.0584217	0.195415	0.0564006	0.378585	0.744	0.359499	0.813349
k__Bacteria; p__Chloroflexi; c__Gitt-GS-136; o__; f__	1375	0.189227	1	-30.6885	0.0721485	0.505061	1	-30.4212	0.0802301	0.143916	0.889433	0.329829	0.566257	0.262108	0.997108	0.884717
k__Bacteria; p__Firmicutes; c__Bacilli; o__Lactobacillales; f__Enterococcaceae	1375	0.190668	1	-934.754	0.00253682	0.00114931	0.202278	-926.069	0.0118046	0.643306	0.643043	0.912248	0.902136	0.0103347	0.00327718	0.902756
k__Bacteria; p__Actinobacteria; c__Acidimicrobiia; o__Acidimicrobiales; f__	1375	0.192103	1	-66.4746	0.0344041	0.759569	1	-67.152	0.0245646	0.196373	0.902474	0.418482	0.553064	0.629189	0.751381	0.87581
k__Bacteria; p__Proteobacteria; c__Alphaproteobacteria; o__Rhizobiales; f__Hyphomicrobiaceae	1375	0.200262	1	-118.626	0.0191761	0.806948	1	-119.437	0.0124648	0.0925596	0.940783	0.417658	0.47721	0.208409	0.974277	0.771307
k__Bacteria; p__Proteobacteria; c__Betaproteobacteria; o__Burkholderiales; f__Comamonadaceae	1375	0.205088	1	-916.223	0.00249427	0.358876	1	-915.212	0.00359574	0.21489	0.562567	0.809895	0.36674	0.302585	0.760806	0.390163
k__Bacteria; p__Firmicutes; c__Clostridia; o__Clostridiales; f__Eubacteriaceae	1375	0.235209	1	-458.975	0.00461398	0.040876	1	-454.533	0.0142477	0.0441121	0.194883	0.744976	0.843855	0.00466466	0.666086	0.651138
k__Bacteria; p__Actinobacteria; c__Actinobacteria; o__Actinomycetales; f__Cellulomonadaceae	1375	0.256357	1	-98.1979	0.0201938	0.45819	1	-97.3742	0.0284128	0.924645	0.999261	0.942945	0.993093	0.565576	0.689955	0.19444
k__Archaea; p__Euryarchaeota; c__Thermoplasmata; o__E2; f__[Methanomassiliicoccaceae]	1375	0.258635	1	-114.88	0.0172223	0.0338935	1	-110.072	0.0583551	0.336241	0.281212	0.272757	0.897734	0.0246565	0.156181	0.215248
k__Bacteria; p__Proteobacteria; c__Gammaproteobacteria; o__Xanthomonadales; f__Xanthomonadaceae	1375	0.263693	1	-900.962	0.00220357	0.522599	1	-900.369	0.00286109	0.321236	0.587149	0.895169	0.682238	0.264925	0.67409	0.795624
k__Bacteria; p__Proteobacteria; c__Alphaproteobacteria; o__Rhodobacterales; f__Rhodobacteraceae	1375	0.277873	1	-256.87	0.00744254	0.44825	1	-255.906	0.0111676	0.13137	0.19472	0.830431	0.941809	0.875897	0.150988	0.833591
k__Bacteria; p__Proteobacteria; c__Gammaproteobacteria; o__Pseudomonadales; f__Pseudomonadaceae	1375	0.284488	1	-901.055	0.00210135	0.0159355	1	-895.141	0.00865031	0.166032	0.769361	0.829159	0.459677	0.00825758	0.0625566	0.994659
k__Bacteria; p__Proteobacteria; c__Betaproteobacteria; o__Neisseriales; f__Neisseriaceae	1375	0.287058	1	-937.882	0.00200734	0.44304	1	-936.856	0.00309934	0.762671	0.898597	0.73393	0.341385	0.38064	0.107735	0.560103
k__Bacteria; p__Elusimicrobia; c__Elusimicrobia; o__Elusimicrobiales; f__Elusimicrobiaceae	1375	0.307855	1	-89.7747	0.0196632	0.210038	1	-87.3739	0.0458804	0.0627645	0.497096	0.830557	0.698643	0.782902	0.0134043	0.291471
k__Bacteria; p__Proteobacteria; c__Gammaproteobacteria; o__Pasteurellales; f__Pasteurellaceae	1375	0.312658	1	-819.131	0.00217027	0.000640798	0.11278	-809.155	0.0143232	0.00627426	0.274661	0.505466	0.417281	0.107411	0.0032382	0.0200085
k__Bacteria; p__Bacteroidetes; c__Bacteroidia; o__Bacteroidales; f__S24-7	1375	0.322426	1	-929.748	0.00187183	0.0598033	1	-925.442	0.00649425	0.877487	0.699705	0.935086	0.480302	0.0234196	0.259414	0.0204105
k__Bacteria; p__Proteobacteria; c__Betaproteobacteria; o__; f__	1375	0.323649	1	-138.862	0.0123678	0.377154	1	-137.387	0.0228535	0.579537	0.580563	0.586535	0.58943	0.0688964	0.985102	0.17704
k__Bacteria; p__Firmicutes; c__Bacilli; o__Turicibacterales; f__Turicibacteraceae	1375	0.325632	1	-939.398	0.00183965	5.21745e-05	0.00918271	-926.454	0.0155941	0.266826	0.840563	0.615036	0.358374	0.16002	9.75551e-07	0.0736202
k__Bacteria; p__Proteobacteria; c__Gammaproteobacteria; o__Aeromonadales; f__Aeromonadaceae	1375	0.338685	1	-196.453	0.00849192	0.511	1	-195.505	0.0132722	0.0788796	0.66384	0.654985	0.483563	0.264959	0.0939393	0.217092
k__Bacteria; p__Actinobacteria; c__Actinobacteria; o__Actinomycetales; f__Mycobacteriaceae	1375	0.364882	1	-179.316	0.00878558	0.547554	1	-178.42	0.0137389	0.00857345	0.361953	0.412361	0.442404	0.807045	0.42531	0.0177089
k__Bacteria; p__Firmicutes; c__Bacilli; o__Lactobacillales; f__Streptococcaceae	1375	0.365857	1	-277.959	0.00567352	0.809577	1	-278.048	0.00535545	0.0175263	0.229431	0.720214	0.753009	0.305088	0.343558	0.963882
k__Bacteria; p__Actinobacteria; c__Actinobacteria; o__Actinomycetales; f__Micrococcaceae	1375	0.36652	1	-951.266	0.0016621	0.554548	1	-950.392	0.00257997	0.934107	0.59211	0.927298	0.47803	0.220891	0.684789	0.496113
k__Bacteria; p__Proteobacteria; c__Gammaproteobacteria; o__Vibrionales; f__Vibrionaceae	1375	0.371935	1	-102.898	0.0149838	0.532151	1	-101.918	0.0243691	0.205253	0.933019	0.660212	0.545693	0.368252	0.344392	0.394082
k__Bacteria; p__Firmicutes; c__Clostridia; o__; f__	1375	0.378411	1	-222.985	0.0068743	0.137154	1	-219.671	0.0216354	0.407821	0.729371	0.434738	0.698256	0.0755136	0.292464	0.0793357
k__Bacteria; p__Actinobacteria; c__Actinobacteria; o__Actinomycetales; f__Nocardiopsaceae	1375	0.379457	1	-131.313	0.0115917	0.400727	1	-129.751	0.0233492	0.804795	0.682426	0.551769	0.790175	0.884984	0.973656	0.0652962
k__Bacteria; p__Actinobacteria; c__Thermoleophilia; o__Solirubrobacterales; f__	1375	0.3853	1	-107.134	0.0139953	0.894217	1	-107.524	0.0104038	0.0208469	0.609381	0.207045	0.430549	0.871674	0.926818	0.248282
k__Bacteria; p__Proteobacteria; c__Deltaproteobacteria; o__Desulfovibrionales; f__Desulfovibrionaceae	1375	0.389938	1	-611.265	0.00245685	0.0147481	1	-604.86	0.0129093	0.00406351	0.697053	0.288449	0.167381	0.0397835	0.506976	0.0169798
k__Bacteria; p__Firmicutes; c__Clostridia; o__Clostridiales; f__Veillonellaceae	1375	0.397272	1	-76.6668	0.0189613	0.797128	1	-76.6023	0.0197871	0.17338	0.693071	0.890954	0.785237	0.601622	0.614684	0.828111
k__Bacteria; p__Actinobacteria; c__Thermoleophilia; o__Gaiellales; f__Gaiellaceae	1375	0.406764	1	-115.441	0.0124189	0.827622	1	-115.469	0.0121837	0.0536365	0.700539	0.430212	0.47954	0.963837	0.336703	0.207243
k__Bacteria; p__Acidobacteria; c__Acidobacteriia; o__Acidobacteriales; f__Koribacteraceae	1375	0.425598	1	-123.561	0.0111532	0.834588	1	-123.559	0.0111679	0.0323073	0.68824	0.320766	0.440467	0.421103	0.333858	0.787013
k__Bacteria; p__Actinobacteria; c__Actinobacteria; o__Actinomycetales; f__	1375	0.428877	1	-269.362	0.0051109	0.161793	1	-266.138	0.0170195	0.290403	0.582795	0.992462	0.965251	0.0206496	0.499651	0.356137
k__Bacteria; p__Proteobacteria; c__Betaproteobacteria; o__Burkholderiales; f__Alcaligenaceae	1375	0.430153	1	-501.146	0.00274597	0.500296	1	-499.853	0.00531885	0.0539914	0.891004	0.940342	0.401972	0.305949	0.153465	0.254316
k__Bacteria; p__Actinobacteria; c__Acidimicrobiia; o__Acidimicrobiales; f__Iamiaceae	1375	0.432186	1	-13.6908	0.0911961	0.992955	1	-14.6817	0.0254224	0.897378	0.825152	0.737181	0.961051	0.551905	0.322753	0.588472
k__Bacteria; p__Firmicutes; c__Bacilli; o__Bacillales; f__Listeriaceae	1375	0.439063	1	-150.606	0.00890649	0.619421	1	-149.748	0.0145584	0.342088	0.912059	0.659523	0.596666	0.13894	0.537826	0.200111
k__Bacteria; p__Proteobacteria; c__Gammaproteobacteria; o__Alteromonadales; f__Shewanellaceae	1375	0.44349	1	-52.8909	0.0247169	0.300963	1	-50.6212	0.0665685	0.00335535	0.297653	0.013513	0.350565	0.311992	0.340234	0.0762849
k__Bacteria; p__Proteobacteria; c__Alphaproteobacteria; o__Rhizobiales; f__Phyllobacteriaceae	1375	0.44349	1	-52.8909	0.0247169	0.757341	1	-52.5318	0.031339	0.1761	0.815626	0.44706	0.601576	0.893815	0.411631	0.68476
k__Bacteria; p__Actinobacteria; c__Actinobacteria; o__Actinomycetales; f__Micromonosporaceae	1375	0.44349	1	-52.8909	0.0247169	0.644212	1	-52.1113	0.0390933	0.139597	0.730667	0.461069	0.599267	0.048274	0.356292	0.428767
k__Bacteria; p__Proteobacteria; c__Deltaproteobacteria; o__Myxococcales; f__0319-6G20	1375	0.445451	1	-26.0191	0.048794	0.359737	1	-24.0554	0.120585	0.0109421	0.701323	0.202854	0.918549	0.425028	0.245017	0.193603
k__Bacteria; p__Proteobacteria; c__Alphaproteobacteria; o__Rhizobiales; f__Brucellaceae	1375	0.449497	1	-391.676	0.00336631	0.908998	1	-391.942	0.00268856	0.0188733	0.616563	0.863747	0.374331	0.720106	0.534339	0.781606
k__Bacteria; p__Firmicutes; c__Bacilli; o__Bacillales; f__Alicyclobacillaceae	1375	0.449536	1	-161.708	0.00811408	0.960641	1	-162.29	0.00454704	0.185344	0.675217	0.939489	0.580341	0.834806	0.431171	0.800441
k__Bacteria; p__Firmicutes; c__Bacilli; o__Lactobacillales; f__Lactobacillaceae	1375	0.46105	1	-949.033	0.0013573	0.219742	1	-946.194	0.00434531	0.734133	0.549013	0.29903	0.25816	0.420628	0.609714	0.0210959
k__Bacteria; p__Firmicutes; c__Clostridia; o__Clostridiales; f__[Tissierellaceae]	1375	0.480227	1	-708.424	0.00174224	0.0386343	1	-703.015	0.00936465	0.118699	0.829003	0.493368	0.275959	0.0921711	0.0134257	0.374469
k__Bacteria; p__Spirochaetes; c__[Brachyspirae]; o__[Brachyspirales]; f__Brachyspiraceae	1375	0.483968	1	-57.9736	0.0207123	0.507238	1	-56.555	0.0446761	0.0493602	0.532745	0.248618	0.52495	0.0323864	0.488282	0.835664
k__Bacteria; p__Proteobacteria; c__Gammaproteobacteria; o__Cardiobacteriales; f__Cardiobacteriaceae	1375	0.483968	1	-57.9736	0.0207123	0.766487	1	-57.535	0.0281216	0.851395	0.924884	0.947172	0.862851	0.664298	0.0897255	0.429338
k__Bacteria; p__Firmicutes; c__Bacilli; o__Bacillales; f__[Exiguobacteraceae]	1375	0.484317	1	-183.175	0.0066443	0.00556603	0.979621	-175.26	0.0495699	0.420776	0.909899	0.474956	0.538362	0.0500346	0.0209763	0.0194667
k__Bacteria; p__Proteobacteria; c__Betaproteobacteria; o__Methylophilales; f__Methylophilaceae	1375	0.50387	1	-131.68	0.00882723	0.85198	1	-131.531	0.00995201	0.124118	0.378272	0.109789	0.672303	0.447938	0.444968	0.772636
k__Bacteria; p__Actinobacteria; c__Actinobacteria; o__Actinomycetales; f__Intrasporangiaceae	1375	0.505917	1	-62.9	0.0182202	0.791769	1	-62.5	0.0244636	0.011549	0.403422	0.464425	0.613787	0.74209	0.38206	0.288385
k__Bacteria; p__Actinobacteria; c__Actinobacteria; o__Actinomycetales; f__Promicromonosporaceae	1375	0.517135	1	-147.069	0.00767844	0.643498	1	-146.084	0.0143227	0.260634	0.885975	0.915084	0.586214	0.869365	0.349849	0.144795
k__Bacteria; p__Bacteroidetes; c__Bacteroidia; o__Bacteroidales; f__Porphyromonadaceae	1375	0.518926	1	-119.812	0.00937087	0.395781	1	-117.82	0.025838	0.410333	0.662324	0.579926	0.482516	0.744286	0.0985817	0.829247
k__Bacteria; p__Firmicutes; c__Bacilli; o__Bacillales; f__	1375	0.534666	1	-444.796	0.00245154	0.000358027	0.0630127	-433.445	0.0279092	0.137858	0.648637	0.871725	0.485093	0.00354458	0.014673	0.0401401
k__Bacteria; p__Acidobacteria; c__Solibacteres; o__Solibacterales; f__	1375	0.55016	1	-58.1454	0.0178098	0.564719	1	-56.7807	0.0408638	0.0508786	0.400918	0.388159	0.643116	0.39716	0.247826	0.889561
k__Bacteria; p__Proteobacteria; c__Betaproteobacteria; o__Rhodocyclales; f__Rhodocyclaceae	1375	0.556844	1	-362.408	0.00285558	0.492507	1	-360.741	0.00744146	0.561662	0.701706	0.60704	0.822757	0.776799	0.224119	0.167068
k__Bacteria; p__Verrucomicrobia; c__[Spartobacteria]; o__[Chthoniobacterales]; f__[Chthoniobacteraceae]	1375	0.560963	1	-135.717	0.0075159	0.794896	1	-135.19	0.0113722	0.00931002	0.457017	0.291998	0.434057	0.508833	0.320525	0.351918
k__Bacteria; p__Proteobacteria; c__Alphaproteobacteria; o__; f__	1375	0.570856	1	-42.9405	0.0228412	0.348757	1	-40.5905	0.076317	0.818476	0.932061	0.588185	0.734191	0.955669	0.120278	0.0435978
k__Bacteria; p__Bacteroidetes; c__[Saprospirae]; o__[Saprospirales]; f__Chitinophagaceae	1375	0.576964	1	-72.5457	0.0134501	0.940045	1	-72.6525	0.0119968	0.0244238	0.529079	0.156157	0.479163	0.802122	0.89053	0.189905
k__Bacteria; p__Proteobacteria; c__Alphaproteobacteria; o__Sphingomonadales; f__Sphingomonadaceae	1375	0.580913	1	-576.328	0.00169686	0.860746	1	-576.024	0.00222438	0.0330108	0.921803	0.809641	0.325779	0.61083	0.837199	0.297369
k__Bacteria; p__Proteobacteria; c__Gammaproteobacteria; o__Xanthomonadales; f__Sinobacteraceae	1375	0.593587	1	-53.2817	0.0175103	0.895027	1	-53.1049	0.0207717	0.0950502	0.573225	0.847392	0.732045	0.395698	0.792168	0.772932
k__Bacteria; p__Proteobacteria; c__Alphaproteobacteria; o__Rhizobiales; f__	1375	0.593728	1	-200.561	0.0047108	0.245721	1	-197.561	0.0195954	0.30758	0.88928	0.688674	0.644801	0.0478268	0.153722	0.888309
k__Bacteria; p__TM7; c__TM7-3; o__CW040; f__	1375	0.60092	1	-77.2162	0.0119316	0.996904	1	-77.8644	0.00363659	0.0666581	0.640019	0.347175	0.535206	0.379541	0.830493	0.567921
k__Bacteria; p__Firmicutes; c__Clostridia; o__Clostridiales; f__Clostridiaceae	1375	0.60092	1	-77.2162	0.0119316	0.802594	1	-76.6238	0.0195117	0.54045	0.83638	0.881712	0.684161	0.877624	0.949996	0.234627
k__Bacteria; p__Proteobacteria; c__Betaproteobacteria; o__Burkholderiales; f__Burkholderiaceae	1375	0.619126	1	-328.809	0.00270061	0.702334	1	-327.794	0.0057784	0.0259112	0.162359	0.485936	0.7699	0.19483	0.546083	0.928134
k__Bacteria; p__Actinobacteria; c__Thermoleophilia; o__Solirubrobacterales; f__Conexibacteraceae	1375	0.637685	1	-90.7271	0.00926352	0.961205	1	-90.8384	0.00804783	0.148137	0.868712	0.50505	0.549215	0.595067	0.643982	0.774691
k__Bacteria; p__Proteobacteria; c__Gammaproteobacteria; o__Legionellales; f__Legionellaceae	1375	0.639998	1	-48.3077	0.0171537	0.488837	1	-46.4312	0.0553316	0.578343	0.74742	0.943149	0.879706	0.0879046	0.658313	0.612342
k__Bacteria; p__Actinobacteria; c__Actinobacteria; o__Actinomycetales; f__Sanguibacteraceae	1375	0.641727	1	-107.815	0.00772398	0.462958	1	-105.827	0.0260216	0.616701	0.932644	0.892267	0.747002	0.981654	0.946881	0.0752774
k__Bacteria; p__Firmicutes; c__Bacilli; o__Gemellales; f__Gemellaceae	1375	0.657544	1	-802.912	0.00100044	0.177587	1	-799.251	0.00555508	0.821221	0.637783	0.592841	0.494466	0.631759	0.035227	0.0517504
k__Bacteria; p__Acidobacteria; c__DA052; o__Ellin6513; f__	1375	0.664924	1	-103.676	0.00754164	0.998842	1	-104.263	0.0019202	0.0610757	0.506214	0.565132	0.572107	0.784142	0.908255	0.567404
k__Bacteria; p__Proteobacteria; c__Epsilonproteobacteria; o__Campylobacterales; f__Helicobacteraceae	1375	0.687746	1	-43.2061	0.0167977	0.975821	1	-43.3336	0.0138958	0.671949	0.773037	0.903053	0.898449	0.929249	0.546374	0.367918
k__Bacteria; p__Proteobacteria; c__Alphaproteobacteria; o__Rhizobiales; f__Aurantimonadaceae	1375	0.687746	1	-43.2061	0.0167977	1	1	-44.9398	-0.0226559	0.296633	0.601228	0.706181	0.812127	0.151077	0.346245	0.769728
k__Bacteria; p__Firmicutes; c__Bacilli; o__Bacillales; f__[Thermicanaceae]	1375	0.687746	1	-43.2061	0.0167977	0.50316	1	-41.283	0.0605601	0.979578	0.899181	0.85525	0.96069	0.694779	0.0834769	0.193452
k__Bacteria; p__Actinobacteria; c__Actinobacteria; o__Actinomycetales; f__Dermacoccaceae	1375	0.687746	1	-43.2061	0.0167977	0.955842	1	-43.1674	0.017679	0.29791	0.768285	0.881159	0.833569	0.520542	0.405865	0.610561
k__Bacteria; p__Bacteroidetes; c__Flavobacteriia; o__Flavobacteriales; f__Flavobacteriaceae	1375	0.708286	1	-334.323	0.00207194	0.173254	1	-330.514	0.0134408	0.0548484	0.661647	0.449031	0.391995	0.0120007	0.417913	0.985319
k__Bacteria; p__Acidobacteria; c__Acidobacteriia; o__Acidobacteriales; f__Acidobacteriaceae	1375	0.712421	1	-95.2414	0.00714442	0.998525	1	-95.7084	0.00227652	0.144176	0.626498	0.624958	0.615134	0.566631	0.780977	0.834204
k__Bacteria; p__Acidobacteria; c__Solibacteres; o__Solibacterales; f__Solibacteraceae	1375	0.712421	1	-95.2414	0.00714442	0.899484	1	-94.8221	0.0115152	0.0506404	0.515175	0.44644	0.567897	0.322893	0.34975	0.101578
k__Bacteria; p__Proteobacteria; c__Gammaproteobacteria; o__Oceanospirillales; f__SUP05	1375	0.744637	1	-37.9761	0.0159993	0.391437	1	-35.4483	0.0814979	0.932798	0.909489	0.933484	0.976424	0.217047	0.355897	0.0167607
k__Bacteria; p__Lentisphaerae; c__[Lentisphaeria]; o__Z20; f__R4-45B	1375	0.744637	1	-37.9761	0.0159993	0.255332	1	-34.7079	0.100683	0.996905	0.898288	0.118846	0.495341	0.997013	0.713797	0.698933
k__Bacteria; p__Actinobacteria; c__Actinobacteria; o__Actinomycetales; f__Geodermatophilaceae	1375	0.744637	1	-37.9761	0.0159993	0.397535	1	-35.4768	0.0807598	0.829989	0.917421	0.847449	0.94607	0.116558	0.423885	0.142538
k__Bacteria; p__Bacteroidetes; c__Bacteroidia; o__Bacteroidales; f__[Barnesiellaceae]	1375	0.746824	1	-785.767	0.000779391	0.207869	1	-782.162	0.00536382	0.598485	0.862749	0.984393	0.518079	0.386032	0.00895831	0.774723
k__Bacteria; p__Verrucomicrobia; c__Opitutae; o__[Cerasicoccales]; f__[Cerasicoccaceae]	1375	0.74688	1	-162.418	0.00375868	0.606691	1	-160.771	0.013862	0.138648	0.359043	0.642219	0.955623	0.525401	0.0996768	0.158537
k__Bacteria; p__Bacteroidetes; c__Flavobacteriia; o__Flavobacteriales; f__[Weeksellaceae]	1375	0.76023	1	-680.48	0.000858882	0.98479	1	-680.554	0.000749815	0.141735	0.830596	0.877358	0.450974	0.683409	0.914596	0.675321
k__Bacteria; p__Bacteroidetes; c__Cytophagia; o__Cytophagales; f__Cytophagaceae	1375	0.788969	1	-32.5494	0.0158848	0.215717	1	-28.9157	0.125746	0.917161	0.93989	0.908149	0.965325	0.998582	0.179441	0.400372
k__Bacteria; p__Bacteroidetes; c__Bacteroidia; o__Bacteroidales; f__RF16	1375	0.788969	1	-32.5494	0.0158848	1	1	-33.3399	-0.00801694	0.772671	0.833887	0.997116	0.932596	0.228516	0.316528	0.340563
k__Bacteria; p__Proteobacteria; c__Alphaproteobacteria; o__Rhodospirillales; f__Rhodospirillaceae	1375	0.804382	1	-86.6709	0.00566208	0.988653	1	-86.7073	0.00524467	0.0469206	0.475571	0.377863	0.546419	0.842011	0.26931	0.966463
k__Bacteria; p__Proteobacteria; c__Alphaproteobacteria; o__Rickettsiales; f__mitochondria	1375	0.812727	1	-493.997	0.000963217	0.562951	1	-492.047	0.00490608	0.39477	0.593581	0.608848	0.97355	0.896043	0.0593967	0.678728
k__Bacteria; p__Bacteroidetes; c__Sphingobacteriia; o__Sphingobacteriales; f__Sphingobacteriaceae	1375	0.813036	1	-473.364	0.00100381	0.989069	1	-473.389	0.000951368	0.0311761	0.601398	0.641939	0.54133	0.962607	0.177439	0.761136
k__Bacteria; p__Bacteroidetes; c__Bacteroidia; o__Bacteroidales; f__Prevotellaceae	1375	0.818335	1	-329.235	0.00140942	0.932705	1	-328.773	0.00281021	0.131897	0.845326	0.964668	0.505369	0.404305	0.828851	0.256614
k__Bacteria; p__Tenericutes; c__Mollicutes; o__Anaeroplasmatales; f__Anaeroplasmataceae	1375	0.841762	1	-299.15	0.00138893	0.564612	1	-297.146	0.00807683	0.0487473	0.269817	0.445356	0.914712	0.168038	0.086022	0.293487
k__Bacteria; p__Firmicutes; c__Bacilli; o__Lactobacillales; f__	1375	0.842805	1	-588.986	0.000702246	0.00312088	0.549275	-579.546	0.0167187	0.000996844	0.233476	0.234601	0.263811	0.0047737	0.130341	0.0168202
k__Bacteria; p__Proteobacteria; c__Gammaproteobacteria; o__Vibrionales; f__Pseudoalteromonadaceae	1375	0.845469	1	-26.9455	0.0149284	0.999702	1	-27.2286	0.00457975	0.806588	0.843328	0.913965	0.936683	0.770463	0.512585	0.389881
k__Bacteria; p__Cyanobacteria; c__Oscillatoriophycideae; o__Oscillatoriales; f__Phormidiaceae	1375	0.845469	1	-26.9455	0.0149284	0.742441	1	-25.5981	0.0641863	0.972672	0.926451	0.91183	0.977049	0.218561	0.809433	0.0908774
k__Bacteria; p__Actinobacteria; c__Actinobacteria; o__Actinomycetales; f__Sporichthyaceae	1375	0.860472	1	-26.9769	0.0137795	0.993003	1	-26.9718	0.0139661	0.30904	0.866599	0.410759	0.688441	0.463352	0.854742	0.967852
k__Bacteria; p__Bacteroidetes; c__Bacteroidia; o__Bacteroidales; f__[Paraprevotellaceae]	1375	0.870468	1	-946.472	0.00037579	0.581051	1	-944.471	0.00248909	0.932994	0.868486	0.923827	0.905752	0.0695572	0.282	0.597961
k__Bacteria; p__SR1; c__; o__; f__	1375	0.882642	1	-155.351	0.00211872	0.908565	1	-154.622	0.00680129	0.0768421	0.672299	0.234691	0.683695	0.576915	0.213674	0.62761
k__Bacteria; p__Proteobacteria; c__Betaproteobacteria; o__Burkholderiales; f__	1375	0.882691	1	-718.43	0.000458763	0.0523731	1	-712.528	0.00867084	0.446483	0.763545	0.585871	0.702637	0.00637064	0.356403	0.20774
k__Bacteria; p__Proteobacteria; c__Alphaproteobacteria; o__BD7-3; f__	1375	0.890913	1	-21.0675	0.0145938	0.999978	1	-21.3278	0.00241974	0.829083	0.894299	0.951548	0.970283	0.374477	0.632038	0.172961
k__Bacteria; p__Proteobacteria; c__Gammaproteobacteria; o__Oceanospirillales; f__Halomonadaceae	1375	0.890913	1	-21.0675	0.0145938	0.0987918	1	-16.0396	0.249767	0.952006	0.927556	0.808095	0.980589	0.315111	0.556913	0.0219175
k__Bacteria; p__Firmicutes; c__Erysipelotrichi; o__Erysipelotrichales; f__Erysipelotrichaceae	1375	0.890913	1	-21.0675	0.0145938	1	1	-21.7496	-0.017311	0.863458	0.893961	0.983442	0.961536	0.556485	0.860564	0.303476
k__Bacteria; p__Proteobacteria; c__Deltaproteobacteria; o__GMD14H09; f__	1375	0.890913	1	-21.0675	0.0145938	1	1	-21.4183	-0.00181371	0.941362	0.942124	0.97549	0.978506	0.548894	0.489195	0.414402
k__Bacteria; p__Firmicutes; c__Bacilli; o__Lactobacillales; f__Carnobacteriaceae	1375	0.907743	1	-895.259	0.000307164	0.801178	1	-894.003	0.00170893	0.434729	0.914648	0.906276	0.961576	0.99017	0.172927	0.24827
k__Bacteria; p__Actinobacteria; c__Actinobacteria; o__Actinomycetales; f__Actinomycetaceae	1375	0.910162	1	-887.941	0.000303623	0.0235042	1	-880.905	0.0082252	0.190432	0.886268	0.722403	0.584474	0.67273	0.00039501	0.2054
k__Bacteria; p__Actinobacteria; c__Actinobacteria; o__Actinomycetales; f__Nocardioidaceae	1375	0.921241	1	-38.3489	0.00633884	0.842525	1	-37.2313	0.0352995	0.44173	0.915048	0.548592	0.793518	0.435933	0.0851256	0.790234
k__Bacteria; p__[Thermi]; c__Deinococci; o__Deinococcales; f__Deinococcaceae	1375	0.922845	1	-32.8338	0.00728534	1	1	-34.0946	-0.0308332	0.554832	0.997275	0.538705	0.843693	0.309063	0.485438	0.849635
k__Bacteria; p__Proteobacteria; c__Deltaproteobacteria; o__Bdellovibrionales; f__Bacteriovoracaceae	1375	0.938177	1	-14.8597	0.0136068	0.772818	1	-13.4241	0.108903	0.964807	0.945208	0.945753	0.981056	0.902149	0.606333	0.376778
k__Bacteria; p__Proteobacteria; c__Deltaproteobacteria; o__Desulfuromonadales; f__Geobacteraceae	1375	0.93884	1	-43.7409	0.00462829	0.99993	1	-43.8678	0.00173869	0.245806	0.680216	0.753499	0.705351	0.704553	0.713517	0.956039
k__Bacteria; p__Proteobacteria; c__Alphaproteobacteria; o__Caulobacterales; f__Caulobacteraceae	1375	0.961052	1	-460.955	0.000319385	0.999998	1	-461.08	4.89829e-05	0.0653421	0.461152	0.692367	0.567765	0.863796	0.778328	0.796023
k__Bacteria; p__Verrucomicrobia; c__Verruco-5; o__WCHB1-41; f__RFP12	1375	0.976374	1	-8.12211	0.0126112	1	1	-8.51905	-0.0356441	0.577548	0.441389	0.167695	0.762938	0.651998	0.789268	0.715573
k__Bacteria; p__Proteobacteria; c__Alphaproteobacteria; o__Rickettsiales; f__	1375	0.976374	1	-8.12211	0.0126112	0.72922	1	-6.42061	0.219458	0.591552	0.71135	0.527095	0.867632	0.989376	0.332545	0.482108
k__Bacteria; p__Chloroflexi; c__TK10; o__AKYG885; f__5B-12	1375	0.976374	1	-8.12211	0.0126112	0.637141	1	-6.07953	0.260924	0.683207	0.793221	0.69107	0.937602	0.919896	0.283787	0.292397
k__Bacteria; p__Proteobacteria; c__Gammaproteobacteria; o__Legionellales; f__	1375	0.976374	1	-8.12211	0.0126112	1	1	-8.73155	-0.0614775	0.728461	0.700677	0.579529	0.907026	0.627772	0.834497	0.405775
k__Bacteria; p__Chloroflexi; c__Anaerolineae; o__Anaerolineales; f__Anaerolinaceae	1375	0.976374	1	-8.12211	0.0126112	0.249405	1	-4.30154	0.47707	0.979908	0.989026	0.959488	0.996909	0.813874	0.254274	0.40913
k__Bacteria; p__Proteobacteria; c__Gammaproteobacteria; o__Chromatiales; f__Ectothiorhodospiraceae	1375	0.976374	1	-8.12211	0.0126112	0.916724	1	-7.2098	0.123518	0.885297	0.935556	0.924582	0.990793	0.332741	0.388368	0.0846538
k__Bacteria; p__Proteobacteria; c__Gammaproteobacteria; o__Pasteurellales; f__	1375	0.976374	1	-8.12211	0.0126112	0.0158694	1	-0.409673	0.950197		1		1			0.0293659
k__Bacteria; p__Proteobacteria; c__Deltaproteobacteria; o__Bdellovibrionales; f__Bdellovibrionaceae	1375	0.976374	1	-8.12211	0.0126112	0.376451	1	-5.00925	0.391035	0.978383	0.973899	0.980289	0.989383	0.733036	0.147641	0.280892
k__Bacteria; p__Proteobacteria; c__Alphaproteobacteria; o__Sphingomonadales; f__Erythrobacteraceae	1375	0.976374	1	-8.12211	0.0126112	0.877662	1	-7.01745	0.146902	0.536933	0.785057	0.697392	0.878247	0.993094	0.532636	0.760357
k__Bacteria; p__Gemmatimonadetes; c__Gemmatimonadetes; o__Gemmatimonadales; f__	1375	0.976374	1	-8.12211	0.0126112	0.899187	1	-7.11975	0.134465	0.981603	0.967708	0.969408	0.987791	0.804283	0.308372	0.712064
k__Bacteria; p__Proteobacteria; c__Alphaproteobacteria; o__Caulobacterales; f__	1375	0.976374	1	-8.12211	0.0126112	0.988157	1	-7.76128	0.0564757	0.83762	0.536703	0.24804	0.610558	0.873907	0.641105	0.89469
k__Bacteria; p__Proteobacteria; c__Alphaproteobacteria; o__Rickettsiales; f__Rickettsiaceae	1375	0.976374	1	-8.12211	0.0126112	0.812419	1	-6.74011	0.180618	0.89728	0.945487	0.930294	0.993599	0.325513	0.348384	0.0648474
k__Bacteria; p__Spirochaetes; c__Spirochaetes; o__Sphaerochaetales; f__Sphaerochaetaceae	1375	0.976374	1	-8.12211	0.0126112	0.982551	1	-7.68766	0.0654257	0.932636	0.941881	0.997707	0.987485	0.378667	0.75016	0.175558
k__Bacteria; p__Proteobacteria; c__Deltaproteobacteria; o__Myxococcales; f__Myxococcaceae	1375	0.976374	1	-8.12211	0.0126112	0.85572	1	-6.91981	0.158772	0.969754	0.953477	0.967125	0.991889	0.380257	0.660193	0.117954
k__Bacteria; p__Proteobacteria; c__Alphaproteobacteria; o__Rhizobiales; f__Rhizobiaceae	1375	0.993869	1	-318.878	0.000129095	0.999996	1	-318.89	9.09824e-05	0.0581346	0.615362	0.921508	0.627112	0.927211	0.766098	0.961331
k__Bacteria; p__Proteobacteria; c__Alphaproteobacteria; o__Rhizobiales; f__Methylobacteriaceae	1375	0.994864	1	-267.746	0.000136366	0.98271	1	-267.246	0.00200272	0.0103229	0.56371	0.526821	0.437593	0.733037	0.906026	0.233022
k__Bacteria; p__Proteobacteria; c__Alphaproteobacteria; o__Rhizobiales; f__Bradyrhizobiaceae	1375	0.997685	1	-240.352	8.87667e-05	0.901623	1	-239.28	0.00455121	0.0756956	0.673057	0.525975	0.563738	0.133807	0.410593	0.822688
k__Bacteria; p__Tenericutes; c__Mollicutes; o__Mycoplasmatales; f__Mycoplasmataceae	1375	1	1	-144.701	-0.00194319	0.15598	1	-139.757	0.0322928	0.0608647	0.516634	0.210999	0.793531	0.00344467	0.455839	0.108662
k__Bacteria; p__TM7; c__TM7-3; o__; f__	1375	1	1	-221.307	-1.94593e-05	0.289842	1	-217.628	0.0166022	0.120671	0.651582	0.519318	0.784543	0.275363	0.0148164	0.266446
k__Bacteria; p__Actinobacteria; c__Coriobacteriia; o__Coriobacteriales; f__Coriobacteriaceae	1375	1	1	-237.436	-0.000817147	0.59646	1	-234.943	0.00968806	0.222398	0.756743	0.580963	0.86285	0.0355358	0.53828	0.758372
k__Bacteria; p__Proteobacteria; c__Gammaproteobacteria; o__Aeromonadales; f__Succinivibrionaceae	1375	1	1	-253.105	-0.00150904	0.698266	1	-250.803	0.00759801	0.00674451	0.278947	0.262241	0.644326	0.276581	0.74897	0.0661335

## Sheet: Presence_Absence_Genus
Taxon	Number Obs.	Ethnicity p	Bonferroni	Ethnicity f-stat	Ethnicity R^2	All p	Bonferroni	All f-stat	All R^2	Intercept	All Caucasian p	All Asian-Pacific Islander p	All Hispanic p	All Sex p	All Age p	All BMI p
k__Bacteria; p__Cyanobacteria; c__4C0d-2; o__YS2; f__; g__	1375	2.08087e-08	9.71765e-06	-873.224	0.0216395	2.70424e-11	1.26288e-08	-861.994	0.0342218	0.263828	0.956061	0.153416	0.0149383	0.00520431	0.0119446	0.00032372
k__Bacteria; p__Firmicutes; c__Clostridia; o__Clostridiales; f__Christensenellaceae; g__	1375	2.0706e-07	9.66969e-05	-719.378	0.0230257	6.04867e-16	2.82473e-13	-694.467	0.0568562	0.00556695	0.276411	0.381303	0.0527121	1.55727e-06	0.079184	3.07603e-05
k__Bacteria; p__Proteobacteria; c__Betaproteobacteria; o__Burkholderiales; f__Alcaligenaceae; g__Oligella	1375	4.21076e-07	0.000196642	-116.629	0.12212	1.32415e-05	0.00618378	-116.617	0.122213	0.740331	0.445454	0.508136	0.207021	0.848314	0.185626	0.287235
k__Bacteria; p__Actinobacteria; c__Coriobacteriia; o__Coriobacteriales; f__Coriobacteriaceae; g__Adlercreutzia	1375	4.59016e-07	0.000214361	-936.497	0.0169374	2.42653e-08	1.13319e-05	-929.415	0.0243713	0.56651	0.651734	0.107092	0.87069	0.462635	0.00428332	0.0367884
k__Bacteria; p__Proteobacteria; c__Alphaproteobacteria; o__RF32; f__; g__	1375	3.4686e-05	0.0161983	-940.808	0.0122402	1.63715e-08	7.64547e-06	-928.821	0.0248255	0.649903	0.356087	0.518027	0.161867	0.0122563	0.0183674	0.000820928
k__Bacteria; p__Firmicutes; c__Clostridia; o__SHA-98; f__; g__	1375	4.7784e-05	0.0223151	-737.061	0.0151321	1.23134e-15	5.75034e-13	-707.266	0.0549438	0.985115	0.110746	0.707202	0.362017	1.59342e-08	0.212531	0.000265355
k__Bacteria; p__Firmicutes; c__Clostridia; o__Clostridiales; f__Veillonellaceae; g__Megasphaera	1375	5.4482e-05	0.0254431	-646.731	0.0170049	3.58744e-06	0.00167534	-640.214	0.0269112	0.311161	0.847865	0.149664	0.714092	0.129932	0.00952443	0.0579852
k__Bacteria; p__Proteobacteria; c__Betaproteobacteria; o__Burkholderiales; f__Oxalobacteraceae; g__Oxalobacter	1375	5.86455e-05	0.0273874	-824.115	0.013303	2.31393e-06	0.00108061	-817.03	0.0217851	0.736802	0.254829	0.692337	0.137715	0.274938	0.131213	0.000817327
k__Archaea; p__Euryarchaeota; c__Methanobacteria; o__Methanobacteriales; f__Methanobacteriaceae; g__Methanobrevibacter	1375	5.9077e-05	0.0275889	-691.927	0.0157936	1.2824e-08	5.98879e-06	-679.119	0.0340114	0.375694	0.142701	0.802433	0.298741	0.621232	0.00104811	9.75155e-05
k__Bacteria; p__Actinobacteria; c__Actinobacteria; o__Bifidobacteriales; f__Bifidobacteriaceae; g__	1375	6.75829e-05	0.0315612	-369.898	0.0287849	3.61251e-08	1.68704e-05	-358.078	0.0598193	0.245552	0.6162	0.418065	0.172554	0.339858	1.351e-05	0.0435735
k__Bacteria; p__Actinobacteria; c__Actinobacteria; o__Actinomycetales; f__Microbacteriaceae; g__Pseudoclavibacter	1375	8.25226e-05	0.0385381	-316.268	0.0328861	2.68163e-13	1.25232e-10	-291.576	0.108391	0.5502	0.204327	0.866485	0.193974	5.10877e-08	0.0230802	0.027807
k__Bacteria; p__Firmicutes; c__Erysipelotrichi; o__Erysipelotrichales; f__Erysipelotrichaceae; g__cc_115	1375	0.000166659	0.0778296	-753.429	0.0131236	0.000195385	0.0912448	-750.297	0.0172272	0.104082	0.926096	0.151407	0.30762	0.0803501	0.0723652	0.717785
k__Bacteria; p__Firmicutes; c__Clostridia; o__Clostridiales; f__Dehalobacteriaceae; g__Dehalobacterium	1375	0.000182719	0.0853298	-810.99	0.0120875	1.27112e-13	5.93614e-11	-784.677	0.0441409	0.14317	0.835957	0.218374	0.25833	1.79529e-06	0.00102228	0.00135437
k__Bacteria; p__Bacteroidetes; c__Bacteroidia; o__Bacteroidales; f__[Odoribacteraceae]; g__Odoribacter	1375	0.00021774	0.101685	-836.457	0.0115091	0.000110946	0.0518118	-832.388	0.016318	0.178749	0.424395	0.529601	0.114951	0.0108169	0.972307	0.410955
k__Bacteria; p__Tenericutes; c__RF3; o__ML615J-28; f__; g__	1375	0.000369241	0.172435	-733.226	0.0123707	3.58854e-14	1.67585e-11	-704.839	0.0506068	0.468604	0.225603	0.79161	0.211804	5.40351e-06	0.000354846	0.000147592
k__Bacteria; p__Verrucomicrobia; c__Verrucomicrobiae; o__Verrucomicrobiales; f__Verrucomicrobiaceae; g__Akkermansia	1375	0.000378926	0.176959	-648.762	0.013918	8.28173e-05	0.0386757	-643.773	0.0215003	0.648162	0.75548	0.290665	0.469535	0.0247117	0.0732072	0.61499
k__Bacteria; p__Firmicutes; c__Clostridia; o__Clostridiales; f__Peptococcaceae; g__	1375	0.000671341	0.313516	-873.861	0.00969413	5.97579e-05	0.0279069	-867.895	0.0164554	0.0607406	0.772014	0.181218	0.0465404	0.698774	0.00663321	0.0273402
k__Bacteria; p__Tenericutes; c__Mollicutes; o__RF39; f__; g__	1375	0.000998641	0.466365	-934.031	0.0086339	2.90377e-06	0.00135606	-924.223	0.0190433	0.445895	0.78822	0.264858	0.536549	0.740439	0.0905206	3.12501e-05
k__Bacteria; p__Firmicutes; c__Clostridia; o__Clostridiales; f__Veillonellaceae; g__Veillonella	1375	0.00104136	0.486315	-859.05	0.00932978	0.00386628	1	-857.549	0.0110608	0.0699074	0.32077	0.741814	0.432625	0.926391	0.084018	0.993536
k__Bacteria; p__Synergistetes; c__Synergistia; o__Synergistales; f__Dethiosulfovibrionaceae; g__Pyramidobacter	1375	0.00112786	0.52671	-172.9	0.0442537	0.00276003	1	-170.902	0.0553003	0.0950377	0.169929	0.454361	0.268394	0.627058	0.0604085	0.243116
k__Bacteria; p__Firmicutes; c__Clostridia; o__Clostridiales; f__[Mogibacteriaceae]; g__	1375	0.00118053	0.551305	-601.539	0.0130557	0.000790647	0.369232	-597.988	0.0188824	0.00243326	0.805056	0.382732	0.0476837	0.501132	0.272732	0.0158522
k__Bacteria; p__Firmicutes; c__Clostridia; o__Clostridiales; f__Veillonellaceae; g__Megamonas	1375	0.00173019	0.807999	-378.193	0.0195772	0.0167173	1	-377.996	0.0200885	0.101042	0.843926	0.360432	0.141005	0.382955	0.936763	0.9495
k__Bacteria; p__Lentisphaerae; c__[Lentisphaeria]; o__Victivallales; f__Victivallaceae; g__Victivallis	1375	0.0023918	1	-397.691	0.0178003	0.000144811	0.0676269	-391.398	0.0333416	0.293415	0.146919	0.562962	0.287528	0.641878	0.0109428	0.00438838
k__Bacteria; p__Firmicutes; c__Bacilli; o__Bacillales; f__Staphylococcaceae; g__Staphylococcus	1375	0.00259835	1	-923.288	0.00765154	0.000912113	0.425957	-919.068	0.0121867	0.687655	0.973981	0.159568	0.228489	0.0122558	0.0396958	0.979431
k__Bacteria; p__Firmicutes; c__Bacilli; o__Bacillales; f__Paenibacillaceae; g__Paenibacillus	1375	0.00294173	1	-493.537	0.0139587	1.23928e-06	0.000578741	-481.632	0.0377423	0.0570146	0.442961	0.922964	0.318028	0.079513	0.000189803	0.015088
k__Bacteria; p__Firmicutes; c__Clostridia; o__Clostridiales; f__Christensenellaceae; g__Christensenella	1375	0.00350277	1	-550.931	0.0121926	0.0317014	1	-550.821	0.0123903	0.0582381	0.0455948	0.617549	0.755068	0.45072	0.778899	0.653278
k__Bacteria; p__Fusobacteria; c__Fusobacteriia; o__Fusobacteriales; f__Leptotrichiaceae; g__Leptotrichia	1375	0.00351734	1	-570.512	0.0117715	0.0183909	1	-569.682	0.0132088	0.412387	0.490655	0.790974	0.246619	0.725334	0.10443	0.174816
k__Bacteria; p__Spirochaetes; c__Spirochaetes; o__Spirochaetales; f__Spirochaetaceae; g__Treponema	1375	0.00413254	1	-106.173	0.058719	0.0757815	1	-107.078	0.0506961	0.549099	0.558322	0.362412	0.386099	0.678764	0.281464	0.535053
k__Bacteria; p__Proteobacteria; c__Gammaproteobacteria; o__Enterobacteriales; f__Enterobacteriaceae; g__Klebsiella	1375	0.00418374	1	-483.794	0.0134789	0.196914	1	-486.1	0.00877545	0.0127454	0.696332	0.982454	0.248724	0.756572	0.276586	0.782909
k__Bacteria; p__Actinobacteria; c__Actinobacteria; o__Bifidobacteriales; f__Bifidobacteriaceae; g__Bifidobacterium	1375	0.00425852	1	-556.55	0.0117042	0.0007732	0.361085	-551.606	0.0204838	0.0153334	0.181392	0.903335	0.306014	0.325814	0.00302441	0.415426
k__Bacteria; p__Firmicutes; c__Clostridia; o__Clostridiales; f__[Tissierellaceae]; g__Peptoniphilus	1375	0.00515534	1	-945.669	0.00670785	0.00351718	1	-942.348	0.0101964	0.216644	0.0872114	0.0469231	0.0123581	0.578323	0.00207722	0.162745
k__Bacteria; p__Actinobacteria; c__Actinobacteria; o__Actinomycetales; f__Propionibacteriaceae; g__Propionibacterium	1375	0.00554794	1	-417.155	0.0148949	0.0584907	1	-417.382	0.014358	0.0712745	0.132935	0.807762	0.622485	0.882135	0.7742	0.747885
k__Bacteria; p__Bacteroidetes; c__Bacteroidia; o__Bacteroidales; f__Rikenellaceae; g__	1375	0.00669957	1	-211.951	0.0279958	0.043666	1	-211.576	0.0297185	0.165651	0.958537	0.202873	0.240355	0.55373	0.488579	0.865896
k__Bacteria; p__Actinobacteria; c__Actinobacteria; o__Actinomycetales; f__Nocardiaceae; g__Rhodococcus	1375	0.00670027	1	-279.232	0.0213941	0.051542	1	-279.082	0.0219187	0.0399792	0.428436	0.577481	0.800677	0.455042	0.590639	0.332322
k__Bacteria; p__Firmicutes; c__Clostridia; o__Clostridiales; f__Ruminococcaceae; g__Anaerotruncus	1375	0.00675489	1	-932.531	0.00649437	1.89369e-07	8.84352e-05	-917.659	0.0223386	0.898745	0.495783	0.57339	0.508395	1.53773e-06	0.647355	0.0906178
k__Bacteria; p__Firmicutes; c__Clostridia; o__Clostridiales; f__Peptococcaceae; g__rc4-4	1375	0.00685057	1	-822.102	0.00734216	0.000750293	0.350387	-816.611	0.0139716	0.306988	0.494844	0.584569	0.879919	0.0348967	0.198875	0.0619055
k__Bacteria; p__Lentisphaerae; c__[Lentisphaeria]; o__Victivallales; f__Victivallaceae; g__	1375	0.00727671	1	-656.336	0.00908227	0.0357287	1	-655.6	0.0101921	0.279089	0.260788	0.576232	0.337465	0.966371	0.429803	0.207933
k__Bacteria; p__Firmicutes; c__Bacilli; o__Lactobacillales; f__Aerococcaceae; g__Facklamia	1375	0.00823583	1	-494.641	0.011752	0.0611631	1	-494.505	0.0120238	0.0684209	0.266432	0.814922	0.371542	0.491074	0.220002	0.341619
k__Bacteria; p__Bacteroidetes; c__Sphingobacteriia; o__Sphingobacteriales; f__Sphingobacteriaceae; g__	1375	0.00979206	1	-21.6587	0.208203	0.140975	1	-22.5373	0.176084	0.405484	0.641398	0.314413	0.78524	0.682599	0.99845	0.798243
k__Bacteria; p__Actinobacteria; c__Coriobacteriia; o__Coriobacteriales; f__Coriobacteriaceae; g__	1375	0.0108679	1	-710.599	0.00779459	0.000353448	0.16506	-703.722	0.0173971	0.248414	0.413322	0.896882	0.673589	0.468699	0.000536148	0.0463714
k__Bacteria; p__Proteobacteria; c__Alphaproteobacteria; o__Rhizobiales; f__Methylocystaceae; g__Methylosinus	1375	0.0115342	1	-9.5468	0.366279	0.322946	1	-11.576	0.23158	0.880369	0.736204	0.719986	0.968113	0.622095	0.200533	0.684357
k__Bacteria; p__Proteobacteria; c__Gammaproteobacteria; o__Methylococcales; f__Crenotrichaceae; g__Crenothrix	1375	0.0115342	1	-9.5468	0.366279	0.251637	1	-11.155	0.259527	0.796823	0.754153	0.846178	0.965361	0.364043	0.876297	0.345397
k__Bacteria; p__Firmicutes; c__Clostridia; o__Clostridiales; f__Lachnospiraceae; g__Anaerostipes	1375	0.01237	1	-658.377	0.00819801	0.0620887	1	-657.822	0.00903457	0.110988	0.966685	0.197728	0.250093	0.422067	0.696815	0.470899
k__Bacteria; p__Firmicutes; c__Clostridia; o__Clostridiales; f__Lachnospiraceae; g__Lachnobacterium	1375	0.0136534	1	-945.355	0.0056115	0.00476346	1	-941.356	0.00981791	0.0548781	0.0745865	0.0250393	0.108299	0.0438448	0.0590809	0.081293
k__Bacteria; p__Synergistetes; c__Synergistia; o__Synergistales; f__Synergistaceae; g__Cloacibacillus	1375	0.0178337	1	-413.831	0.0120416	1.15447e-07	5.39136e-05	-397.363	0.051355	0.0119308	0.200022	0.993217	0.408808	0.000383564	0.000274251	0.249623
k__Bacteria; p__Bacteroidetes; c__Flavobacteriia; o__Flavobacteriales; f__Flavobacteriaceae; g__Salinimicrobium	1375	0.0188263	1	-10.0799	0.330894	0.0916302	1	-9.61645	0.361656	0.455718	0.612384	0.703106	0.761237	0.100157	0.108545	0.180926
k__Bacteria; p__Actinobacteria; c__Nitriliruptoria; o__Euzebyales; f__Euzebyaceae; g__Euzebya	1375	0.0188263	1	-10.0799	0.330894	0.375007	1	-11.8411	0.213982	0.567063	0.620505	0.793682	0.861482	0.150391	0.369315	0.685157
k__Bacteria; p__Firmicutes; c__Clostridia; o__Clostridiales; f__Veillonellaceae; g__Dialister	1375	0.0193135	1	-805.586	0.00611551	5.42808e-05	0.0253491	-795.913	0.0180506	0.0662022	0.607011	0.702088	0.236329	0.214988	0.000116163	0.0367756
k__Bacteria; p__Actinobacteria; c__Actinobacteria; o__Actinomycetales; f__Actinomycetaceae; g__Mobiluncus	1375	0.0196452	1	-475.168	0.0102858	0.0148455	1	-472.204	0.0164589	0.117664	0.340329	0.436192	0.513947	0.329145	0.03806	0.230308
k__Bacteria; p__Firmicutes; c__Clostridia; o__Clostridiales; f__Ruminococcaceae; g__Ruminococcus	1375	0.0207083	1	-54.3191	0.0824435	0.0319346	1	-52.2991	0.116567	0.826568	0.713476	0.715229	0.853864	0.029383	0.850506	0.0485841
k__Bacteria; p__Proteobacteria; c__Betaproteobacteria; o__Burkholderiales; f__Comamonadaceae; g__Comamonas	1375	0.0226819	1	-715.262	0.00663981	0.117642	1	-714.957	0.00706263	0.00881052	0.575719	0.756272	0.262841	0.215549	0.137837	0.308976
k__Bacteria; p__Proteobacteria; c__Gammaproteobacteria; o__Enterobacteriales; f__Enterobacteriaceae; g__Proteus	1375	0.0243309	1	-747.218	0.00625595	0.0989592	1	-746.584	0.00709841	0.338906	0.727074	0.537087	0.0649365	0.972562	0.263896	0.261958
k__Bacteria; p__Firmicutes; c__Clostridia; o__Clostridiales; f__Lachnospiraceae; g__Clostridium	1375	0.025066	1	-229.421	0.019955	0.00682525	1	-225.205	0.0379616	0.0888815	0.241284	0.0623016	0.294511	0.0684594	0.0325436	0.00828687
k__Bacteria; p__Firmicutes; c__Clostridia; o__Clostridiales; f__[Tissierellaceae]; g__Anaerococcus	1375	0.0253552	1	-948.191	0.00488924	0.00178392	0.833092	-942.316	0.0110551	0.907691	0.573471	0.246325	0.062026	0.27753	0.000551979	0.869787
k__Bacteria; p__Firmicutes; c__Bacilli; o__Bacillales; f__Planococcaceae; g__Lysinibacillus	1375	0.0263851	1	-469.224	0.00973951	0.00510759	1	-464.592	0.0195159	0.0526534	0.66162	0.663882	0.130045	0.0988592	0.0268063	0.281696
k__Bacteria; p__Cyanobacteria; c__Chloroplast; o__Streptophyta; f__; g__	1375	0.0280115	1	-917.929	0.00493147	0.171962	1	-917.964	0.0048938	0.638591	0.944451	0.502519	0.131234	0.601815	0.851243	0.0870722
k__Bacteria; p__Firmicutes; c__Bacilli; o__Bacillales; f__Bacillaceae; g__Bacillus	1375	0.0282469	1	-911.194	0.00495773	1.21295e-06	0.000566447	-896.819	0.0206553	0.279401	0.394921	0.996473	0.658389	0.0457055	1.61664e-05	0.0362302
k__Bacteria; p__Proteobacteria; c__Alphaproteobacteria; o__Rhodospirillales; f__Acetobacteraceae; g__Gluconacetobacter	1375	0.0303184	1	-22.8918	0.163122	0.011949	1	-19.1741	0.299035	0.998969	0.874071	0.73755	0.599553	0.328474	0.0627458	0.82535
k__Bacteria; p__Firmicutes; c__Clostridia; o__Clostridiales; f__Peptostreptococcaceae; g__	1375	0.0325269	1	-601.817	0.00723264	0.0449662	1	-599.761	0.0106243	0.0394263	0.514991	0.596198	0.121951	0.630668	0.0256753	0.456524
k__Bacteria; p__Proteobacteria; c__Gammaproteobacteria; o__Pseudomonadales; f__Moraxellaceae; g__Enhydrobacter	1375	0.033265	1	-216.943	0.0197	0.0646419	1	-215.361	0.0268468	0.0481926	0.103282	0.234103	0.611633	0.216472	0.222213	0.583724
k__Bacteria; p__Firmicutes; c__Bacilli; o__Lactobacillales; f__Streptococcaceae; g__Lactococcus	1375	0.0349264	1	-887.012	0.00483083	0.00189869	0.886686	-880.859	0.0117337	0.0323937	0.455266	0.844463	0.893988	0.0147406	0.640033	0.0097901
k__Bacteria; p__Firmicutes; c__Bacilli; o__Bacillales; f__Planococcaceae; g__Sporosarcina	1375	0.0380554	1	-289.705	0.0143267	0.017488	1	-286.225	0.0261666	0.0839924	0.459286	0.932548	0.520723	0.400715	0.018191	0.0733599
k__Bacteria; p__Proteobacteria; c__Gammaproteobacteria; o__Enterobacteriales; f__Enterobacteriaceae; g__	1375	0.0382085	1	-771.467	0.00542289	0.00398152	1	-766.118	0.0123185	0.148094	0.33803	0.726815	0.809005	0.0290151	0.0114411	0.338527
k__Bacteria; p__Firmicutes; c__Clostridia; o__Clostridiales; f__Veillonellaceae; g__Mitsuokella	1375	0.0408653	1	-100.332	0.039553	0.054859	1	-98.2949	0.0590495	0.0637481	0.827563	0.346516	0.433164	0.0035705	0.969464	0.553411
k__Bacteria; p__Actinobacteria; c__Actinobacteria; o__Actinomycetales; f__Dermabacteraceae; g__Brachybacterium	1375	0.041621	1	-166.152	0.0241479	0.126734	1	-165.288	0.0292222	0.321877	0.290163	0.78077	0.514523	0.053705	0.279572	0.343523
k__Bacteria; p__Firmicutes; c__Erysipelotrichi; o__Erysipelotrichales; f__Erysipelotrichaceae; g__RFN20	1375	0.0428983	1	-169.76	0.0234582	0.00478549	1	-164.51	0.0536597	0.025965	0.45462	0.945068	0.634731	0.308717	0.00349961	0.351301
k__Bacteria; p__Proteobacteria; c__Epsilonproteobacteria; o__Campylobacterales; f__Campylobacteraceae; g__Campylobacter	1375	0.0457821	1	-847.857	0.00470213	3.5653e-05	0.01665	-836.751	0.0177393	0.800804	0.647327	0.892433	0.25396	0.0941875	2.32672e-06	0.440129
k__Bacteria; p__Firmicutes; c__Clostridia; o__Clostridiales; f__Veillonellaceae; g__Phascolarctobacterium	1375	0.0469215	1	-762.851	0.00518785	0.126334	1	-761.849	0.00649446	0.557633	0.288963	0.40132	0.636724	0.462207	0.288898	0.979826
k__Bacteria; p__Firmicutes; c__Clostridia; o__Clostridiales; f__[Mogibacteriaceae]; g__Mogibacterium	1375	0.0509915	1	-568.154	0.00679228	0.00102281	0.477653	-560.837	0.0195825	0.150739	0.384609	0.898144	0.599384	0.0294919	0.000974439	0.203269
k__Bacteria; p__Firmicutes; c__Clostridia; o__Clostridiales; f__Ruminococcaceae; g__Clostridium	1375	0.0614274	1	-328.687	0.0110634	0.0465029	1	-325.969	0.0192402	0.0954795	0.144863	0.819595	0.815385	0.0221112	0.671618	0.903896
k__Bacteria; p__Actinobacteria; c__Coriobacteriia; o__Coriobacteriales; f__Coriobacteriaceae; g__Slackia	1375	0.0633187	1	-711.243	0.00509594	0.0909512	1	-709.427	0.00763602	0.0732849	0.396859	0.267228	0.704688	0.145933	0.527165	0.31979
k__Bacteria; p__Firmicutes; c__Bacilli; o__Bacillales; f__Bacillaceae; g__Anaerobacillus	1375	0.0654126	1	-309.848	0.0115055	0.0517074	1	-307.205	0.0199385	0.0163406	0.0904452	0.285548	0.322855	0.127043	0.0811881	0.886831
k__Bacteria; p__Firmicutes; c__Clostridia; o__Clostridiales; f__[Tissierellaceae]; g__	1375	0.0663925	1	-261.213	0.0135562	0.0177871	1	-257.134	0.0289605	0.204727	0.252392	0.536068	0.449913	0.307602	0.00466253	0.212654
k__Bacteria; p__Firmicutes; c__Clostridia; o__Clostridiales; f__Veillonellaceae; g__Succiniclasticum	1375	0.0713085	1	-187.807	0.0183429	0.096156	1	-185.937	0.0281153	0.182848	0.49941	0.736194	0.756519	0.48345	0.0568964	0.871264
k__Bacteria; p__Firmicutes; c__Bacilli; o__Bacillales; f__Bacillaceae; g__	1375	0.0747063	1	-601.089	0.00571793	0.000751141	0.350783	-592.976	0.0191377	0.0593451	0.419364	0.856153	0.335505	0.093227	0.00196597	0.0957574
k__Bacteria; p__Proteobacteria; c__Betaproteobacteria; o__Burkholderiales; f__Oxalobacteraceae; g__	1375	0.0761431	1	-601.111	0.00568233	0.00217648	1	-594.253	0.0170261	0.20944	0.384215	0.921413	0.768329	0.66955	0.0130328	0.00507103
k__Bacteria; p__Firmicutes; c__Bacilli; o__Lactobacillales; f__Enterococcaceae; g__Enterococcus	1375	0.0762304	1	-939.959	0.00363999	0.000157083	0.0733578	-929.988	0.01421	0.417095	0.651969	0.812141	0.912362	0.00901918	0.000955813	0.857187
k__Bacteria; p__Firmicutes; c__Bacilli; o__Bacillales; f__Planococcaceae; g__Solibacillus	1375	0.0767459	1	-298.944	0.0113316	0.0426995	1	-295.859	0.021532	0.193198	0.442497	0.982994	0.503123	0.0343437	0.520988	0.174115
k__Bacteria; p__Proteobacteria; c__Gammaproteobacteria; o__Enterobacteriales; f__Enterobacteriaceae; g__Providencia	1375	0.0767583	1	-148.534	0.0225463	0.372736	1	-148.725	0.0212857	0.0886971	0.574873	0.748899	0.712207	0.787616	0.853343	0.637056
k__Bacteria; p__Firmicutes; c__Clostridia; o__Clostridiales; f__Lachnospiraceae; g__Roseburia	1375	0.0802495	1	-201.486	0.0164785	0.0877348	1	-199.352	0.0268981	0.0435458	0.226154	0.0118143	0.695041	0.863402	0.0400172	0.644663
k__Bacteria; p__Fusobacteria; c__Fusobacteriia; o__Fusobacteriales; f__Fusobacteriaceae; g__Fusobacterium	1375	0.0806738	1	-892.753	0.00376048	0.0845429	1	-890.56	0.00620816	0.57422	0.654472	0.42408	0.115075	0.253857	0.00507284	0.807383
k__Bacteria; p__Proteobacteria; c__Betaproteobacteria; o__Neisseriales; f__Neisseriaceae; g__Neisseria	1375	0.0812149	1	-910.94	0.00367743	0.247002	1	-910.362	0.00430948	0.701536	0.859277	0.742109	0.240018	0.547408	0.121636	0.994542
k__Bacteria; p__Proteobacteria; c__Gammaproteobacteria; o__Pseudomonadales; f__Moraxellaceae; g__Acinetobacter	1375	0.0870155	1	-941.038	0.00347767	0.0529631	1	-938.106	0.00658342	0.116845	0.596309	0.850504	0.922294	0.353159	0.158728	0.104365
k__Bacteria; p__Firmicutes; c__Clostridia; o__Clostridiales; f__Eubacteriaceae; g__Pseudoramibacter_Eubacterium	1375	0.10714	1	-315.872	0.00955364	0.0106756	1	-310.596	0.0260978	0.0257456	0.161393	0.795034	0.721756	0.00218405	0.711817	0.444939
k__Bacteria; p__Proteobacteria; c__Alphaproteobacteria; o__Rhodobacterales; f__Rhodobacteraceae; g__Paracoccus	1375	0.107218	1	-181.355	0.0165185	0.126873	1	-179.427	0.026973	0.229458	0.271015	0.919691	0.765612	0.995244	0.0561567	0.907726
k__Bacteria; p__Proteobacteria; c__Betaproteobacteria; o__Burkholderiales; f__Comamonadaceae; g__Acidovorax	1375	0.108842	1	-195.106	0.0152865	0.748312	1	-196.401	0.0087499	0.0299961	0.956154	0.477589	0.362408	0.752854	0.756189	0.683855
k__Bacteria; p__Firmicutes; c__Bacilli; o__Gemellales; f__; g__	1375	0.111542	1	-137.6	0.021342	0.600809	1	-138.318	0.0162306	0.153605	0.90276	0.597552	0.479907	0.231383	0.415109	0.761496
k__Bacteria; p__Firmicutes; c__Bacilli; o__Bacillales; f__Bacillaceae; g__Virgibacillus	1375	0.112305	1	-133.752	0.0218866	0.292711	1	-133.088	0.0267462	0.144987	0.572496	0.799837	0.731502	0.231864	0.671868	0.739133
k__Bacteria; p__Actinobacteria; c__Actinobacteria; o__Actinomycetales; f__Brevibacteriaceae; g__Brevibacterium	1375	0.116733	1	-495.565	0.00591454	0.00561123	1	-489.383	0.0183158	0.271667	0.266551	0.705071	0.57784	0.00876386	0.0365873	0.709707
k__Bacteria; p__Actinobacteria; c__Actinobacteria; o__Actinomycetales; f__Streptomycetaceae; g__Streptomyces	1375	0.118064	1	-313.258	0.00928368	0.000259666	0.121264	-303.373	0.0405464	0.567189	0.774214	0.8591	0.511177	0.323331	0.0670688	0.000565378
k__Bacteria; p__Proteobacteria; c__Deltaproteobacteria; o__Desulfovibrionales; f__Desulfovibrionaceae; g__Desulfovibrio	1375	0.11835	1	-921.641	0.0031719	0.00397457	1	-915.017	0.0103369	0.47997	0.748459	0.773818	0.684992	0.0763033	0.0154564	0.0705351
k__Bacteria; p__Firmicutes; c__Erysipelotrichi; o__Erysipelotrichales; f__Erysipelotrichaceae; g__	1375	0.119753	1	-141.502	0.0202125	0.0419436	1	-137.886	0.0452485	0.000353902	0.505464	0.0410529	0.244435	0.0350839	0.0144068	0.404045
k__Bacteria; p__Proteobacteria; c__Alphaproteobacteria; o__Rhodospirillales; f__Acetobacteraceae; g__Acetobacter	1375	0.119764	1	-61.1483	0.0455614	0.458229	1	-61.2199	0.0444441	0.623605	0.575146	0.916733	0.564888	0.955736	0.638947	0.315444
k__Bacteria; p__Firmicutes; c__Erysipelotrichi; o__Erysipelotrichales; f__Erysipelotrichaceae; g__Catenibacterium	1375	0.123325	1	-584.805	0.00490948	0.00182093	0.850376	-577.181	0.017882	0.000569905	0.905957	0.429553	0.152546	0.0589898	0.0219845	0.0638249
k__Bacteria; p__Proteobacteria; c__Betaproteobacteria; o__Rhodocyclales; f__Rhodocyclaceae; g__Petrobacter	1375	0.12425	1	-24.4772	0.105164	0.682087	1	-25.3738	0.0723851	0.664378	0.788861	0.579695	0.806245	0.286745	0.753606	0.673378
k__Bacteria; p__Proteobacteria; c__Gammaproteobacteria; o__Alteromonadales; f__Shewanellaceae; g__	1375	0.12425	1	-24.4772	0.105164	0.548366	1	-24.8716	0.0907471	0.0989245	0.740557	0.0199157	0.529959	0.446122	0.424157	0.604542
k__Bacteria; p__Actinobacteria; c__Actinobacteria; o__Actinomycetales; f__Corynebacteriaceae; g__Corynebacterium	1375	0.125426	1	-824.42	0.00346408	0.146808	1	-822.53	0.00574838	0.313615	0.83458	0.340729	0.287787	0.0560963	0.396454	0.498147
k__Bacteria; p__Firmicutes; c__Erysipelotrichi; o__Erysipelotrichales; f__Erysipelotrichaceae; g__[Eubacterium]	1375	0.126933	1	-823.534	0.00345118	0.0357522	1	-819.636	0.00816792	0.0931774	0.320593	0.285564	0.99644	0.0860597	0.161551	0.124252
k__Bacteria; p__Proteobacteria; c__Gammaproteobacteria; o__Pseudomonadales; f__Pseudomonadaceae; g__Pseudomonas	1375	0.130617	1	-876.936	0.00320427	0.00418196	1	-870.261	0.0107923	0.175163	0.741314	0.656761	0.500426	0.00538421	0.0404411	0.356017
k__Bacteria; p__Proteobacteria; c__Alphaproteobacteria; o__Sphingomonadales; f__Sphingomonadaceae; g__Sphingopyxis	1375	0.135178	1	-234.463	0.011715	0.71401	1	-235.38	0.00784786	0.0185621	0.818054	0.551213	0.349883	0.386361	0.430991	0.627688
k__Bacteria; p__Firmicutes; c__Clostridia; o__Clostridiales; f__[Tissierellaceae]; g__1-68	1375	0.135472	1	-878.978	0.00314913	0.00163388	0.763024	-871.115	0.0120667	0.895227	0.62282	0.994034	0.368419	0.167268	9.09581e-05	0.328526
k__Bacteria; p__Firmicutes; c__Clostridia; o__Clostridiales; f__[Tissierellaceae]; g__Finegoldia	1375	0.135616	1	-946.589	0.00292357	8.01396e-06	0.00374252	-932.562	0.0176993	0.915987	0.84997	0.340268	0.271986	0.0012561	4.20977e-05	0.553446
k__Bacteria; p__Proteobacteria; c__Deltaproteobacteria; o__BPC076; f__; g__	1375	0.138321	1	-5.47318	0.334636	0.935245	1	-7.3144	0.110803	0.856867	0.793724	0.783849	0.972325	0.856351	0.284331	0.854422
k__Bacteria; p__Proteobacteria; c__Gammaproteobacteria; o__Oceanospirillales; f__Saccharospirillaceae; g__Saccharospirillum	1375	0.138321	1	-5.47318	0.334636	0.935245	1	-7.3144	0.110803	0.856867	0.793724	0.783849	0.972325	0.856351	0.284331	0.854422
k__Bacteria; p__Proteobacteria; c__Deltaproteobacteria; o__Desulfobacterales; f__Desulfobulbaceae; g__	1375	0.138321	1	-5.47318	0.334636	0.935245	1	-7.3144	0.110803	0.856867	0.793724	0.783849	0.972325	0.856351	0.284331	0.854422
k__Bacteria; p__Proteobacteria; c__Betaproteobacteria; o__Methylophilales; f__Methylophilaceae; g__Methylotenera	1375	0.138321	1	-5.47318	0.334636	0.935245	1	-7.3144	0.110803	0.856867	0.793724	0.783849	0.972325	0.856351	0.284331	0.854422
k__Bacteria; p__Bacteroidetes; c__[Rhodothermi]; o__[Rhodothermales]; f__[Balneolaceae]; g__KSA1	1375	0.138321	1	-5.47318	0.334636	0.935245	1	-7.3144	0.110803	0.856867	0.793724	0.783849	0.972325	0.856351	0.284331	0.854422
k__Bacteria; p__Firmicutes; c__Bacilli; o__Lactobacillales; f__Aerococcaceae; g__Alloiococcus	1375	0.142385	1	-122.236	0.0217605	0.62495	1	-122.763	0.0175397	0.275495	0.35352	0.807943	0.606409	0.902239	0.367148	0.694138
k__Bacteria; p__Firmicutes; c__Clostridia; o__Clostridiales; f__Lachnospiraceae; g__Moryella	1375	0.14524	1	-294.052	0.00908523	0.0177963	1	-289.08	0.0258406	0.0599237	0.47116	0.15304	0.963926	0.0439846	0.0580001	0.0130723
k__Bacteria; p__Firmicutes; c__Clostridia; o__Clostridiales; f__Lachnospiraceae; g__Lachnospira	1375	0.145636	1	-285.518	0.00934337	0.0485174	1	-281.874	0.0219872	0.0023052	0.188349	0.0403245	0.197273	0.193689	0.876771	0.012079
k__Bacteria; p__Proteobacteria; c__Gammaproteobacteria; o__Pasteurellales; f__Pasteurellaceae; g__Haemophilus	1375	0.156099	1	-846.842	0.00307502	0.000815962	0.381054	-837.983	0.0135043	0.0101145	0.237766	0.512621	0.355789	0.271313	0.00351126	0.0248245
k__Bacteria; p__Bacteroidetes; c__Bacteroidia; o__Bacteroidales; f__; g__	1375	0.157711	1	-574.708	0.00450384	0.0151301	1	-569.43	0.0136454	0.0196399	0.343591	0.110874	0.154821	0.0392791	0.00516049	0.874371
k__Bacteria; p__Firmicutes; c__Clostridia; o__Clostridiales; f__EtOH8; g__	1375	0.160015	1	-409.344	0.00627093	0.0127052	1	-403.826	0.0196672	0.113972	0.422763	0.91262	0.490306	0.0148799	0.17995	0.19956
k__Bacteria; p__Firmicutes; c__Bacilli; o__Lactobacillales; f__Streptococcaceae; g__Streptococcus	1375	0.160283	1	-324.441	0.00789306	0.417132	1	-323.996	0.00925674	0.0117596	0.315416	0.942544	0.652655	0.302177	0.240053	0.925753
k__Bacteria; p__Proteobacteria; c__Alphaproteobacteria; o__Rhizobiales; f__Brucellaceae; g__Pseudochrobactrum	1375	0.163	1	-118.383	0.0211795	0.521322	1	-118.357	0.0214022	0.0830506	0.623036	0.80091	0.727511	0.863579	0.82414	0.462355
k__Bacteria; p__Firmicutes; c__Bacilli; o__Gemellales; f__Gemellaceae; g__Gemella	1375	0.164961	1	-61.5198	0.039764	0.47105	1	-61.274	0.0435996	0.626595	0.784625	0.599632	0.774673	0.0298816	0.508673	0.583866
k__Bacteria; p__Firmicutes; c__Bacilli; o__Bacillales; f__[Exiguobacteraceae]; g__	1375	0.168959	1	-36.0741	0.0652837	0.0251462	1	-31.3766	0.187	0.523048	0.248747	0.029333	0.389548	0.874858	0.454161	0.632743
k__Bacteria; p__Bacteroidetes; c__Bacteroidia; o__Bacteroidales; f__Porphyromonadaceae; g__Parabacteroides	1375	0.175938	1	-164.189	0.0148327	0.246913	1	-162.721	0.0236453	0.303354	0.979671	0.588695	0.384356	0.753022	0.148966	0.803056
k__Bacteria; p__Firmicutes; c__Bacilli; o__Lactobacillales; f__Lactobacillaceae; g__Lactobacillus	1375	0.17741	1	-943.977	0.00260159	0.0498758	1	-940.14	0.00665568	0.799696	0.629116	0.731967	0.58575	0.0181362	0.32485	0.077576
k__Bacteria; p__Proteobacteria; c__Betaproteobacteria; o__Rhodocyclales; f__Rhodocyclaceae; g__Zoogloea	1375	0.178211	1	-51.7744	0.0453051	0.241612	1	-50.2551	0.0733192	0.716733	0.395312	0.366813	0.692495	0.286125	0.218817	0.0824701
k__Bacteria; p__Bacteroidetes; c__Bacteroidia; o__Bacteroidales; f__Rikenellaceae; g__Alistipes	1375	0.180606	1	-935.596	0.00260251	1.60179e-05	0.00748037	-922.016	0.0170793	0.947675	0.797983	0.502394	0.325326	0.000113729	0.087222	0.00591499
k__Bacteria; p__Bacteroidetes; c__Flavobacteriia; o__Flavobacteriales; f__Cryomorphaceae; g__Fluviicola	1375	0.184222	1	-66.4252	0.035122	0.460182	1	-66.004	0.0412404	0.0150318	0.16217	0.0255083	0.357926	0.711426	0.359483	0.247332
k__Bacteria; p__Actinobacteria; c__Actinobacteria; o__Actinomycetales; f__Dietziaceae; g__Dietzia	1375	0.187634	1	-56.8035	0.0404777	0.669687	1	-57.174	0.0342201	0.0584217	0.195415	0.0564006	0.378585	0.744	0.359499	0.813349
k__Bacteria; p__Bacteroidetes; c__Flavobacteriia; o__Flavobacteriales; f__[Weeksellaceae]; g__Chryseobacterium	1375	0.188519	1	-423.352	0.0056154	0.198477	1	-421.452	0.010079	0.0685313	0.797016	0.404924	0.253181	0.360231	0.0737417	0.24297
k__Bacteria; p__Proteobacteria; c__Alphaproteobacteria; o__Rhizobiales; f__Phyllobacteriaceae; g__	1375	0.189227	1	-30.6885	0.0721485	0.497613	1	-30.391	0.081142	0.360727	0.993731	0.446257	0.716275	0.10726	0.470739	0.26948
k__Bacteria; p__Chloroflexi; c__Gitt-GS-136; o__; f__; g__	1375	0.189227	1	-30.6885	0.0721485	0.505061	1	-30.4212	0.0802301	0.143916	0.889433	0.329829	0.566257	0.262108	0.997108	0.884717
k__Bacteria; p__Bacteroidetes; c__[Saprospirae]; o__[Saprospirales]; f__Chitinophagaceae; g__Sediminibacterium	1375	0.189227	1	-30.6885	0.0721485	0.697234	1	-31.1507	0.0581716	0.260698	0.913769	0.437029	0.649407	0.18109	0.573381	0.518468
k__Bacteria; p__Actinobacteria; c__Acidimicrobiia; o__Acidimicrobiales; f__; g__	1375	0.192103	1	-66.4746	0.0344041	0.759569	1	-67.152	0.0245646	0.196373	0.902474	0.418482	0.553064	0.629189	0.751381	0.87581
k__Bacteria; p__Firmicutes; c__Bacilli; o__Lactobacillales; f__Carnobacteriaceae; g__Carnobacterium	1375	0.193451	1	-185.51	0.012563	0.193511	1	-183.54	0.0230525	0.000645586	0.204125	0.428352	0.417143	0.626013	0.400373	0.0206414
k__Bacteria; p__Actinobacteria; c__Actinobacteria; o__Actinomycetales; f__Micrococcaceae; g__	1375	0.19575	1	-110.45	0.0208006	0.469867	1	-109.998	0.0248081	0.250739	0.667811	0.773349	0.783795	0.344562	0.878622	0.741925
k__Bacteria; p__Actinobacteria; c__Actinobacteria; o__Actinomycetales; f__Nocardiopsaceae; g__Nocardiopsis	1375	0.198561	1	-56.8704	0.0393476	0.539878	1	-56.6844	0.0424894	0.339724	0.281995	0.188741	0.969876	0.987198	0.748467	0.609
k__Bacteria; p__Proteobacteria; c__Betaproteobacteria; o__Neisseriales; f__Neisseriaceae; g__	1375	0.199917	1	-496.192	0.00465645	0.467104	1	-495.704	0.0056365	0.0624431	0.851214	0.896649	0.270309	0.703	0.435575	0.833712
k__Bacteria; p__Firmicutes; c__Clostridia; o__Clostridiales; f__Clostridiaceae; g__	1375	0.203315	1	-219.001	0.010399	0.443247	1	-218.391	0.0131574	0.0618207	0.849839	0.573393	0.409531	0.0450493	0.254487	0.350385
k__Bacteria; p__Proteobacteria; c__Betaproteobacteria; o__Burkholderiales; f__Comamonadaceae; g__Leptothrix	1375	0.20428	1	-102.168	0.0219762	0.288278	1	-100.78	0.0352588	0.0518282	0.226932	0.328323	0.497477	0.145319	0.159686	0.585085
k__Bacteria; p__Proteobacteria; c__Gammaproteobacteria; o__Enterobacteriales; f__Enterobacteriaceae; g__Erwinia	1375	0.205961	1	-597.261	0.00381284	0.224908	1	-595.455	0.00682543	0.0659423	0.38146	0.841968	0.424215	0.367512	0.147221	0.490535
k__Bacteria; p__Firmicutes; c__Clostridia; o__Clostridiales; f__Veillonellaceae; g__	1375	0.207571	1	-557.264	0.00406893	0.115834	1	-554.433	0.00912917	0.0151723	0.879311	0.495257	0.315332	0.0294984	0.284189	0.663257
k__Bacteria; p__Proteobacteria; c__Gammaproteobacteria; o__Enterobacteriales; f__Enterobacteriaceae; g__Morganella	1375	0.212293	1	-664.49	0.0033746	0.0521671	1	-660.503	0.00935546	0.0295412	0.712167	0.502663	0.139425	0.0255457	0.251849	0.195843
k__Bacteria; p__Bacteroidetes; c__Sphingobacteriia; o__Sphingobacteriales; f__Sphingobacteriaceae; g__Pedobacter	1375	0.21912	1	-212.577	0.0102998	0.600978	1	-212.508	0.0106216	0.0100394	0.42432	0.905171	0.450615	0.716725	0.88699	0.110792
k__Bacteria; p__Firmicutes; c__Clostridia; o__Clostridiales; f__Clostridiaceae; g__Clostridium	1375	0.219537	1	-277.335	0.00790573	0.537736	1	-277.021	0.00902806	0.0732555	0.594531	0.12587	0.392203	0.79827	0.551468	0.975757
k__Bacteria; p__Actinobacteria; c__Actinobacteria; o__Actinomycetales; f__Microbacteriaceae; g__	1375	0.22002	1	-168.056	0.0129645	0.00108869	0.508416	-159.136	0.0653537	0.789052	0.617599	0.783238	0.550866	0.00386045	0.0348834	0.0938572
k__Bacteria; p__Bacteroidetes; c__Flavobacteriia; o__Flavobacteriales; f__[Weeksellaceae]; g__Cloacibacterium	1375	0.222638	1	-302.968	0.00718723	0.163434	1	-300.568	0.0150496	0.0588775	0.28902	0.907069	0.814897	0.0834192	0.100322	0.48086
k__Bacteria; p__Firmicutes; c__Clostridia; o__Clostridiales; f__Veillonellaceae; g__Acidaminococcus	1375	0.223281	1	-569.849	0.00382809	0.0483856	1	-565.699	0.0110843	0.0369645	0.867903	0.442589	0.18813	0.116502	0.225459	0.0625861
k__Bacteria; p__Bacteroidetes; c__Bacteroidia; o__Bacteroidales; f__[Odoribacteraceae]; g__Butyricimonas	1375	0.229007	1	-922.825	0.00233468	0.000539601	0.251993	-913.023	0.0129315	0.732936	0.532948	0.664996	0.495377	0.887301	1.5236e-05	0.634045
k__Bacteria; p__Proteobacteria; c__Alphaproteobacteria; o__Rickettsiales; f__mitochondria; g__Raphanus	1375	0.229604	1	-80.5338	0.0260783	0.394052	1	-79.5572	0.037889	0.115383	0.283659	0.472921	0.5291	0.27487	0.332461	0.560023
k__Bacteria; p__Bacteroidetes; c__Bacteroidia; o__Bacteroidales; f__[Paraprevotellaceae]; g__	1375	0.229713	1	-316.763	0.00675987	0.00463838	1	-309.553	0.0293701	0.00139974	0.115658	0.519873	0.383056	0.00278552	0.0324498	0.728835
k__Bacteria; p__Actinobacteria; c__Coriobacteriia; o__Coriobacteriales; f__Coriobacteriaceae; g__Eggerthella	1375	0.230163	1	-919.031	0.00233776	0.00811055	1	-912.514	0.00941198	0.364107	0.75108	0.790348	0.450713	0.150595	0.00791579	0.00660931
k__Bacteria; p__Firmicutes; c__Bacilli; o__Bacillales; f__Planococcaceae; g__Rummeliibacillus	1375	0.238967	1	-175.276	0.0118865	0.190418	1	-173.029	0.0245576	0.0040181	0.229407	0.440151	0.465074	0.635714	0.0117653	0.942909
k__Bacteria; p__Proteobacteria; c__Betaproteobacteria; o__Burkholderiales; f__Oxalobacteraceae; g__Cupriavidus	1375	0.255052	1	-62.0373	0.0316858	0.749815	1	-62.3393	0.0269716	0.682293	0.671932	0.604617	0.607808	0.640856	0.621286	0.309254
k__Bacteria; p__Actinobacteria; c__Actinobacteria; o__Actinomycetales; f__Cellulomonadaceae; g__Sediminihabitans	1375	0.256357	1	-98.1979	0.0201938	0.45819	1	-97.3742	0.0284128	0.924645	0.999261	0.942945	0.993093	0.565576	0.689955	0.19444
k__Bacteria; p__Actinobacteria; c__Actinobacteria; o__Actinomycetales; f__Actinomycetaceae; g__Varibaculum	1375	0.25785	1	-761.432	0.00264175	0.0415367	1	-756.901	0.00857686	0.554498	0.718504	0.679496	0.223574	0.206357	0.00133467	0.97329
k__Archaea; p__Euryarchaeota; c__Thermoplasmata; o__E2; f__[Methanomassiliicoccaceae]; g__Methanomassiliicoccus	1375	0.258635	1	-114.88	0.0172223	0.0338935	1	-110.072	0.0583551	0.336241	0.281212	0.272757	0.897734	0.0246565	0.156181	0.215248
k__Bacteria; p__Firmicutes; c__Erysipelotrichi; o__Erysipelotrichales; f__Erysipelotrichaceae; g__Clostridium	1375	0.267109	1	-735.582	0.00267656	0.0106959	1	-729.236	0.0112814	0.522356	0.777428	0.503956	0.891321	0.00317981	0.302631	0.0706427
k__Bacteria; p__Firmicutes; c__Clostridia; o__Clostridiales; f__Veillonellaceae; g__Selenomonas	1375	0.271852	1	-71.582	0.0265554	0.270385	1	-69.7439	0.0515512	0.608752	0.609821	0.284877	0.396288	0.719926	0.251999	0.667544
k__Bacteria; p__Firmicutes; c__Clostridia; o__Clostridiales; f__Ruminococcaceae; g__Oscillospira	1375	0.274561	1	-80.7496	0.0234694	0.12289	1	-77.6692	0.0607212	0.00883628	0.424959	0.151979	0.367548	0.0124028	0.796436	0.525892
k__Bacteria; p__Actinobacteria; c__Actinobacteria; o__Actinomycetales; f__Micrococcaceae; g__Arthrobacter	1375	0.274774	1	-216.116	0.00889564	0.630467	1	-215.885	0.00995672	0.0202778	0.515816	0.420199	0.416555	0.68677	0.0689576	0.758617
k__Bacteria; p__Firmicutes; c__Clostridia; o__Clostridiales; f__Peptococcaceae; g__Peptococcus	1375	0.282956	1	-539.27	0.00351829	0.00283183	1	-531.201	0.0184281	0.0247009	0.268435	0.370668	0.883581	9.88025e-05	0.718307	0.68719
k__Bacteria; p__Proteobacteria; c__Gammaproteobacteria; o__Enterobacteriales; f__Enterobacteriaceae; g__Raoultella	1375	0.286381	1	-430.645	0.00436802	0.0763825	1	-426.827	0.0131948	0.00190244	0.258213	0.588963	0.272176	0.353759	0.0107973	0.687823
k__Bacteria; p__Bacteroidetes; c__Bacteroidia; o__Bacteroidales; f__Prevotellaceae; g__	1375	0.291065	1	-115.024	0.0159931	0.0230967	1	-109.564	0.0626952	0.0414216	0.120734	0.125774	0.848316	0.00213704	0.239146	0.454859
k__Bacteria; p__Actinobacteria; c__Coriobacteriia; o__Coriobacteriales; f__Coriobacteriaceae; g__Collinsella	1375	0.294367	1	-828.994	0.00223347	0.0781972	1	-825.176	0.00682918	0.992048	0.565535	0.978059	0.415052	0.0488186	0.126854	0.323641
k__Bacteria; p__Proteobacteria; c__Alphaproteobacteria; o__Rhizobiales; f__Methylobacteriaceae; g__	1375	0.298983	1	-189.479	0.00959984	0.88334	1	-190.134	0.00617891	0.0109288	0.619389	0.428272	0.373637	0.379634	0.321417	0.641887
k__Bacteria; p__Bacteroidetes; c__Flavobacteriia; o__Flavobacteriales; f__Flavobacteriaceae; g__Flavobacterium	1375	0.30253	1	-175.563	0.0102721	0.467232	1	-174.576	0.0158375	0.240885	0.975682	0.700304	0.541269	0.0345911	0.945725	0.505568
k__Bacteria; p__Actinobacteria; c__Actinobacteria; o__Actinomycetales; f__Micromonosporaceae; g__	1375	0.30726	1	-36.7905	0.0467189	0.419161	1	-35.5755	0.0782005	0.0689756	0.610951	0.13737	0.501538	0.0912262	0.256587	0.684025
k__Bacteria; p__Proteobacteria; c__Gammaproteobacteria; o__Xanthomonadales; f__Xanthomonadaceae; g__Dyella	1375	0.30726	1	-36.7905	0.0467189	0.778366	1	-36.9743	0.0419571	0.490914	0.902242	0.476453	0.762874	0.065821	0.276295	0.763907
k__Bacteria; p__Bacteroidetes; c__Bacteroidia; o__Bacteroidales; f__Bacteroidaceae; g__5-7N15	1375	0.30726	1	-36.7905	0.0467189	0.547296	1	-36.1071	0.0644263	0.603468	0.834469	0.571784	0.777791	0.164113	0.450066	0.330239
k__Bacteria; p__Elusimicrobia; c__Elusimicrobia; o__Elusimicrobiales; f__Elusimicrobiaceae; g__	1375	0.307855	1	-89.7747	0.0196632	0.210038	1	-87.3739	0.0458804	0.0627645	0.497096	0.830557	0.698643	0.782902	0.0134043	0.291471
k__Bacteria; p__Firmicutes; c__Bacilli; o__Lactobacillales; f__Carnobacteriaceae; g__	1375	0.307855	1	-89.7747	0.0196632	0.665411	1	-89.5338	0.0222945	0.0129008	0.345773	0.530251	0.599984	0.623442	0.937055	0.0943051
k__Bacteria; p__Proteobacteria; c__Betaproteobacteria; o__Burkholderiales; f__Oxalobacteraceae; g__Herminiimonas	1375	0.307855	1	-89.7747	0.0196632	0.0438472	1	-85.1007	0.0707033	0.858174	0.831641	0.865985	0.931472	0.149646	0.536055	0.0166421
k__Bacteria; p__Actinobacteria; c__Actinobacteria; o__Actinomycetales; f__Nocardiopsaceae; g__	1375	0.313199	1	-19.6	0.0832323	0.387746	1	-18.2168	0.147931	0.816784	0.308395	0.122075	0.699142	0.316808	0.7388	0.207206
k__Bacteria; p__Proteobacteria; c__Gammaproteobacteria; o__Enterobacteriales; f__Enterobacteriaceae; g__Salmonella	1375	0.317537	1	-537.541	0.00326809	0.245089	1	-535.35	0.0073296	0.00658873	0.404044	0.708512	0.218347	0.408418	0.55362	0.153144
k__Bacteria; p__Bacteroidetes; c__Bacteroidia; o__Bacteroidales; f__S24-7; g__	1375	0.322426	1	-929.748	0.00187183	0.0598033	1	-925.442	0.00649425	0.877487	0.699705	0.935086	0.480302	0.0234196	0.259414	0.0204105
k__Bacteria; p__Proteobacteria; c__Betaproteobacteria; o__; f__; g__	1375	0.323649	1	-138.862	0.0123678	0.377154	1	-137.387	0.0228535	0.579537	0.580563	0.586535	0.58943	0.0688964	0.985102	0.17704
k__Bacteria; p__Firmicutes; c__Bacilli; o__Turicibacterales; f__Turicibacteraceae; g__Turicibacter	1375	0.325632	1	-939.398	0.00183965	5.21745e-05	0.0243655	-926.454	0.0155941	0.266826	0.840563	0.615036	0.358374	0.16002	9.75551e-07	0.0736202
k__Bacteria; p__Firmicutes; c__Bacilli; o__Bacillales; f__Staphylococcaceae; g__Salinicoccus	1375	0.333338	1	-85.4621	0.0195302	0.0293671	1	-80.1524	0.0804467	0.00184244	0.461139	0.776594	0.55234	0.0358654	0.75299	0.000944219
k__Bacteria; p__Firmicutes; c__Bacilli; o__Bacillales; f__Planococcaceae; g__Planomicrobium	1375	0.333695	1	-157.67	0.0106732	0.63302	1	-157.209	0.0135635	0.172616	0.553409	0.988389	0.637743	0.266047	0.609799	0.410463
k__Bacteria; p__Proteobacteria; c__Gammaproteobacteria; o__Xanthomonadales; f__Xanthomonadaceae; g__Stenotrophomonas	1375	0.335185	1	-793.997	0.00213081	0.759572	1	-794.001	0.00212531	0.157448	0.476342	0.963497	0.627272	0.815332	0.972844	0.839148
k__Bacteria; p__Proteobacteria; c__Betaproteobacteria; o__Burkholderiales; f__Alcaligenaceae; g__Rhodospirillum	1375	0.337465	1	-119.258	0.0139488	0.50606	1	-118.295	0.0219071	0.470987	0.855738	0.443631	0.478267	0.623604	0.70328	0.201366
k__Bacteria; p__Proteobacteria; c__Gammaproteobacteria; o__Aeromonadales; f__Aeromonadaceae; g__	1375	0.338685	1	-196.453	0.00849192	0.511	1	-195.505	0.0132722	0.0788796	0.66384	0.654985	0.483563	0.264959	0.0939393	0.217092
k__Bacteria; p__Actinobacteria; c__Actinobacteria; o__Actinomycetales; f__Actinomycetaceae; g__	1375	0.343443	1	-175.72	0.0093873	0.0173234	1	-169.682	0.0434254	0.00434707	0.0967504	0.0708866	0.384537	0.13492	0.272298	0.00280279
k__Bacteria; p__Proteobacteria; c__Alphaproteobacteria; o__Caulobacterales; f__Caulobacteraceae; g__Mycoplana	1375	0.347855	1	-107.005	0.0151788	0.190011	1	-104.295	0.0401225	0.621528	0.680925	0.82191	0.677985	0.456186	0.488135	0.0262815
k__Bacteria; p__Proteobacteria; c__Alphaproteobacteria; o__Rhodobacterales; f__Rhodobacteraceae; g__	1375	0.347855	1	-107.005	0.0151788	0.660159	1	-106.593	0.0189688	0.0318919	0.318344	0.630524	0.973395	0.592012	0.70442	0.269833
k__Bacteria; p__Firmicutes; c__Clostridia; o__Clostridiales; f__[Tissierellaceae]; g__ph2	1375	0.353511	1	-715.844	0.00227057	0.00354996	1	-707.777	0.0135143	0.0337765	0.853216	0.973404	0.952488	0.428011	0.00392198	0.000144139
k__Bacteria; p__Actinobacteria; c__Actinobacteria; o__Actinomycetales; f__Actinomycetaceae; g__Arcanobacterium	1375	0.354609	1	-98.5966	0.0162159	0.21141	1	-96.0306	0.0418188	0.115786	0.997696	0.407037	0.512315	0.0234278	0.55537	0.400055
k__Bacteria; p__Proteobacteria; c__Alphaproteobacteria; o__Rhizobiales; f__Hyphomicrobiaceae; g__Rhodoplanes	1375	0.354609	1	-98.5966	0.0162159	0.943565	1	-99.3617	0.00858111	0.136407	0.894983	0.522894	0.532522	0.300583	0.777168	0.80557
k__Bacteria; p__Actinobacteria; c__Actinobacteria; o__Actinomycetales; f__Mycobacteriaceae; g__Mycobacterium	1375	0.364882	1	-179.316	0.00878558	0.547554	1	-178.42	0.0137389	0.00857345	0.361953	0.412361	0.442404	0.807045	0.42531	0.0177089
k__Bacteria; p__Proteobacteria; c__Deltaproteobacteria; o__Desulfovibrionales; f__Desulfovibrionaceae; g__	1375	0.365294	1	-412.664	0.00383328	0.626108	1	-412.064	0.00528024	0.156389	0.321411	0.880377	0.925495	0.251748	0.987616	0.235815
k__Bacteria; p__Actinobacteria; c__Actinobacteria; o__Actinomycetales; f__Micrococcaceae; g__Micrococcus	1375	0.365857	1	-277.959	0.00567352	0.541173	1	-277.035	0.00897995	0.0714264	0.343076	0.874359	0.830922	0.117994	0.218269	0.756467
k__Bacteria; p__Actinobacteria; c__Coriobacteriia; o__Coriobacteriales; f__Coriobacteriaceae; g__Atopobium	1375	0.36926	1	-635.079	0.00247286	0.623771	1	-634.458	0.00344938	0.282872	0.635341	0.424026	0.972829	0.98825	0.255725	0.762547
k__Bacteria; p__Actinobacteria; c__Actinobacteria; o__Actinomycetales; f__Micrococcaceae; g__Nesterenkonia	1375	0.370898	1	-98.653	0.0156531	0.560344	1	-97.7858	0.0243056	0.277647	0.413446	0.673744	0.796843	0.0573053	0.447658	0.998714
k__Bacteria; p__Tenericutes; c__Mollicutes; o__Mycoplasmatales; f__Mycoplasmataceae; g__Mycoplasma	1375	0.370898	1	-98.653	0.0156531	0.639603	1	-98.0846	0.0213245	0.0303659	0.291715	0.376115	0.990334	0.0735405	0.610284	0.389529
k__Bacteria; p__Proteobacteria; c__Gammaproteobacteria; o__Vibrionales; f__Vibrionaceae; g__Aliivibrio	1375	0.371935	1	-102.898	0.0149838	0.532151	1	-101.918	0.0243691	0.205253	0.933019	0.660212	0.545693	0.368252	0.344392	0.394082
k__Bacteria; p__Proteobacteria; c__Gammaproteobacteria; o__Pasteurellales; f__Pasteurellaceae; g__Aggregatibacter	1375	0.372539	1	-633.534	0.00246138	0.644502	1	-632.978	0.0033365	0.29451	0.656551	0.344353	0.696206	0.398143	0.979974	0.543314
k__Bacteria; p__Firmicutes; c__Clostridia; o__; f__; g__	1375	0.378411	1	-222.985	0.0068743	0.137154	1	-219.671	0.0216354	0.407821	0.729371	0.434738	0.698256	0.0755136	0.292464	0.0793357
k__Bacteria; p__Actinobacteria; c__Thermoleophilia; o__Solirubrobacterales; f__; g__	1375	0.3853	1	-107.134	0.0139953	0.894217	1	-107.524	0.0104038	0.0208469	0.609381	0.207045	0.430549	0.871674	0.926818	0.248282
k__Bacteria; p__Firmicutes; c__Bacilli; o__Lactobacillales; f__Streptococcaceae; g__	1375	0.406255	1	-47.6975	0.0295679	0.971472	1	-48.4991	0.0132588	0.0869326	0.69947	0.151483	0.567904	0.737868	0.693298	0.827502
k__Bacteria; p__Actinobacteria; c__Thermoleophilia; o__Gaiellales; f__Gaiellaceae; g__	1375	0.406764	1	-115.441	0.0124189	0.827622	1	-115.469	0.0121837	0.0536365	0.700539	0.430212	0.47954	0.963837	0.336703	0.207243
k__Bacteria; p__Firmicutes; c__Clostridia; o__Clostridiales; f__[Tissierellaceae]; g__WAL_1855D	1375	0.410393	1	-949.803	0.00151416	0.00927173	1	-942.742	0.00893732	0.966817	0.686222	0.855973	0.536534	0.0408105	0.0128607	0.111682
k__Bacteria; p__Proteobacteria; c__Gammaproteobacteria; o__Pseudomonadales; f__Moraxellaceae; g__Moraxella	1375	0.416088	1	-37.1709	0.036863	0.511939	1	-35.9677	0.0680407	0.934714	0.750387	0.949155	0.710993	0.952185	0.266684	0.278901
k__Bacteria; p__Fusobacteria; c__Fusobacteriia; o__Fusobacteriales; f__Leptotrichiaceae; g__Sneathia	1375	0.42044	1	-119.536	0.0116526	0.106301	1	-115.711	0.0432732	0.637502	0.912816	0.483288	0.75399	0.00936578	0.391661	0.445957
k__Bacteria; p__Proteobacteria; c__Gammaproteobacteria; o__Enterobacteriales; f__Enterobacteriaceae; g__Aquamonas	1375	0.421806	1	-733.699	0.0019115	0.472129	1	-732.316	0.00379374	0.0355111	0.797143	0.888919	0.319103	0.476407	0.162161	0.640554
k__Bacteria; p__Firmicutes; c__Bacilli; o__Bacillales; f__[Exiguobacteraceae]; g__Exiguobacterium	1375	0.423628	1	-161.631	0.00858494	0.0694552	1	-157.19	0.035827	0.412557	0.877418	0.738312	0.615511	0.269843	0.0552978	0.0243572
k__Bacteria; p__Acidobacteria; c__Acidobacteriia; o__Acidobacteriales; f__Koribacteraceae; g__	1375	0.425598	1	-123.561	0.0111532	0.834588	1	-123.559	0.0111679	0.0323073	0.68824	0.320766	0.440467	0.421103	0.333858	0.787013
k__Bacteria; p__Proteobacteria; c__Alphaproteobacteria; o__Sphingomonadales; f__Sphingomonadaceae; g__Novosphingobium	1375	0.426926	1	-76.759	0.0177819	0.188361	1	-73.7755	0.055959	0.000781418	0.256694	0.107414	0.669417	0.816581	0.0585597	0.136017
k__Bacteria; p__Actinobacteria; c__Actinobacteria; o__Actinomycetales; f__; g__	1375	0.428877	1	-269.362	0.0051109	0.161793	1	-266.138	0.0170195	0.290403	0.582795	0.992462	0.965251	0.0206496	0.499651	0.356137
k__Bacteria; p__Firmicutes; c__Erysipelotrichi; o__Erysipelotrichales; f__Erysipelotrichaceae; g__p-75-a5	1375	0.429855	1	-72.1539	0.0187778	0.268432	1	-69.7318	0.0517154	0.0419368	0.462801	0.720871	0.683006	0.0829044	0.232249	0.878621
k__Bacteria; p__Proteobacteria; c__Alphaproteobacteria; o__Sphingomonadales; f__Sphingomonadaceae; g__Kaistobacter	1375	0.429855	1	-72.1539	0.0187778	0.446348	1	-70.6364	0.0394145	0.623171	0.894204	0.810395	0.91046	0.252389	0.587159	0.141367
k__Bacteria; p__Proteobacteria; c__Alphaproteobacteria; o__Rhizobiales; f__Brucellaceae; g__	1375	0.429855	1	-72.1539	0.0187778	0.398357	1	-70.4217	0.0423337	0.622042	0.876722	0.801907	0.899973	0.204057	0.776537	0.371967
k__Bacteria; p__Bacteroidetes; c__Bacteroidia; o__Bacteroidales; f__[Paraprevotellaceae]; g__CF231	1375	0.429855	1	-72.1539	0.0187778	0.415701	1	-70.5011	0.0412542	0.0837468	0.508697	0.917414	0.697662	0.0878169	0.633495	0.626656
k__Bacteria; p__Firmicutes; c__Clostridia; o__Clostridiales; f__Lachnospiraceae; g__[Ruminococcus]	1375	0.430261	1	-157.991	0.00865652	0.0815816	1	-153.757	0.0352258	0.594303	0.758368	0.948201	0.631551	0.923091	0.211862	0.00907004
k__Bacteria; p__Actinobacteria; c__Acidimicrobiia; o__Acidimicrobiales; f__Iamiaceae; g__Iamia	1375	0.432186	1	-13.6908	0.0911961	0.992955	1	-14.6817	0.0254224	0.897378	0.825152	0.737181	0.961051	0.551905	0.322753	0.588472
k__Bacteria; p__Synergistetes; c__Synergistia; o__Synergistales; f__Synergistaceae; g__Synergistes	1375	0.432248	1	-127.55	0.0106548	0.584022	1	-126.578	0.0181926	0.156279	0.968977	0.612761	0.514219	0.809493	0.175316	0.280897
k__Bacteria; p__Proteobacteria; c__Betaproteobacteria; o__Burkholderiales; f__Alcaligenaceae; g__	1375	0.435437	1	-165.297	0.00818519	0.751694	1	-164.94	0.0103258	0.0620469	0.571702	0.665191	0.507554	0.786945	0.1274	0.422468
k__Bacteria; p__Firmicutes; c__Clostridia; o__Clostridiales; f__[Tissierellaceae]; g__Parvimonas	1375	0.44025	1	-448.926	0.00299801	0.640248	1	-448.141	0.00474106	0.0552474	0.440373	0.887908	0.899658	0.360284	0.180036	0.43329
k__Bacteria; p__Firmicutes; c__Clostridia; o__Clostridiales; f__Dehalobacteriaceae; g__	1375	0.442016	1	-67.4984	0.0195335	0.236002	1	-64.8287	0.0583122	0.756817	0.673797	0.892849	0.760758	0.958928	0.200585	0.033018
k__Bacteria; p__Bacteroidetes; c__Bacteroidia; o__Bacteroidales; f__Porphyromonadaceae; g__Tannerella	1375	0.442016	1	-67.4984	0.0195335	0.288412	1	-65.1606	0.0534908	0.902273	0.674707	0.99974	0.664612	0.378821	0.600513	0.0259277
k__Bacteria; p__Actinobacteria; c__Actinobacteria; o__Actinomycetales; f__Micrococcaceae; g__Rothia	1375	0.442569	1	-947.249	0.00141591	0.530845	1	-946.041	0.00268906	0.838975	0.49265	0.695343	0.482105	0.142756	0.70658	0.471651
k__Bacteria; p__Proteobacteria; c__Deltaproteobacteria; o__Myxococcales; f__0319-6G20; g__	1375	0.445451	1	-26.0191	0.048794	0.359737	1	-24.0554	0.120585	0.0109421	0.701323	0.202854	0.918549	0.425028	0.245017	0.193603
k__Bacteria; p__Proteobacteria; c__Gammaproteobacteria; o__Xanthomonadales; f__Xanthomonadaceae; g__Luteimonas	1375	0.449191	1	-72.2109	0.0180029	0.41967	1	-70.519	0.0410113	0.035129	0.254444	0.114375	0.390826	0.978429	0.362723	0.0355625
k__Bacteria; p__Proteobacteria; c__Betaproteobacteria; o__Rhodocyclales; f__Rhodocyclaceae; g__Dechloromonas	1375	0.449536	1	-161.708	0.00811408	0.430705	1	-160.064	0.0181968	0.280761	0.703186	0.933817	0.615848	0.825408	0.0216429	0.852768
k__Bacteria; p__Firmicutes; c__Bacilli; o__Bacillales; f__Alicyclobacillaceae; g__Alicyclobacillus	1375	0.449536	1	-161.708	0.00811408	0.960641	1	-162.29	0.00454704	0.185344	0.675217	0.939489	0.580341	0.834806	0.431171	0.800441
k__Bacteria; p__Tenericutes; c__Mollicutes; o__Anaeroplasmatales; f__Anaeroplasmataceae; g__Anaeroplasma	1375	0.451619	1	-52.9145	0.0242817	0.432931	1	-51.2745	0.0545225	0.00459397	0.403142	0.184383	0.740646	0.985423	0.144094	0.229294
k__Bacteria; p__Proteobacteria; c__Gammaproteobacteria; o__Pseudomonadales; f__Moraxellaceae; g__	1375	0.451633	1	-401.22	0.00327123	0.617453	1	-400.318	0.00551412	0.0225694	0.258997	0.843056	0.837097	0.290711	0.560868	0.348871
k__Bacteria; p__Bacteroidetes; c__Bacteroidia; o__Bacteroidales; f__Porphyromonadaceae; g__Dysgonomonas	1375	0.466665	1	-67.5691	0.0185064	0.585484	1	-66.5032	0.033989	0.772581	0.972878	0.858196	0.956358	0.446563	0.90911	0.214806
k__Bacteria; p__Firmicutes; c__Bacilli; o__Lactobacillales; f__Leuconostocaceae; g__Weissella	1375	0.467518	1	-226.464	0.00558387	0.00091236	0.426072	-216.397	0.0497871	0.0666765	0.397222	0.291162	0.685002	0.000552086	0.0252157	0.339379
k__Bacteria; p__Proteobacteria; c__Betaproteobacteria; o__Rhodocyclales; f__Rhodocyclaceae; g__Methyloversatilis	1375	0.471196	1	-37.3322	0.0326834	0.845259	1	-37.2428	0.0350006	0.364802	0.55059	0.265598	0.74375	0.156189	0.64174	0.758178
k__Bacteria; p__Firmicutes; c__Erysipelotrichi; o__Erysipelotrichales; f__Erysipelotrichaceae; g__Allobaculum	1375	0.472817	1	-135.488	0.00919126	0.0547458	1	-130.574	0.0451304	0.0103533	0.341637	0.17875	0.460521	0.00802217	0.0786456	0.575195
k__Bacteria; p__Firmicutes; c__Bacilli; o__Bacillales; f__Staphylococcaceae; g__Jeotgalicoccus	1375	0.472817	1	-135.488	0.00919126	0.686893	1	-134.783	0.0143497	0.00684656	0.303824	0.257652	0.467533	0.321342	0.222874	0.334422
k__Bacteria; p__Proteobacteria; c__Alphaproteobacteria; o__Sphingomonadales; f__Sphingomonadaceae; g__Sphingobium	1375	0.479931	1	-344.274	0.00358081	0.558899	1	-343.07	0.0070664	0.0511355	0.684325	0.839825	0.481086	0.104312	0.763053	0.781185
k__Bacteria; p__Proteobacteria; c__Alphaproteobacteria; o__Rickettsiales; f__mitochondria; g__Carludovica	1375	0.480427	1	-284.101	0.0043312	0.136112	1	-280.467	0.0170647	0.245292	0.411466	0.653326	0.662505	0.155231	0.00857661	0.43047
k__Bacteria; p__Bacteroidetes; c__Flavobacteriia; o__Flavobacteriales; f__[Weeksellaceae]; g__Wautersiella	1375	0.483968	1	-57.9736	0.0207123	0.579935	1	-56.8388	0.0398816	0.627618	0.96868	0.86828	0.784169	0.0396052	0.989936	0.0988557
k__Bacteria; p__Spirochaetes; c__[Brachyspirae]; o__[Brachyspirales]; f__Brachyspiraceae; g__Brachyspira	1375	0.483968	1	-57.9736	0.0207123	0.507238	1	-56.555	0.0446761	0.0493602	0.532745	0.248618	0.52495	0.0323864	0.488282	0.835664
k__Bacteria; p__Firmicutes; c__Clostridia; o__Clostridiales; f__Lachnospiraceae; g__Shuttleworthia	1375	0.483968	1	-57.9736	0.0207123	0.518471	1	-56.6	0.0439163	0.433189	0.959744	0.643147	0.6852	0.0831001	0.366919	0.32805
k__Bacteria; p__Proteobacteria; c__Gammaproteobacteria; o__Cardiobacteriales; f__Cardiobacteriaceae; g__Cardiobacterium	1375	0.483968	1	-57.9736	0.0207123	0.766487	1	-57.535	0.0281216	0.851395	0.924884	0.947172	0.862851	0.664298	0.0897255	0.429338
k__Bacteria; p__Proteobacteria; c__Alphaproteobacteria; o__Sphingomonadales; f__Sphingomonadaceae; g__	1375	0.484518	1	-176.16	0.006904	0.896016	1	-176.263	0.00632332	0.0321474	0.344955	0.499844	0.383467	0.807047	0.894282	0.539635
k__Bacteria; p__Proteobacteria; c__Betaproteobacteria; o__Burkholderiales; f__Oxalobacteraceae; g__Collimonas	1375	0.485396	1	-31.8525	0.0369549	0.42836	1	-30.0977	0.0900086	0.921336	0.784711	0.807319	0.660613	0.120601	0.806272	0.0974091
k__Bacteria; p__Firmicutes; c__Bacilli; o__Lactobacillales; f__Aerococcaceae; g__Aerococcus	1375	0.487654	1	-131.637	0.009154	0.653044	1	-130.766	0.0157118	0.033576	0.424252	0.457404	0.551243	0.077225	0.744879	0.176252
k__Bacteria; p__Proteobacteria; c__Betaproteobacteria; o__Burkholderiales; f__Burkholderiaceae; g__Lautropia	1375	0.491405	1	-257.59	0.00466005	0.495138	1	-256.102	0.0104091	0.015753	0.127	0.342665	0.828095	0.158907	0.812829	0.476005
k__Bacteria; p__Proteobacteria; c__Gammaproteobacteria; o__Enterobacteriales; f__Enterobacteriaceae; g__Citrobacter	1375	0.496121	1	-203.669	0.00582506	0.91291	1	-203.826	0.00505832	0.0530236	0.290616	0.728283	0.777517	0.396945	0.883167	0.840856
k__Bacteria; p__Firmicutes; c__Bacilli; o__Bacillales; f__Planococcaceae; g__Planococcus	1375	0.496205	1	-85.9714	0.013688	0.454624	1	-84.3017	0.0328435	0.0652773	0.232454	0.0881491	0.381047	0.717601	0.220456	0.909216
k__Bacteria; p__Firmicutes; c__Bacilli; o__Bacillales; f__Planococcaceae; g__Viridibacillus	1375	0.505917	1	-62.9	0.0182202	0.893383	1	-62.9329	0.0177071	0.108377	0.596963	0.91972	0.746014	0.712025	0.52774	0.957292
k__Bacteria; p__Proteobacteria; c__Betaproteobacteria; o__Neisseriales; f__Neisseriaceae; g__Eikenella	1375	0.505917	1	-62.9	0.0182202	0.28004	1	-60.3352	0.0582528	0.247685	0.592464	0.960203	0.775076	0.0802711	0.104998	0.288847
k__Bacteria; p__Actinobacteria; c__Actinobacteria; o__Actinomycetales; f__Intrasporangiaceae; g__Knoellia	1375	0.505917	1	-62.9	0.0182202	0.791769	1	-62.5	0.0244636	0.011549	0.403422	0.464425	0.613787	0.74209	0.38206	0.288385
k__Bacteria; p__Firmicutes; c__Bacilli; o__Lactobacillales; f__Enterococcaceae; g__Melissococcus	1375	0.505917	1	-62.9	0.0182202	0.788922	1	-62.4889	0.0246368	0.102271	0.56932	0.882453	0.738006	0.343143	0.369203	0.816212
k__Bacteria; p__Firmicutes; c__Bacilli; o__Bacillales; f__Bacillaceae; g__Anoxybacillus	1375	0.506858	1	-207.028	0.00559502	0.30416	1	-204.601	0.0172534	0.717504	0.595577	0.624845	0.773535	0.334837	0.543266	0.092452
k__Bacteria; p__Firmicutes; c__Clostridia; o__Clostridiales; f__Lachnospiraceae; g__Catonella	1375	0.509236	1	-58.0412	0.0195709	0.641078	1	-57.0681	0.0360086	0.0123046	0.39107	0.282876	0.875143	0.876186	0.243451	0.408309
k__Bacteria; p__Actinobacteria; c__Actinobacteria; o__Actinomycetales; f__Actinomycetaceae; g__Actinobaculum	1375	0.50953	1	-94.7689	0.0120699	0.646784	1	-93.8162	0.0220016	0.123118	0.386352	0.134441	0.477415	0.111899	0.768683	0.486897
k__Bacteria; p__Proteobacteria; c__Gammaproteobacteria; o__Xanthomonadales; f__Xanthomonadaceae; g__	1375	0.511979	1	-674.24	0.00170481	0.520417	1	-672.799	0.00383791	0.172137	0.835485	0.9681	0.383534	0.260136	0.440606	0.166564
k__Bacteria; p__Actinobacteria; c__Actinobacteria; o__Actinomycetales; f__Dermabacteraceae; g__Dermabacter	1375	0.514781	1	-364.82	0.00312629	0.0110171	1	-357.681	0.0226336	0.162071	0.384628	0.618262	0.721206	0.00115344	0.152935	0.621244
k__Bacteria; p__Firmicutes; c__Clostridia; o__Clostridiales; f__Peptostreptococcaceae; g__Peptostreptococcus	1375	0.51669	1	-429.14	0.00264747	0.636073	1	-428.129	0.00499742	0.045064	0.209694	0.575917	0.534484	0.167713	0.835277	0.988584
k__Bacteria; p__Firmicutes; c__Bacilli; o__Lactobacillales; f__Enterococcaceae; g__	1375	0.516777	1	-362.307	0.00313369	0.965288	1	-362.741	0.00193884	0.0429578	0.850775	0.684825	0.385827	0.791877	0.865355	0.873508
k__Bacteria; p__Proteobacteria; c__Betaproteobacteria; o__Burkholderiales; f__Comamonadaceae; g__Roseateles	1375	0.51679	1	-127.785	0.00883387	0.333474	1	-125.491	0.0266259	0.259665	0.616742	0.966051	0.671536	0.236568	0.0300762	0.54938
k__Bacteria; p__Actinobacteria; c__Actinobacteria; o__Actinomycetales; f__Promicromonosporaceae; g__Cellulosimicrobium	1375	0.517135	1	-147.069	0.00767844	0.643498	1	-146.084	0.0143227	0.260634	0.885975	0.915084	0.586214	0.869365	0.349849	0.144795
k__Bacteria; p__Proteobacteria; c__Betaproteobacteria; o__Burkholderiales; f__Alcaligenaceae; g__Sutterella	1375	0.52133	1	-534.416	0.0021047	0.632555	1	-533.379	0.00403956	0.0576994	0.869816	0.980447	0.479372	0.264754	0.207314	0.262032
k__Bacteria; p__Firmicutes; c__Bacilli; o__Bacillales; f__; g__	1375	0.534666	1	-444.796	0.00245154	0.000358027	0.167198	-433.445	0.0279092	0.137858	0.648637	0.871725	0.485093	0.00354458	0.014673	0.0401401
k__Bacteria; p__Proteobacteria; c__Betaproteobacteria; o__Rhodocyclales; f__Rhodocyclaceae; g__	1375	0.542088	1	-233.017	0.00458982	0.680196	1	-232.105	0.0084881	0.42577	0.824113	0.789927	0.856795	0.963421	0.718132	0.127484
k__Bacteria; p__Actinobacteria; c__Actinobacteria; o__Actinomycetales; f__Nocardiopsaceae; g__Prauseria	1375	0.544176	1	-111.728	0.00947915	0.519924	1	-110.203	0.0229976	0.750856	0.664759	0.484672	0.995269	0.726127	0.923851	0.110242
k__Bacteria; p__Firmicutes; c__Erysipelotrichi; o__Erysipelotrichales; f__Erysipelotrichaceae; g__Holdemania	1375	0.545563	1	-812.349	0.00131023	0.104483	1	-808.156	0.00646503	0.095401	0.78676	0.412613	0.324348	0.836391	0.003912	0.744499
k__Bacteria; p__Tenericutes; c__Mollicutes; o__Mycoplasmatales; f__Mycoplasmataceae; g__Ureaplasma	1375	0.547351	1	-67.7818	0.0154163	0.0236253	1	-61.5441	0.106023	0.257329	0.863561	0.634338	0.687842	0.0167494	0.0878579	0.172192
k__Bacteria; p__Actinobacteria; c__Actinobacteria; o__Actinomycetales; f__Actinomycetaceae; g__N09	1375	0.547351	1	-67.7818	0.0154163	0.919155	1	-67.8402	0.0145687	0.0359001	0.575308	0.260726	0.487892	0.511197	0.653351	0.537674
k__Bacteria; p__Firmicutes; c__Clostridia; o__Clostridiales; f__Peptostreptococcaceae; g__Clostridium	1375	0.54946	1	-48.0948	0.0214863	0.715724	1	-47.2953	0.0377507	0.560376	0.608581	0.854348	0.679737	0.786743	0.443026	0.225447
k__Bacteria; p__Acidobacteria; c__Solibacteres; o__Solibacterales; f__; g__	1375	0.55016	1	-58.1454	0.0178098	0.564719	1	-56.7807	0.0408638	0.0508786	0.400918	0.388159	0.643116	0.39716	0.247826	0.889561
k__Bacteria; p__Proteobacteria; c__Betaproteobacteria; o__Burkholderiales; f__Comamonadaceae; g__Mitsuaria	1375	0.55016	1	-58.1454	0.0178098	0.893905	1	-58.0679	0.0191204	0.23078	0.635119	0.989688	0.785864	0.441328	0.834401	0.95283
k__Bacteria; p__Firmicutes; c__Clostridia; o__Clostridiales; f__Clostridiaceae; g__Sarcina	1375	0.553852	1	-807.566	0.0012926	0.238327	1	-804.612	0.00494487	0.810872	0.718593	0.982886	0.664095	0.55169	0.877972	0.0319357
k__Bacteria; p__Proteobacteria; c__Betaproteobacteria; o__Burkholderiales; f__Burkholderiaceae; g__Burkholderia	1375	0.560963	1	-135.717	0.0075159	0.977154	1	-136.148	0.00436771	0.0278709	0.490665	0.488656	0.483248	0.878445	0.288928	0.929719
k__Bacteria; p__Firmicutes; c__Bacilli; o__Lactobacillales; f__Leuconostocaceae; g__	1375	0.5657	1	-444.873	0.00227909	0.298331	1	-442.264	0.00812999	0.127149	0.885199	0.702957	0.405745	0.168057	0.107351	0.798939
k__Bacteria; p__Proteobacteria; c__Alphaproteobacteria; o__Rickettsiales; f__mitochondria; g__Sarcandra	1375	0.567459	1	-254.756	0.00395653	0.396366	1	-252.646	0.0122074	0.407161	0.415222	0.481741	0.732432	0.211822	0.178801	0.378502
k__Bacteria; p__Proteobacteria; c__Alphaproteobacteria; o__; f__; g__	1375	0.570856	1	-42.9405	0.0228412	0.348757	1	-40.5905	0.076317	0.818476	0.932061	0.588185	0.734191	0.955669	0.120278	0.0435978
k__Bacteria; p__Bacteroidetes; c__Bacteroidia; o__Bacteroidales; f__Porphyromonadaceae; g__Porphyromonas	1375	0.572423	1	-937.037	0.00106601	0.368963	1	-934.784	0.00346782	0.945547	0.872854	0.538432	0.504738	0.86676	0.0619414	0.21371
k__Bacteria; p__Proteobacteria; c__Betaproteobacteria; o__Burkholderiales; f__Oxalobacteraceae; g__Ralstonia	1375	0.573967	1	-131.857	0.00749884	0.344495	1	-129.478	0.0254075	0.164943	0.678558	0.86171	0.572746	0.0259834	0.51776	0.607723
k__Bacteria; p__Verrucomicrobia; c__[Spartobacteria]; o__[Chthoniobacterales]; f__[Chthoniobacteraceae]; g__DA101	1375	0.585765	1	-127.955	0.00750888	0.541238	1	-126.413	0.0194693	0.00176547	0.331526	0.172277	0.369102	0.870041	0.0385267	0.412869
k__Bacteria; p__Proteobacteria; c__Gammaproteobacteria; o__Enterobacteriales; f__Enterobacteriaceae; g__Trabulsiella	1375	0.585765	1	-127.955	0.00750888	0.194638	1	-124.602	0.0335221	0.619782	0.767109	0.756494	0.783827	0.247793	0.238476	0.169344
k__Bacteria; p__Firmicutes; c__Bacilli; o__Lactobacillales; f__Enterococcaceae; g__Vagococcus	1375	0.591258	1	-336.703	0.00282857	0.887191	1	-336.494	0.00344738	0.0157713	0.557642	0.362088	0.3248	0.747454	0.631862	0.36676
k__Bacteria; p__Synergistetes; c__Synergistia; o__Synergistales; f__Dethiosulfovibrionaceae; g__Jonquetella	1375	0.592851	1	-99.2704	0.00949232	0.461135	1	-97.3867	0.028288	0.285358	0.403925	0.548781	0.69076	0.192289	0.14127	0.93534
k__Bacteria; p__Proteobacteria; c__Gammaproteobacteria; o__Xanthomonadales; f__Sinobacteraceae; g__	1375	0.593587	1	-53.2817	0.0175103	0.895027	1	-53.1049	0.0207717	0.0950502	0.573225	0.847392	0.732045	0.395698	0.792168	0.772932
k__Bacteria; p__Proteobacteria; c__Alphaproteobacteria; o__Rhizobiales; f__; g__	1375	0.593728	1	-200.561	0.0047108	0.245721	1	-197.561	0.0195954	0.30758	0.88928	0.688674	0.644801	0.0478268	0.153722	0.888309
k__Bacteria; p__Firmicutes; c__Clostridia; o__Clostridiales; f__Lachnospiraceae; g__Oribacterium	1375	0.595077	1	-436.073	0.00216491	0.651391	1	-434.925	0.00479038	0.0768409	0.559566	0.353266	0.911631	0.122585	0.43224	0.539514
k__Bacteria; p__TM7; c__TM7-3; o__CW040; f__; g__	1375	0.60092	1	-77.2162	0.0119316	0.996904	1	-77.8644	0.00363659	0.0666581	0.640019	0.347175	0.535206	0.379541	0.830493	0.567921
k__Bacteria; p__Firmicutes; c__Clostridia; o__Clostridiales; f__Peptococcaceae; g__Desulfotomaculum	1375	0.60092	1	-77.2162	0.0119316	0.714528	1	-76.2887	0.0237998	0.104953	0.774057	0.421822	0.532681	0.208486	0.273039	0.782176
k__Bacteria; p__Proteobacteria; c__Gammaproteobacteria; o__Pasteurellales; f__Pasteurellaceae; g__	1375	0.609426	1	-555.004	0.00164178	0.202186	1	-551.655	0.0076664	0.428226	0.982903	0.74204	0.891644	0.0506228	0.0375779	0.907192
k__Bacteria; p__Firmicutes; c__Bacilli; o__Lactobacillales; f__Lactobacillaceae; g__Pediococcus	1375	0.609586	1	-401.625	0.00226644	0.0152503	1	-394.67	0.0195446	0.00537147	0.253994	0.112875	0.487904	0.00294982	0.829942	0.0945351
k__Bacteria; p__Proteobacteria; c__Betaproteobacteria; o__Burkholderiales; f__Comamonadaceae; g__Rubrivivax	1375	0.614445	1	-115.992	0.00770899	0.93131	1	-115.958	0.00799617	0.0982845	0.687006	0.570358	0.532235	0.204273	0.772776	0.748523
k__Bacteria; p__Proteobacteria; c__Alphaproteobacteria; o__Rickettsiales; f__mitochondria; g__Lupinus	1375	0.619166	1	-111.906	0.00789295	0.894605	1	-111.668	0.010005	0.341865	0.997438	0.772992	0.618501	0.750254	0.70482	0.265018
k__Bacteria; p__Proteobacteria; c__Betaproteobacteria; o__Burkholderiales; f__Comamonadaceae; g__Xenophilus	1375	0.619879	1	-81.8016	0.010747	0.540012	1	-80.1754	0.0304128	0.623221	0.819488	0.944571	0.703244	0.745498	0.131888	0.454087
k__Bacteria; p__Proteobacteria; c__Gammaproteobacteria; o__Enterobacteriales; f__Enterobacteriaceae; g__Serratia	1375	0.624633	1	-913.425	0.000960104	0.864978	1	-913.037	0.00138413	0.349682	0.762658	0.866554	0.595136	0.672985	0.524696	0.511823
k__Bacteria; p__Firmicutes; c__Bacilli; o__Bacillales; f__Listeriaceae; g__Listeria	1375	0.626282	1	-107.78	0.00804456	0.926783	1	-107.694	0.00884183	0.0530698	0.59348	0.468082	0.507022	0.82445	0.181854	0.763241
k__Bacteria; p__Proteobacteria; c__Alphaproteobacteria; o__Rhizobiales; f__Methylocystaceae; g__	1375	0.637685	1	-90.7271	0.00926352	0.955082	1	-90.7931	0.00854319	0.157938	0.879682	0.525443	0.554043	0.633895	0.614722	0.715536
k__Bacteria; p__Actinobacteria; c__Thermoleophilia; o__Solirubrobacterales; f__Conexibacteraceae; g__	1375	0.637685	1	-90.7271	0.00926352	0.961205	1	-90.8384	0.00804783	0.148137	0.868712	0.50505	0.549215	0.595067	0.643982	0.774691
k__Bacteria; p__Verrucomicrobia; c__[Spartobacteria]; o__[Chthoniobacterales]; f__[Chthoniobacteraceae]; g__Candidatus Xiphinematobacter	1375	0.637685	1	-90.7271	0.00926352	0.990901	1	-91.1544	0.00459702	0.0647963	0.651043	0.4194	0.522523	0.573921	0.655696	0.776827
k__Bacteria; p__Firmicutes; c__Clostridia; o__Clostridiales; f__Lachnospiraceae; g__Dorea	1375	0.637685	1	-90.7271	0.00926352	0.441368	1	-88.6555	0.0318855	0.484343	0.852273	0.961053	0.672755	0.206994	0.660294	0.106329
k__Bacteria; p__Firmicutes; c__Bacilli; o__Lactobacillales; f__Leuconostocaceae; g__Leuconostoc	1375	0.639312	1	-588.556	0.00143308	0.15797	1	-584.756	0.00787997	0.00821469	0.89594	0.671298	0.299542	0.0240656	0.770863	0.149639
k__Bacteria; p__Proteobacteria; c__Gammaproteobacteria; o__Legionellales; f__Legionellaceae; g__Legionella	1375	0.639998	1	-48.3077	0.0171537	0.488837	1	-46.4312	0.0553316	0.578343	0.74742	0.943149	0.879706	0.0879046	0.658313	0.612342
k__Bacteria; p__Bacteroidetes; c__[Saprospirae]; o__[Saprospirales]; f__Chitinophagaceae; g__	1375	0.639998	1	-48.3077	0.0171537	0.88922	1	-47.9964	0.0234871	0.0207342	0.419159	0.398962	0.628346	0.940489	0.755514	0.155423
k__Bacteria; p__Proteobacteria; c__Gammaproteobacteria; o__Enterobacteriales; f__Enterobacteriaceae; g__Leminorella	1375	0.639998	1	-48.3077	0.0171537	0.20893	1	-44.9409	0.0856531	0.806484	0.836084	0.92561	0.925217	0.0436757	0.104332	0.576947
k__Bacteria; p__Actinobacteria; c__Actinobacteria; o__Actinomycetales; f__Sanguibacteraceae; g__Sanguibacter	1375	0.641727	1	-107.815	0.00772398	0.462958	1	-105.827	0.0260216	0.616701	0.932644	0.892267	0.747002	0.981654	0.946881	0.0752774
k__Bacteria; p__Proteobacteria; c__Alphaproteobacteria; o__Caulobacterales; f__Caulobacteraceae; g__Brevundimonas	1375	0.654675	1	-367.662	0.0021994	0.956381	1	-367.7	0.00209785	0.0546283	0.580853	0.635794	0.383379	0.533631	0.958789	0.811965
k__Bacteria; p__Firmicutes; c__Bacilli; o__Bacillales; f__Planococcaceae; g__Paenisporosarcina	1375	0.656058	1	-287.403	0.00280127	0.0496967	1	-281.907	0.0218733	0.25324	0.571817	0.785755	0.531372	0.0639082	0.180436	0.0642751
k__Bacteria; p__Firmicutes; c__Bacilli; o__Gemellales; f__Gemellaceae; g__	1375	0.657544	1	-802.912	0.00100044	0.177587	1	-799.251	0.00555508	0.821221	0.637783	0.592841	0.494466	0.631759	0.035227	0.0517504
k__Bacteria; p__Acidobacteria; c__DA052; o__Ellin6513; f__; g__	1375	0.664924	1	-103.676	0.00754164	0.998842	1	-104.263	0.0019202	0.0610757	0.506214	0.565132	0.572107	0.784142	0.908255	0.567404
k__Bacteria; p__Proteobacteria; c__Betaproteobacteria; o__Neisseriales; f__Neisseriaceae; g__Conchiformibius	1375	0.664924	1	-103.676	0.00754164	0.990623	1	-104.038	0.00407536	0.301513	0.674914	0.977953	0.691538	0.959922	0.692808	0.527478
k__Bacteria; p__Proteobacteria; c__Betaproteobacteria; o__Burkholderiales; f__Burkholderiaceae; g__Salinispora	1375	0.664924	1	-103.676	0.00754164	0.999962	1	-104.401	0.000593716	0.0849031	0.524078	0.611067	0.589102	0.885486	0.806758	0.933513
k__Bacteria; p__Proteobacteria; c__Gammaproteobacteria; o__Pseudomonadales; f__Pseudomonadaceae; g__	1375	0.666044	1	-449.49	0.00174419	0.909009	1	-449.219	0.00234645	0.0614058	0.623993	0.838989	0.410925	0.631494	0.648645	0.739034
k__Bacteria; p__Proteobacteria; c__Deltaproteobacteria; o__Desulfovibrionales; f__Desulfovibrionaceae; g__Bilophila	1375	0.674745	1	-772.719	0.000990771	0.13883	1	-768.646	0.00625684	0.0579692	0.740545	0.513292	0.304778	0.0177893	0.633405	0.268647
k__Bacteria; p__Proteobacteria; c__Betaproteobacteria; o__Methylophilales; f__Methylophilaceae; g__Methylobacillus	1375	0.675264	1	-128.158	0.00593543	0.875376	1	-127.705	0.00945399	0.166164	0.315868	0.174736	0.746028	0.699882	0.42203	0.551921
k__Bacteria; p__Proteobacteria; c__Alphaproteobacteria; o__Caulobacterales; f__Caulobacteraceae; g__	1375	0.676803	1	-187.109	0.00405529	0.964065	1	-187.156	0.0038034	0.0552417	0.261722	0.603793	0.990468	0.834771	0.941767	0.840256
k__Bacteria; p__Proteobacteria; c__Epsilonproteobacteria; o__Campylobacterales; f__Helicobacteraceae; g__Helicobacter	1375	0.687746	1	-43.2061	0.0167977	0.975821	1	-43.3336	0.0138958	0.671949	0.773037	0.903053	0.898449	0.929249	0.546374	0.367918
k__Bacteria; p__Firmicutes; c__Bacilli; o__Bacillales; f__Bacillaceae; g__Thalassobacillus	1375	0.687746	1	-43.2061	0.0167977	0.914853	1	-42.9182	0.0233479	0.112655	0.545274	0.611887	0.721175	0.257813	0.613161	0.753343
k__Bacteria; p__Proteobacteria; c__Betaproteobacteria; o__Burkholderiales; f__Alcaligenaceae; g__Pigmentiphaga	1375	0.687746	1	-43.2061	0.0167977	0.917824	1	-42.9341	0.0229868	0.915833	0.917123	0.966866	0.972224	0.333641	0.733487	0.0849771
k__Bacteria; p__Proteobacteria; c__Alphaproteobacteria; o__Rhizobiales; f__Aurantimonadaceae; g__Aurantimonas	1375	0.687746	1	-43.2061	0.0167977	1	1	-44.9398	-0.0226559	0.296633	0.601228	0.706181	0.812127	0.151077	0.346245	0.769728
k__Bacteria; p__Firmicutes; c__Bacilli; o__Bacillales; f__[Thermicanaceae]; g__Thermicanus	1375	0.687746	1	-43.2061	0.0167977	0.50316	1	-41.283	0.0605601	0.979578	0.899181	0.85525	0.96069	0.694779	0.0834769	0.193452
k__Bacteria; p__Actinobacteria; c__Actinobacteria; o__Actinomycetales; f__Dermacoccaceae; g__Dermacoccus	1375	0.687746	1	-43.2061	0.0167977	0.955842	1	-43.1674	0.017679	0.29791	0.768285	0.881159	0.833569	0.520542	0.405865	0.610561
k__Bacteria; p__Actinobacteria; c__Actinobacteria; o__Bifidobacteriales; f__Bifidobacteriaceae; g__Scardovia	1375	0.690151	1	-173.105	0.00421643	0.991313	1	-173.424	0.00238035	0.0627236	0.302546	0.697677	0.832216	0.578894	0.73006	0.868624
k__Bacteria; p__Actinobacteria; c__Actinobacteria; o__Actinomycetales; f__Microbacteriaceae; g__Microbacterium	1375	0.696594	1	-103.744	0.00688398	0.371681	1	-101.224	0.0310128	0.377855	0.841484	0.458109	0.974246	0.0816349	0.768311	0.415822
k__Bacteria; p__Firmicutes; c__Erysipelotrichi; o__Erysipelotrichales; f__Erysipelotrichaceae; g__Coprobacillus	1375	0.696701	1	-923.855	0.000777541	0.0410355	1	-918.01	0.00709992	0.895673	0.814848	0.734975	0.984878	0.0495335	0.00265425	0.574972
k__Bacteria; p__Proteobacteria; c__Betaproteobacteria; o__Burkholderiales; f__Oxalobacteraceae; g__Herbaspirillum	1375	0.700804	1	-442.974	0.00160048	0.450416	1	-440.803	0.00649293	0.0117198	0.585704	0.431177	0.336699	0.689138	0.490639	0.021165
k__Bacteria; p__Acidobacteria; c__Acidobacteriia; o__Acidobacteriales; f__Acidobacteriaceae; g__	1375	0.712421	1	-95.2414	0.00714442	0.998525	1	-95.7084	0.00227652	0.144176	0.626498	0.624958	0.615134	0.566631	0.780977	0.834204
k__Bacteria; p__Firmicutes; c__Bacilli; o__Lactobacillales; f__Aerococcaceae; g__	1375	0.712421	1	-95.2414	0.00714442	0.811551	1	-94.4375	0.0155244	0.00376408	0.310122	0.163378	0.440442	0.965057	0.30443	0.151682
k__Bacteria; p__Firmicutes; c__Clostridia; o__Clostridiales; f__Clostridiaceae; g__02d06	1375	0.716112	1	-670.409	0.00100957	0.150935	1	-666.373	0.00702389	0.0658137	0.795712	0.791432	0.663005	0.00255962	0.223969	0.385737
k__Bacteria; p__Firmicutes; c__Bacilli; o__Bacillales; f__Bacillaceae; g__Oceanobacillus	1375	0.718724	1	-318.247	0.00210704	0.0615764	1	-312.91	0.0188412	0.0357443	0.325592	0.726918	0.714145	0.0336179	0.0399755	0.429042
k__Bacteria; p__Proteobacteria; c__Betaproteobacteria; o__Burkholderiales; f__Comamonadaceae; g__	1375	0.730607	1	-654.293	0.00098772	0.868845	1	-653.692	0.001906	0.196554	0.967361	0.837361	0.461626	0.491649	0.252241	0.791171
k__Bacteria; p__Proteobacteria; c__Gammaproteobacteria; o__Pasteurellales; f__Pasteurellaceae; g__Actinobacillus	1375	0.734941	1	-143.783	0.00441618	0.147244	1	-139.67	0.0328975	0.970795	0.99422	0.810953	0.795456	0.839092	0.822632	0.0113899
k__Bacteria; p__Firmicutes; c__Clostridia; o__Clostridiales; f__Lachnospiraceae; g__Blautia	1375	0.740638	1	-20.7537	0.0292728	0.559034	1	-18.9385	0.114175	0.737503	0.882403	0.604729	0.904393	0.258414	0.199841	0.771256
k__Bacteria; p__Proteobacteria; c__Betaproteobacteria; o__Burkholderiales; f__Alcaligenaceae; g__Rhodobacter	1375	0.740638	1	-20.7537	0.0292728	0.634118	1	-19.222	0.100916	0.993406	0.885424	0.926457	0.962819	0.803717	0.148034	0.569438
k__Bacteria; p__Actinobacteria; c__Actinobacteria; o__Actinomycetales; f__Microbacteriaceae; g__Leucobacter	1375	0.740638	1	-20.7537	0.0292728	0.909723	1	-20.3267	0.0492463	0.818946	0.888585	0.721593	0.944785	0.173985	0.906273	0.171402
k__Bacteria; p__Proteobacteria; c__Betaproteobacteria; o__Burkholderiales; f__Alcaligenaceae; g__Tetrathiobacter	1375	0.740638	1	-20.7537	0.0292728	0.767744	1	-19.7195	0.0776443	0.91924	0.856648	0.834363	0.951894	0.415594	0.5946	0.131061
k__Bacteria; p__Bacteroidetes; c__Bacteroidia; o__Bacteroidales; f__[Barnesiellaceae]; g__	1375	0.741247	1	-786.805	0.000793169	0.231337	1	-783.383	0.00513915	0.594584	0.861117	0.985359	0.518689	0.361629	0.0116397	0.806351
k__Bacteria; p__Firmicutes; c__Bacilli; o__Lactobacillales; f__Lactobacillaceae; g__	1375	0.741337	1	-655.807	0.000951166	0.0606111	1	-650.401	0.00918716	0.00739125	0.215508	0.308687	0.58992	0.0334771	0.0641597	0.212856
k__Bacteria; p__Proteobacteria; c__Gammaproteobacteria; o__Oceanospirillales; f__SUP05; g__	1375	0.744637	1	-37.9761	0.0159993	0.391437	1	-35.4483	0.0814979	0.932798	0.909489	0.933484	0.976424	0.217047	0.355897	0.0167607
k__Bacteria; p__Proteobacteria; c__Betaproteobacteria; o__Burkholderiales; f__Comamonadaceae; g__Polaromonas	1375	0.744637	1	-37.9761	0.0159993	0.971159	1	-37.9391	0.0169587	0.835913	0.840897	0.878472	0.939394	0.97386	0.638802	0.188347
k__Bacteria; p__Proteobacteria; c__Betaproteobacteria; o__Burkholderiales; f__Comamonadaceae; g__Rhodoferax	1375	0.744637	1	-37.9761	0.0159993	0.97265	1	-37.9527	0.0166068	0.826109	0.851771	0.946884	0.947861	0.477425	0.767407	0.0844506
k__Bacteria; p__Bacteroidetes; c__Sphingobacteriia; o__Sphingobacteriales; f__Sphingobacteriaceae; g__Olivibacter	1375	0.744637	1	-37.9761	0.0159993	0.916412	1	-37.5759	0.02637	0.923469	0.892605	0.90853	0.963889	0.746314	0.906885	0.0970918
k__Bacteria; p__Lentisphaerae; c__[Lentisphaeria]; o__Z20; f__R4-45B; g__	1375	0.744637	1	-37.9761	0.0159993	0.255332	1	-34.7079	0.100683	0.996905	0.898288	0.118846	0.495341	0.997013	0.713797	0.698933
k__Bacteria; p__Proteobacteria; c__Gammaproteobacteria; o__Aeromonadales; f__Succinivibrionaceae; g__Succinatimonas	1375	0.744637	1	-37.9761	0.0159993	0.859338	1	-37.3033	0.0334333	0.06034	0.486064	0.40543	0.683069	0.380412	0.778049	0.115385
k__Bacteria; p__Actinobacteria; c__Actinobacteria; o__Actinomycetales; f__Geodermatophilaceae; g__Blastococcus	1375	0.744637	1	-37.9761	0.0159993	0.397535	1	-35.4768	0.0807598	0.829989	0.917421	0.847449	0.94607	0.116558	0.423885	0.142538
k__Bacteria; p__Firmicutes; c__Clostridia; o__Clostridiales; f__Lachnospiraceae; g__Robinsoniella	1375	0.744637	1	-37.9761	0.0159993	0.53053	1	-36.0415	0.0661265	0.993249	0.919558	0.87047	0.970338	0.649025	0.652974	0.0638555
k__Bacteria; p__Verrucomicrobia; c__Opitutae; o__[Cerasicoccales]; f__[Cerasicoccaceae]; g__	1375	0.74688	1	-162.418	0.00375868	0.606691	1	-160.771	0.013862	0.138648	0.359043	0.642219	0.955623	0.525401	0.0996768	0.158537
k__Bacteria; p__Proteobacteria; c__Alphaproteobacteria; o__Rhizobiales; f__Brucellaceae; g__Ochrobactrum	1375	0.758536	1	-337.069	0.00174283	0.960856	1	-336.918	0.00219058	0.0280984	0.731165	0.680497	0.407409	0.462143	0.279824	0.74965
k__Bacteria; p__Proteobacteria; c__Gammaproteobacteria; o__Enterobacteriales; f__Enterobacteriaceae; g__Pantoea	1375	0.760606	1	-151.376	0.00384426	0.694343	1	-150.025	0.0127317	0.00574045	0.183015	0.284597	0.85661	0.624973	0.282343	0.365007
k__Bacteria; p__Firmicutes; c__Erysipelotrichi; o__Erysipelotrichales; f__Erysipelotrichaceae; g__Bulleidia	1375	0.788359	1	-580.265	0.000906776	0.737236	1	-579.016	0.00305662	0.0969291	0.533613	0.805447	0.463587	0.345927	0.287162	0.635077
k__Bacteria; p__Proteobacteria; c__Betaproteobacteria; o__Burkholderiales; f__Comamonadaceae; g__Ramlibacter	1375	0.788969	1	-32.5494	0.0158848	0.892887	1	-31.9379	0.0343719	0.464525	0.683878	0.730054	0.90343	0.138981	0.211735	0.15995
k__Bacteria; p__Firmicutes; c__Bacilli; o__Bacillales; f__Planococcaceae; g__Kurthia	1375	0.788969	1	-32.5494	0.0158848	1	1	-33.7565	-0.0206115	0.343712	0.615781	0.754608	0.834948	0.0833196	0.352082	0.232286
k__Bacteria; p__Proteobacteria; c__Betaproteobacteria; o__Burkholderiales; f__Comamonadaceae; g__Schlegelella	1375	0.788969	1	-32.5494	0.0158848	0.77274	1	-31.4339	0.0496115	0.980441	0.921411	0.89342	0.970845	0.58922	0.320723	0.169712
k__Bacteria; p__Firmicutes; c__Bacilli; o__Bacillales; f__Paenibacillaceae; g__Brevibacillus	1375	0.788969	1	-32.5494	0.0158848	0.999969	1	-33.0166	0.00175949	0.295296	0.605451	0.669052	0.808488	0.571225	0.690858	0.706783
k__Bacteria; p__Proteobacteria; c__Gammaproteobacteria; o__Alteromonadales; f__Shewanellaceae; g__Shewanella	1375	0.788969	1	-32.5494	0.0158848	1	1	-33.77	-0.0210215	0.260446	0.551814	0.6503	0.793246	0.169358	0.368515	0.959972
k__Bacteria; p__Proteobacteria; c__Alphaproteobacteria; o__Rhizobiales; f__Rhizobiaceae; g__Rhizobium	1375	0.788969	1	-32.5494	0.0158848	0.94822	1	-32.2451	0.0250841	0.334485	0.812227	0.918829	0.851435	0.785068	0.486709	0.674693
k__Bacteria; p__Proteobacteria; c__Betaproteobacteria; o__Burkholderiales; f__Comamonadaceae; g__Limnobacter	1375	0.788969	1	-32.5494	0.0158848	0.971501	1	-32.4233	0.0196954	0.93332	0.910994	0.93081	0.969738	0.738198	0.809887	0.165217
k__Bacteria; p__Bacteroidetes; c__Bacteroidia; o__Bacteroidales; f__RF16; g__	1375	0.788969	1	-32.5494	0.0158848	1	1	-33.3399	-0.00801694	0.772671	0.833887	0.997116	0.932596	0.228516	0.316528	0.340563
k__Bacteria; p__Firmicutes; c__Clostridia; o__Clostridiales; f__Clostridiaceae; g__SMB53	1375	0.789674	1	-919.783	0.000569299	0.102751	1	-915.024	0.00574049	0.7098	0.922149	0.711633	0.772077	0.148888	0.167348	0.0289085
k__Bacteria; p__Proteobacteria; c__Gammaproteobacteria; o__Enterobacteriales; f__Enterobacteriaceae; g__Pragia	1375	0.804382	1	-86.6709	0.00566208	0.997706	1	-86.9091	0.00292924	0.0607027	0.543937	0.375683	0.565007	0.464794	0.900353	0.416614
k__Bacteria; p__Proteobacteria; c__Gammaproteobacteria; o__Pseudomonadales; f__Moraxellaceae; g__Psychrobacter	1375	0.804382	1	-86.6709	0.00566208	0.996345	1	-86.8628	0.00346067	0.0679574	0.541822	0.530509	0.573734	0.75777	0.655535	0.454967
k__Bacteria; p__Acidobacteria; c__Solibacteres; o__Solibacterales; f__Solibacteraceae; g__	1375	0.808165	1	-73.049	0.00660524	0.791007	1	-71.9644	0.0213544	0.478121	0.974966	0.774465	0.717332	0.172764	0.925053	0.380418
k__Bacteria; p__Firmicutes; c__Clostridia; o__Clostridiales; f__Veillonellaceae; g__Anaerovibrio	1375	0.808165	1	-73.049	0.00660524	0.0719245	1	-67.7428	0.0787641	0.0087148	0.291339	0.328009	0.494585	0.0146294	0.170053	0.974918
k__Bacteria; p__Firmicutes; c__Clostridia; o__Clostridiales; f__Lachnospiraceae; g__Ruminococcus	1375	0.815225	1	-143.95	0.00326213	0.419395	1	-141.404	0.0208903	0.24266	0.475292	0.570226	0.980713	0.206853	0.148473	0.162455
k__Bacteria; p__Proteobacteria; c__Gammaproteobacteria; o__Enterobacteriales; f__Enterobacteriaceae; g__Rahnella	1375	0.815787	1	-77.6787	0.00601362	0.551346	1	-75.6779	0.0316157	0.862714	0.949543	0.895168	0.816554	0.720183	0.218045	0.126683
k__Bacteria; p__Proteobacteria; c__Alphaproteobacteria; o__Rhodospirillales; f__Rhodospirillaceae; g__	1375	0.815787	1	-77.6787	0.00601362	0.993254	1	-77.7717	0.00482338	0.0321635	0.444461	0.368367	0.53921	0.914054	0.393992	0.68797
k__Bacteria; p__Bacteroidetes; c__Bacteroidia; o__Bacteroidales; f__Prevotellaceae; g__Prevotella	1375	0.818335	1	-329.235	0.00140942	0.932705	1	-328.773	0.00281021	0.131897	0.845326	0.964668	0.505369	0.404305	0.828851	0.256614
k__Bacteria; p__Firmicutes; c__Clostridia; o__Clostridiales; f__Peptostreptococcaceae; g__[Clostridium]	1375	0.818787	1	-500.059	0.000926532	0.545764	1	-498.031	0.00497959	0.0406674	0.338893	0.49569	0.65502	0.221192	0.389209	0.0878893
k__Bacteria; p__Acidobacteria; c__Solibacteres; o__Solibacterales; f__Solibacteraceae; g__Candidatus Solibacter	1375	0.819511	1	-68.3809	0.00671456	1	1	-69.2676	-0.00616605	0.246796	0.756279	0.450027	0.727918	0.0617407	0.216496	0.42557
k__Bacteria; p__Firmicutes; c__Bacilli; o__Bacillales; f__Bacillaceae; g__Geobacillus	1375	0.824736	1	-82.2388	0.00545934	0.943919	1	-81.8325	0.010373	0.190343	0.657336	0.751958	0.645601	0.223434	0.820195	0.568163
k__Bacteria; p__Firmicutes; c__Bacilli; o__Lactobacillales; f__Carnobacteriaceae; g__Granulicatella	1375	0.82573	1	-879.306	0.000510793	0.728512	1	-877.948	0.00205497	0.481023	0.875335	0.837355	0.918252	0.502476	0.17119	0.462454
k__Bacteria; p__Firmicutes; c__Bacilli; o__Bacillales; f__Listeriaceae; g__Brochothrix	1375	0.82641	1	-63.6194	0.00699209	0.168334	1	-59.5201	0.0709759	0.975837	0.899698	0.983384	0.901147	0.0676714	0.528645	0.127054
k__Bacteria; p__Bacteroidetes; c__Bacteroidia; o__Bacteroidales; f__[Paraprevotellaceae]; g__YRC22	1375	0.82641	1	-63.6194	0.00699209	0.990652	1	-63.6421	0.00663721	0.252271	0.797426	0.638389	0.65736	0.835659	0.513866	0.492023
k__Bacteria; p__Proteobacteria; c__Gammaproteobacteria; o__Enterobacteriales; f__Enterobacteriaceae; g__Plesiomonas	1375	0.83071	1	-136.306	0.00321071	0.533782	1	-134.206	0.0185693	0.00350231	0.184528	0.187451	0.655087	0.232969	0.663561	0.104061
k__Bacteria; p__Firmicutes; c__Bacilli; o__Lactobacillales; f__; g__	1375	0.842805	1	-588.986	0.000702246	0.00312088	1	-579.546	0.0167187	0.000996844	0.233476	0.234601	0.263811	0.0047737	0.130341	0.0168202
k__Bacteria; p__Actinobacteria; c__Actinobacteria; o__Bifidobacteriales; f__Bifidobacteriaceae; g__Gardnerella	1375	0.844647	1	-315.783	0.00129688	0.000649116	0.303137	-304.45	0.0371381	0.184502	0.814996	0.93318	0.577115	1.49617e-05	0.838267	0.620657
k__Bacteria; p__Tenericutes; c__Mollicutes; o__Anaeroplasmatales; f__Anaeroplasmataceae; g__	1375	0.844683	1	-276.217	0.0014821	0.75558	1	-274.921	0.00616795	0.151502	0.451479	0.617609	0.987222	0.182279	0.224461	0.108534
k__Bacteria; p__Proteobacteria; c__Gammaproteobacteria; o__Vibrionales; f__Pseudoalteromonadaceae; g__Pseudoalteromonas	1375	0.845469	1	-26.9455	0.0149284	0.999702	1	-27.2286	0.00457975	0.806588	0.843328	0.913965	0.936683	0.770463	0.512585	0.389881
k__Bacteria; p__Firmicutes; c__Clostridia; o__Clostridiales; f__Peptostreptococcaceae; g__Filifactor	1375	0.845469	1	-26.9455	0.0149284	0.98895	1	-26.9012	0.0165474	0.831515	0.903224	0.933101	0.9754	0.1299	0.251961	0.0322854
k__Bacteria; p__Proteobacteria; c__Betaproteobacteria; o__Burkholderiales; f__Comamonadaceae; g__Methylibium	1375	0.845469	1	-26.9455	0.0149284	0.620669	1	-25.1462	0.0807064	0.824324	0.880804	0.977179	0.964095	0.359214	0.216037	0.0867685
k__Bacteria; p__Cyanobacteria; c__Oscillatoriophycideae; o__Oscillatoriales; f__Phormidiaceae; g__Arthrospira	1375	0.845469	1	-26.9455	0.0149284	0.742441	1	-25.5981	0.0641863	0.972672	0.926451	0.91183	0.977049	0.218561	0.809433	0.0908774
k__Bacteria; p__Bacteroidetes; c__Flavobacteriia; o__Flavobacteriales; f__Flavobacteriaceae; g__	1375	0.845469	1	-26.9455	0.0149284	0.921262	1	-26.3624	0.0362459	0.712822	0.814957	0.951286	0.911569	0.508636	0.689132	0.494501
k__Bacteria; p__Fusobacteria; c__Fusobacteriia; o__Fusobacteriales; f__Fusobacteriaceae; g__Cetobacterium	1375	0.845469	1	-26.9455	0.0149284	0.97382	1	-26.7239	0.0230307	0.828668	0.87277	0.884731	0.940535	0.779718	0.408225	0.371206
k__Bacteria; p__Bacteroidetes; c__Bacteroidia; o__Bacteroidales; f__Rikenellaceae; g__Rikenella	1375	0.845469	1	-26.9455	0.0149284	0.342619	1	-23.9687	0.123753	0.960147	0.926187	0.920581	0.973027	0.785996	0.30756	0.320131
k__Bacteria; p__Synergistetes; c__Synergistia; o__Synergistales; f__Synergistaceae; g__	1375	0.845469	1	-26.9455	0.0149284	0.995611	1	-27.0316	0.0117812	0.291439	0.806637	0.975305	0.848624	0.839324	0.929247	0.919525
k__Bacteria; p__Proteobacteria; c__Alphaproteobacteria; o__Rhizobiales; f__Hyphomicrobiaceae; g__Devosia	1375	0.860472	1	-26.9769	0.0137795	1	1	-27.8731	-0.0189822	0.405435	0.955934	0.402865	0.769775	0.523783	0.616699	0.978146
k__Bacteria; p__Firmicutes; c__Clostridia; o__Clostridiales; f__Ruminococcaceae; g__Faecalibacterium	1375	0.860472	1	-26.9769	0.0137795	0.959802	1	-26.6062	0.0273338	0.305708	0.870079	0.606257	0.690476	0.23632	0.935329	0.708394
k__Bacteria; p__Firmicutes; c__Clostridia; o__Clostridiales; f__Clostridiaceae; g__Thermoanaerobacterium	1375	0.860472	1	-26.9769	0.0137795	0.876823	1	-26.1416	0.0443169	0.871034	0.885732	0.803391	0.935056	0.359318	0.865423	0.292507
k__Bacteria; p__Actinobacteria; c__Actinobacteria; o__Actinomycetales; f__Sporichthyaceae; g__	1375	0.860472	1	-26.9769	0.0137795	0.993003	1	-26.9718	0.0139661	0.30904	0.866599	0.410759	0.688441	0.463352	0.854742	0.967852
k__Bacteria; p__Firmicutes; c__Bacilli; o__Bacillales; f__Planococcaceae; g__	1375	0.870876	1	-710.618	0.000499236	0.224855	1	-706.881	0.00575625	0.264792	0.613834	0.755304	0.67515	0.0572247	0.243164	0.237822
k__Bacteria; p__SR1; c__; o__; f__; g__	1375	0.882642	1	-155.351	0.00211872	0.908565	1	-154.622	0.00680129	0.0768421	0.672299	0.234691	0.683695	0.576915	0.213674	0.62761
k__Bacteria; p__Proteobacteria; c__Betaproteobacteria; o__Burkholderiales; f__; g__	1375	0.882691	1	-718.43	0.000458763	0.0523731	1	-712.528	0.00867084	0.446483	0.763545	0.585871	0.702637	0.00637064	0.356403	0.20774
k__Bacteria; p__Firmicutes; c__Bacilli; o__Bacillales; f__Bacillaceae; g__Salinibacillus	1375	0.890913	1	-21.0675	0.0145938	1	1	-22.2759	-0.0419279	0.673463	0.796437	0.909236	0.930085	0.259229	0.962208	0.333326
k__Bacteria; p__Bacteroidetes; c__Bacteroidia; o__Bacteroidales; f__[Barnesiellaceae]; g__Barnesiella	1375	0.890913	1	-21.0675	0.0145938	1	1	-21.5613	-0.00850178	0.919433	0.929641	0.981957	0.975553	0.52286	0.888642	0.271507
k__Bacteria; p__Proteobacteria; c__Alphaproteobacteria; o__BD7-3; f__; g__	1375	0.890913	1	-21.0675	0.0145938	0.999978	1	-21.3278	0.00241974	0.829083	0.894299	0.951548	0.970283	0.374477	0.632038	0.172961
k__Bacteria; p__Proteobacteria; c__Alphaproteobacteria; o__Rhizobiales; f__Phyllobacteriaceae; g__Phyllobacterium	1375	0.890913	1	-21.0675	0.0145938	0.996116	1	-21.0712	0.0144224	0.344074	0.674214	0.776461	0.827966	0.7516	0.904647	0.931712
k__Bacteria; p__Firmicutes; c__Bacilli; o__Bacillales; f__Bacillaceae; g__Pontibacillus	1375	0.890913	1	-21.0675	0.0145938	0.41162	1	-18.3274	0.142758	0.9842	0.948391	0.934214	0.983288	0.733608	0.959399	0.131948
k__Bacteria; p__Firmicutes; c__Bacilli; o__Bacillales; f__Bacillaceae; g__Gracilibacillus	1375	0.890913	1	-21.0675	0.0145938	0.433022	1	-18.4231	0.138283	0.978273	0.945312	0.936098	0.982568	0.701085	0.928597	0.146531
k__Bacteria; p__Proteobacteria; c__Gammaproteobacteria; o__Oceanospirillales; f__Halomonadaceae; g__Halomonas	1375	0.890913	1	-21.0675	0.0145938	0.0987918	1	-16.0396	0.249767	0.952006	0.927556	0.808095	0.980589	0.315111	0.556913	0.0219175
k__Bacteria; p__Proteobacteria; c__Deltaproteobacteria; o__GMD14H09; f__; g__	1375	0.890913	1	-21.0675	0.0145938	1	1	-21.4183	-0.00181371	0.941362	0.942124	0.97549	0.978506	0.548894	0.489195	0.414402
k__Bacteria; p__Firmicutes; c__Clostridia; o__Clostridiales; f__Lachnospiraceae; g__Coprococcus	1375	0.890913	1	-21.0675	0.0145938	0.690934	1	-19.4322	0.0910831	0.152089	0.260229	0.0817616	0.53925	0.371831	0.750045	0.328893
k__Bacteria; p__Proteobacteria; c__Betaproteobacteria; o__Rhodocyclales; f__Rhodocyclaceae; g__Azospira	1375	0.890913	1	-21.0675	0.0145938	1	1	-21.5005	-0.00565947	0.853283	0.878799	0.964989	0.95321	0.582101	0.530974	0.385389
k__Bacteria; p__Proteobacteria; c__Betaproteobacteria; o__Burkholderiales; f__Comamonadaceae; g__Variovorax	1375	0.911806	1	-53.9653	0.00490494	0.468768	1	-51.4285	0.0516837	0.598395	0.90134	0.755444	0.755233	0.24639	0.314868	0.177574
k__Bacteria; p__Proteobacteria; c__Alphaproteobacteria; o__Caulobacterales; f__Caulobacteraceae; g__Phenylobacterium	1375	0.912468	1	-73.2702	0.00359717	0.818468	1	-72.0733	0.0198738	0.846704	0.892027	0.790176	0.831053	0.356679	0.342524	0.268327
k__Bacteria; p__Firmicutes; c__Bacilli; o__Bacillales; f__Staphylococcaceae; g__Macrococcus	1375	0.913831	1	-48.8894	0.00531939	0.887458	1	-47.988	0.0236572	0.267655	0.879041	0.526623	0.655077	0.20612	0.812774	0.926227
k__Bacteria; p__Firmicutes; c__Clostridia; o__Clostridiales; f__[Tissierellaceae]; g__GW-34	1375	0.913831	1	-48.8894	0.00531939	0.622436	1	-46.9498	0.0447813	0.868202	0.984158	0.916177	0.924765	0.121528	0.026476	0.438646
k__Bacteria; p__Acidobacteria; c__Acidobacteriia; o__Acidobacteriales; f__Koribacteraceae; g__Candidatus Koribacter	1375	0.913831	1	-48.8894	0.00531939	0.964533	1	-48.44	0.0144614	0.0997096	0.592615	0.403874	0.597763	0.353375	0.46404	0.876474
k__Bacteria; p__Proteobacteria; c__Betaproteobacteria; o__Neisseriales; f__Neisseriaceae; g__Kingella	1375	0.913831	1	-48.8894	0.00531939	0.992434	1	-48.7576	0.00799977	0.0875444	0.605513	0.415059	0.589527	0.518964	0.561677	0.75348
k__Bacteria; p__Proteobacteria; c__Alphaproteobacteria; o__Rhizobiales; f__Hyphomicrobiaceae; g__Hyphomicrobium	1375	0.922845	1	-32.8338	0.00728534	0.999305	1	-32.9069	0.00507505	0.27829	0.699186	0.522198	0.72827	0.312061	0.941798	0.98334
k__Bacteria; p__Firmicutes; c__Clostridia; o__Clostridiales; f__Lachnospiraceae; g__Butyrivibrio	1375	0.922845	1	-32.8338	0.00728534	1	1	-33.4163	-0.0103251	0.901323	0.905579	0.832913	0.961555	0.613502	0.93291	0.158595
k__Bacteria; p__Actinobacteria; c__Actinobacteria; o__Actinomycetales; f__Nocardioidaceae; g__	1375	0.922845	1	-32.8338	0.00728534	0.927896	1	-32.1204	0.0288552	0.784693	0.994152	0.937929	0.867992	0.234347	0.578748	0.254237
k__Bacteria; p__[Thermi]; c__Deinococci; o__Deinococcales; f__Deinococcaceae; g__Deinococcus	1375	0.922845	1	-32.8338	0.00728534	1	1	-34.0946	-0.0308332	0.554832	0.997275	0.538705	0.843693	0.309063	0.485438	0.849635
k__Bacteria; p__Proteobacteria; c__Alphaproteobacteria; o__Rhizobiales; f__Bradyrhizobiaceae; g__Bosea	1375	0.922845	1	-32.8338	0.00728534	0.756381	1	-31.3716	0.0514952	0.930537	0.938336	0.934195	0.938735	0.955808	0.0491193	0.69036
k__Bacteria; p__Proteobacteria; c__Alphaproteobacteria; o__Rhodobacterales; f__Rhodobacteraceae; g__Rhodobacter	1375	0.922845	1	-32.8338	0.00728534	1	1	-33.6333	-0.0168872	0.811496	0.93828	0.809067	0.918647	0.713342	0.714556	0.280413
k__Bacteria; p__Proteobacteria; c__Alphaproteobacteria; o__Rickettsiales; f__mitochondria; g__Gyrocarpus	1375	0.922845	1	-32.8338	0.00728534	1	1	-33.4114	-0.0101774	0.760692	0.967077	0.832969	0.879242	0.886893	0.814669	0.300236
k__Bacteria; p__Bacteroidetes; c__Flavobacteriia; o__Flavobacteriales; f__Flavobacteriaceae; g__Capnocytophaga	1375	0.928252	1	-217.827	0.00104768	0.62306	1	-215.857	0.0100832	0.0658902	0.375803	0.498322	0.743982	0.345847	0.0984779	0.391384
k__Bacteria; p__Bacteroidetes; c__Bacteroidia; o__Bacteroidales; f__[Paraprevotellaceae]; g__Paraprevotella	1375	0.934043	1	-943.415	0.00022768	0.52893	1	-941.072	0.0027112	0.582279	0.94695	0.993864	0.816341	0.0728932	0.173454	0.325466
k__Bacteria; p__Bacteroidetes; c__Cytophagia; o__Cytophagales; f__Cytophagaceae; g__	1375	0.938177	1	-14.8597	0.0136068	0.684481	1	-13.0935	0.130847	0.439227	0.812388	0.95768	0.885263	0.992196	0.46381	0.536153
k__Bacteria; p__Proteobacteria; c__Deltaproteobacteria; o__Bdellovibrionales; f__Bacteriovoracaceae; g__	1375	0.938177	1	-14.8597	0.0136068	0.772818	1	-13.4241	0.108903	0.964807	0.945208	0.945753	0.981056	0.902149	0.606333	0.376778
k__Bacteria; p__Actinobacteria; c__Actinobacteria; o__Actinomycetales; f__Micromonosporaceae; g__Micromonospora	1375	0.938177	1	-14.8597	0.0136068	0.992967	1	-14.6819	0.0254069	0.960645	0.937984	0.944872	0.981238	0.75568	0.916648	0.23411
k__Bacteria; p__Proteobacteria; c__Betaproteobacteria; o__Burkholderiales; f__Comamonadaceae; g__Hydrogenophaga	1375	0.938177	1	-14.8597	0.0136068	0.708738	1	-13.1833	0.124889	0.9886	0.959794	0.949808	0.98681	0.687919	0.644667	0.314004
k__Bacteria; p__Bacteroidetes; c__Flavobacteriia; o__Flavobacteriales; f__[Weeksellaceae]; g__Weeksella	1375	0.938177	1	-14.8597	0.0136068	0.768354	1	-13.407	0.110037	0.315062	0.725554	0.716156	0.84735	0.980739	0.788295	0.573274
k__Bacteria; p__Proteobacteria; c__Alphaproteobacteria; o__Rhodospirillales; f__Rhodospirillaceae; g__Azospirillum	1375	0.938177	1	-14.8597	0.0136068	0.825509	1	-13.6318	0.095112	0.98323	0.964124	0.964247	0.991401	0.623608	0.482602	0.0708016
k__Bacteria; p__Proteobacteria; c__Gammaproteobacteria; o__Xanthomonadales; f__Xanthomonadaceae; g__Dokdonella	1375	0.938177	1	-14.8597	0.0136068	0.999814	1	-14.9582	0.00706932	0.915481	0.920431	0.967914	0.968629	0.503749	0.165444	0.771078
k__Bacteria; p__Actinobacteria; c__Actinobacteria; o__Actinomycetales; f__Microbacteriaceae; g__Agromyces	1375	0.938177	1	-14.8597	0.0136068	0.579925	1	-12.7036	0.156726	0.989539	0.960124	0.948859	0.988035	0.713621	0.78637	0.135426
k__Bacteria; p__Bacteroidetes; c__Cytophagia; o__Cytophagales; f__Cytophagaceae; g__Emticicia	1375	0.938177	1	-14.8597	0.0136068	0.434954	1	-12.1167	0.195686	0.989403	0.98051	0.959906	0.993014	0.754733	0.253177	0.317151
k__Bacteria; p__Firmicutes; c__Clostridia; o__Clostridiales; f__[Tissierellaceae]; g__Sedimentibacter	1375	0.938177	1	-14.8597	0.0136068	1	1	-15.0765	-0.000786582	0.441186	0.777085	0.87549	0.87554	0.64021	0.818615	0.877734
k__Bacteria; p__Bacteroidetes; c__Flavobacteriia; o__Flavobacteriales; f__Flavobacteriaceae; g__Aequorivita	1375	0.938177	1	-14.8597	0.0136068	0.776444	1	-13.438	0.107979	0.949467	0.948507	0.943157	0.977752	0.992436	0.43202	0.47801
k__Bacteria; p__Firmicutes; c__Clostridia; o__Clostridiales; f__Ruminococcaceae; g__	1375	0.938177	1	-14.8597	0.0136068	0.0271676	1	-7.94956	0.472305	0.922359	0.969087	0.803244	0.995434	0.650564	0.443693	0.0111877
k__Bacteria; p__Proteobacteria; c__Deltaproteobacteria; o__Desulfuromonadales; f__Geobacteraceae; g__Geobacter	1375	0.93884	1	-43.7409	0.00462829	0.99993	1	-43.8678	0.00173869	0.245806	0.680216	0.753499	0.705351	0.704553	0.713517	0.956039
k__Bacteria; p__Proteobacteria; c__Gammaproteobacteria; o__Xanthomonadales; f__Xanthomonadaceae; g__Pseudoxanthomonas	1375	0.93884	1	-43.7409	0.00462829	0.977085	1	-43.3463	0.0136073	0.396312	0.908788	0.749738	0.719223	0.995166	0.69898	0.480438
k__Bacteria; p__Proteobacteria; c__Alphaproteobacteria; o__Rhizobiales; f__Rhizobiaceae; g__Agrobacterium	1375	0.940942	1	-180.707	0.00109618	0.994398	1	-180.554	0.00194651	0.0686793	0.339322	0.442567	0.95337	0.304689	0.902955	0.958031
k__Bacteria; p__Actinobacteria; c__Actinobacteria; o__Actinomycetales; f__Actinomycetaceae; g__Actinomyces	1375	0.948806	1	-942.975	0.000189708	0.038843	1	-936.515	0.00703859	0.610323	0.71236	0.825521	0.893615	0.182803	0.00839705	0.0491047
k__Bacteria; p__Proteobacteria; c__Betaproteobacteria; o__Burkholderiales; f__Alcaligenaceae; g__Achromobacter	1375	0.951545	1	-290.898	0.000590983	0.777133	1	-289.446	0.00557947	0.0498331	0.592772	0.646856	0.516804	0.570795	0.0924508	0.303206
k__Bacteria; p__Proteobacteria; c__Betaproteobacteria; o__Burkholderiales; f__Comamonadaceae; g__Delftia	1375	0.954777	1	-375.772	0.000435571	0.895092	1	-374.81	0.00299561	0.198279	0.732163	0.646089	0.572645	0.276049	0.679151	0.542897
k__Bacteria; p__Bacteroidetes; c__Bacteroidia; o__Bacteroidales; f__[Paraprevotellaceae]; g__[Prevotella]	1375	0.954908	1	-737.393	0.000221557	0.58439	1	-735.212	0.00317814	0.083838	0.668742	0.506326	0.621375	0.0570937	0.668211	0.564889
k__Bacteria; p__Proteobacteria; c__Betaproteobacteria; o__Burkholderiales; f__Comamonadaceae; g__Alicycliphilus	1375	0.958785	1	-326.869	0.000468751	0.880712	1	-325.828	0.00365217	0.073393	0.510899	0.432721	0.547693	0.12444	0.861897	0.892255
k__Bacteria; p__Actinobacteria; c__Actinobacteria; o__Actinomycetales; f__Nocardioidaceae; g__Nocardioides	1375	0.976374	1	-8.12211	0.0126112	0.018207	1	-0.587249	0.928609	0.920881	0.965082	0.870638	0.914139	0.628906	0.748472	0.700928
k__Bacteria; p__Verrucomicrobia; c__Verruco-5; o__WCHB1-41; f__RFP12; g__	1375	0.976374	1	-8.12211	0.0126112	1	1	-8.51905	-0.0356441	0.577548	0.441389	0.167695	0.762938	0.651998	0.789268	0.715573
k__Bacteria; p__Bacteroidetes; c__Cytophagia; o__Cytophagales; f__Cytophagaceae; g__Leadbetterella	1375	0.976374	1	-8.12211	0.0126112	0.90056	1	-7.12656	0.133638	0.499877	0.861868	0.839511	0.884258	0.999026	0.510587	0.765893
k__Bacteria; p__Proteobacteria; c__Betaproteobacteria; o__Rhodocyclales; f__Rhodocyclaceae; g__Thauera	1375	0.976374	1	-8.12211	0.0126112	0.943128	1	-7.36304	0.104889	0.773904	0.977779	0.93621	0.965438	0.999991	0.794002	0.967791
k__Bacteria; p__Proteobacteria; c__Betaproteobacteria; o__Rhodocyclales; f__Rhodocyclaceae; g__Georgfuchsia	1375	0.976374	1	-8.12211	0.0126112	0.943128	1	-7.36304	0.104889	0.773904	0.977779	0.93621	0.965438	0.999991	0.794002	0.967791
k__Bacteria; p__Bacteroidetes; c__Flavobacteriia; o__Flavobacteriales; f__Flavobacteriaceae; g__Myroides	1375	0.976374	1	-8.12211	0.0126112	0.943775	1	-7.36718	0.104386	0.976732	0.962301	0.964117	0.987937	0.894018	0.759043	0.454214
k__Bacteria; p__Proteobacteria; c__Alphaproteobacteria; o__Rickettsiales; f__; g__	1375	0.976374	1	-8.12211	0.0126112	0.72922	1	-6.42061	0.219458	0.591552	0.71135	0.527095	0.867632	0.989376	0.332545	0.482108
k__Bacteria; p__Proteobacteria; c__Alphaproteobacteria; o__Rhodobacterales; f__Rhodobacteraceae; g__Rubellimicrobium	1375	0.976374	1	-8.12211	0.0126112	0.972294	1	-7.58165	0.0783134	0.446076	0.63045	0.210038	0.84502	0.905376	0.634072	0.990177
k__Bacteria; p__Chloroflexi; c__TK10; o__AKYG885; f__5B-12; g__	1375	0.976374	1	-8.12211	0.0126112	0.637141	1	-6.07953	0.260924	0.683207	0.793221	0.69107	0.937602	0.919896	0.283787	0.292397
k__Bacteria; p__Firmicutes; c__Clostridia; o__Clostridiales; f__Veillonellaceae; g__Pectinatus	1375	0.976374	1	-8.12211	0.0126112	0.930298	1	-7.28527	0.114344	0.262568	0.670924	0.423815	0.784249	0.730292	0.884001	0.367095
k__Bacteria; p__Proteobacteria; c__Gammaproteobacteria; o__Legionellales; f__; g__	1375	0.976374	1	-8.12211	0.0126112	1	1	-8.73155	-0.0614775	0.728461	0.700677	0.579529	0.907026	0.627772	0.834497	0.405775
k__Bacteria; p__Chloroflexi; c__Anaerolineae; o__Anaerolineales; f__Anaerolinaceae; g__	1375	0.976374	1	-8.12211	0.0126112	0.249405	1	-4.30154	0.47707	0.979908	0.989026	0.959488	0.996909	0.813874	0.254274	0.40913
k__Bacteria; p__Proteobacteria; c__Gammaproteobacteria; o__Chromatiales; f__Ectothiorhodospiraceae; g__	1375	0.976374	1	-8.12211	0.0126112	0.916724	1	-7.2098	0.123518	0.885297	0.935556	0.924582	0.990793	0.332741	0.388368	0.0846538
k__Bacteria; p__Proteobacteria; c__Gammaproteobacteria; o__Pasteurellales; f__; g__	1375	0.976374	1	-8.12211	0.0126112	0.0158694	1	-0.409673	0.950197		1		1			0.0293659
k__Bacteria; p__Proteobacteria; c__Deltaproteobacteria; o__Bdellovibrionales; f__Bdellovibrionaceae; g__Bdellovibrio	1375	0.976374	1	-8.12211	0.0126112	0.376451	1	-5.00925	0.391035	0.978383	0.973899	0.980289	0.989383	0.733036	0.147641	0.280892
k__Bacteria; p__Proteobacteria; c__Alphaproteobacteria; o__Rhizobiales; f__Phyllobacteriaceae; g__Mesorhizobium	1375	0.976374	1	-8.12211	0.0126112	0.877662	1	-7.01745	0.146902	0.536933	0.785057	0.697392	0.878247	0.993094	0.532636	0.760357
k__Bacteria; p__Proteobacteria; c__Alphaproteobacteria; o__Sphingomonadales; f__Erythrobacteraceae; g__Erythrobacter	1375	0.976374	1	-8.12211	0.0126112	0.877662	1	-7.01745	0.146902	0.536933	0.785057	0.697392	0.878247	0.993094	0.532636	0.760357
k__Bacteria; p__Gemmatimonadetes; c__Gemmatimonadetes; o__Gemmatimonadales; f__; g__	1375	0.976374	1	-8.12211	0.0126112	0.899187	1	-7.11975	0.134465	0.981603	0.967708	0.969408	0.987791	0.804283	0.308372	0.712064
k__Bacteria; p__Proteobacteria; c__Alphaproteobacteria; o__Rickettsiales; f__mitochondria; g__Acanthamoeba	1375	0.976374	1	-8.12211	0.0126112	0.772026	1	-6.58222	0.199812	0.591299	0.672638	0.432052	0.868516	0.972805	0.338539	0.514137
k__Bacteria; p__Proteobacteria; c__Alphaproteobacteria; o__Caulobacterales; f__; g__	1375	0.976374	1	-8.12211	0.0126112	0.988157	1	-7.76128	0.0564757	0.83762	0.536703	0.24804	0.610558	0.873907	0.641105	0.89469
k__Bacteria; p__Proteobacteria; c__Alphaproteobacteria; o__Rickettsiales; f__Rickettsiaceae; g__Wolbachia	1375	0.976374	1	-8.12211	0.0126112	0.812419	1	-6.74011	0.180618	0.89728	0.945487	0.930294	0.993599	0.325513	0.348384	0.0648474
k__Bacteria; p__Spirochaetes; c__Spirochaetes; o__Sphaerochaetales; f__Sphaerochaetaceae; g__Sphaerochaeta	1375	0.976374	1	-8.12211	0.0126112	0.982551	1	-7.68766	0.0654257	0.932636	0.941881	0.997707	0.987485	0.378667	0.75016	0.175558
k__Bacteria; p__Proteobacteria; c__Deltaproteobacteria; o__Myxococcales; f__Myxococcaceae; g__Myxococcus	1375	0.976374	1	-8.12211	0.0126112	0.85572	1	-6.91981	0.158772	0.969754	0.953477	0.967125	0.991889	0.380257	0.660193	0.117954
k__Bacteria; p__Actinobacteria; c__Actinobacteria; o__Actinomycetales; f__Micromonosporaceae; g__Verrucosispora	1375	0.976374	1	-8.12211	0.0126112	0.985943	1	-7.73023	0.0602508	0.951522	0.942096	0.971302	0.9846	0.419401	0.925601	0.250272
k__Bacteria; p__Proteobacteria; c__Gammaproteobacteria; o__Enterobacteriales; f__Enterobacteriaceae; g__Enterobacter	1375	0.98636	1	-712.211	9.96792e-05	0.867276	1	-711.027	0.00176239	0.110748	0.724302	0.557256	0.608373	0.187962	0.988937	0.319958
k__Bacteria; p__Actinobacteria; c__Actinobacteria; o__Bifidobacteriales; f__Bifidobacteriaceae; g__Alloscardovia	1375	0.994065	1	-191.276	0.000210512	0.877649	1	-190.107	0.00631654	0.0257496	0.469147	0.234323	0.76062	0.14589	0.528061	0.493626
k__Bacteria; p__Actinobacteria; c__Actinobacteria; o__Actinomycetales; f__Micrococcaceae; g__Kocuria	1375	0.996906	1	-201.484	0.000128706	0.100374	1	-196.193	0.0263854	0.00625716	0.22567	0.367882	0.583282	0.00450868	0.492158	0.569199
k__Bacteria; p__Proteobacteria; c__Alphaproteobacteria; o__Sphingomonadales; f__Sphingomonadaceae; g__Sphingomonas	1375	0.998133	1	-291.052	6.34373e-05	0.692476	1	-289.129	0.00667059	0.278965	0.953872	0.820414	0.731885	0.849362	0.0631043	0.757673
k__Bacteria; p__Firmicutes; c__Clostridia; o__Clostridiales; f__[Tissierellaceae]; g__Helcococcus	1375	1	1	-163.288	-0.00157566	0.00509115	1	-153.779	0.0567463	0.181011	0.638178	0.482347	0.838431	7.11722e-05	0.382676	0.545374
k__Bacteria; p__Bacteroidetes; c__Flavobacteriia; o__Flavobacteriales; f__[Weeksellaceae]; g__	1375	1	1	-310.753	-0.000160415	0.15096	1	-305.99	0.0151701	0.0940121	0.492442	0.753845	0.746833	0.00319082	0.81922	0.853769
k__Bacteria; p__TM7; c__TM7-3; o__; f__; g__	1375	1	1	-221.307	-1.94593e-05	0.289842	1	-217.628	0.0166022	0.120671	0.651582	0.519318	0.784543	0.275363	0.0148164	0.266446
k__Bacteria; p__Bacteroidetes; c__Sphingobacteriia; o__Sphingobacteriales; f__Sphingobacteriaceae; g__Sphingobacterium	1375	1	1	-383.46	-0.000396217	0.396293	1	-380.185	0.00814643	0.148881	0.560502	0.767893	0.841727	0.617143	0.0833099	0.06252
k__Archaea; p__Euryarchaeota; c__Methanobacteria; o__Methanobacteriales; f__Methanobacteriaceae; g__Methanosphaera	1375	1	1	-177.666	-0.00158332	0.436063	1	-174.442	0.0165915	0.0671482	0.483307	0.322287	0.722527	0.79477	0.0173377	0.217942
k__Bacteria; p__Proteobacteria; c__Gammaproteobacteria; o__Aeromonadales; f__Succinivibrionaceae; g__Succinivibrio	1375	1	1	-234.438	-0.00147755	0.683601	1	-232.117	0.00843436	0.009917	0.323258	0.288416	0.660766	0.0552617	0.877031	0.225285
k__Bacteria; p__Firmicutes; c__Clostridia; o__Clostridiales; f__Lachnospiraceae; g__Epulopiscium	1375	1	1	-353.617	-0.00100003	0.82952	1	-351.847	0.00400948	0.117713	0.641469	0.576583	0.815311	0.0761304	0.741998	0.637587
k__Bacteria; p__Proteobacteria; c__Gammaproteobacteria; o__Enterobacteriales; f__Enterobacteriaceae; g__Escherichia	1375	1	1	-125.159	-0.00163315	0.896117	1	-123.834	0.00897258	0.0228355	0.318103	0.190419	0.740793	0.1355	0.644624	0.635334
k__Bacteria; p__Firmicutes; c__Clostridia; o__Clostridiales; f__[Tissierellaceae]; g__Gallicola	1375	1	1	-188.158	-0.00152925	0.899056	1	-186.764	0.00589095	0.00858976	0.338075	0.283849	0.554055	0.576063	0.754418	0.0750616
k__Bacteria; p__Proteobacteria; c__Betaproteobacteria; o__Burkholderiales; f__Comamonadaceae; g__Limnohabitans	1375	1	1	-125.159	-0.00163315	0.985374	1	-124.452	0.00402644	0.281035	0.620392	0.538248	0.964096	0.256822	0.804084	0.421384
k__Bacteria; p__Firmicutes; c__Clostridia; o__Clostridiales; f__Ruminococcaceae; g__Butyricicoccus	1375	1	1	-188.158	-0.00152925	0.991417	1	-187.459	0.00219274	0.337555	0.768945	0.723049	0.821009	0.900693	0.799238	0.256395
k__Bacteria; p__Proteobacteria; c__Alphaproteobacteria; o__Rhizobiales; f__Bradyrhizobiaceae; g__	1375	1	1	-231.083	-0.000693643	0.995168	1	-230.59	0.00144506	0.0483634	0.544096	0.623491	0.559725	0.235081	0.799965	0.834758
k__Bacteria; p__Proteobacteria; c__Alphaproteobacteria; o__Rhizobiales; f__Methylobacteriaceae; g__Methylobacterium	1375	1	1	-129.153	-0.00177806	0.996571	1	-128.629	0.0022866	0.0513742	0.432719	0.277004	0.773639	0.815608	0.517534	0.265482
k__Bacteria; p__Firmicutes; c__Clostridia; o__Clostridiales; f__Eubacteriaceae; g__Anaerofustis	1375	1	1	-255.852	-0.000329325	0.998202	1	-255.534	0.000915622	0.110693	0.44557	0.719655	0.840651	0.354073	0.939541	0.683883
k__Bacteria; p__Proteobacteria; c__Alphaproteobacteria; o__Rhizobiales; f__Rhizobiaceae; g__	1375	1	1	-237.252	-4.20365e-05	1	1	-237.328	-0.000364367	0.0868923	0.568112	0.858075	0.6172	0.854123	0.719142	0.95276
