# Supplementary material for: Gut microbiota diversity across ethnicities in the United States
Source: PLoS Biol. 2018 Dec 4;16(12):e2006842. doi: 10.1371/journal.pbio.2006842 (PMC6279019; doi:10.1371/journal.pbio.2006842)
Supplement: S7 Table — Variants in red indicate the variant has at least one FST above the 95th percentile for high differentiation between at least one pair of populations. Columns I–BU represent the values for calculating variant FST and percentiles. The first two spaces indicate the two superpopulations being compared. FST indicates the rate of differentiation for that variant between that pair of populations. Higher indicates the number of variants genome-wide with a higher FST, and total indicates the total genome-wide variants examined. The columns with chromosome indicate the number of variants with higher FST and total variants on the same chromosome as the variant of interest. Percent indicates the number of variants with a higher FST divided by the total number of variants. FST, fixation index. (XLSX) [file pbio.2006842.s011.xlsx]

## Sheet: superpopulation_fst_by_variant
	chr	pos	rs	taxa	v1	v2	info	AFR_AMR_chromosome_higher	AFR_AMR_chromosome_percent	AFR_AMR_chromosome_total	AFR_AMR_fst	AFR_AMR_higher	AFR_AMR_percent	AFR_AMR_total	AFR_EAS_chromosome_higher	AFR_EAS_chromosome_percent	AFR_EAS_chromosome_total	AFR_EAS_fst	AFR_EAS_higher	AFR_EAS_percent	AFR_EAS_total	AFR_EUR_chromosome_higher	AFR_EUR_chromosome_percent	AFR_EUR_chromosome_total	AFR_EUR_fst	AFR_EUR_higher	AFR_EUR_percent	AFR_EUR_total	AFR_SAS_chromosome_higher	AFR_SAS_chromosome_percent	AFR_SAS_chromosome_total	AFR_SAS_fst	AFR_SAS_higher	AFR_SAS_percent	AFR_SAS_total	AMR_EAS_chromosome_higher	AMR_EAS_chromosome_percent	AMR_EAS_chromosome_total	AMR_EAS_fst	AMR_EAS_higher	AMR_EAS_percent	AMR_EAS_total	AMR_EUR_chromosome_higher	AMR_EUR_chromosome_percent	AMR_EUR_chromosome_total	AMR_EUR_fst	AMR_EUR_higher	AMR_EUR_percent	AMR_EUR_total
0	1	66166499	rs7524581	Clostridiaceae	T	C	CSQ=C|intergenic_variant|MODIFIER|||||||||||||||rs7524581||||||||||0.5645|0.6581|0.5288|0.1786|0.6491|0.774|||||||||||||||21124955||||	540681	0.571816	945551	0.0334988	6934799	0.573965	12082258	40871	0.0432245	945551	0.375077	506119	0.0418894	12082258	913135	0.965717	945551	-0.000667398	11670101	0.965887	12082258	638545	0.675315	945551	0.0310765	8113759	0.671543	12082258	20071	0.0212268	945551	0.244582	248399	0.020559	12082258	159238	0.168408	945551	0.0284804	1982192	0.164058	12082258
1	1	76787267	rs17098734	Rikenellaceae	A	G	CSQ=G|intron_variant|MODIFIER|ST6GALNAC3|ENSG00000184005|Transcript|ENST00000328299|protein_coding||2/4||||||||rs17098734||1||HGNC|19343|||||0.1579|0.388|0.0778|0|0.1372|0.0879|||||||||||||||||||,G|intron_variant&non_coding_transcript_variant|MODIFIER|ST6GALNAC3|ENSG00000184005|Transcript|ENST00000464140|processed_transcript||1/2||||||||rs17098734||1||HGNC|19343|||||0.1579|0.388|0.0778|0|0.1372|0…	79631	0.0842165	945551	0.209737	1003600	0.0830639	12082258	46444	0.0491185	945551	0.35795	572991	0.0474242	12082258	178981	0.189288	945551	0.143981	2251014	0.186307	12082258	91963	0.0972586	945551	0.208174	1156573	0.0957249	12082258	133723	0.141423	945551	0.0925763	1693807	0.14019	12082258	260160	0.275141	945551	0.0162124	3275801	0.271125	12082258
2	1	119944761	rs147600757	Rikenellaceae	G	A	CSQ=A|intergenic_variant|MODIFIER|||||||||||||||rs147600757||||||||||0.0627|0.0227|0.1052|0.0456|0.0477|0.1196|||||||||||||||||||	330387	0.349412	945551	0.0665032	4232779	0.35033	12082258	793584	0.839282	945551	0.00746958	10097886	0.835761	12082258	785828	0.831079	945551	0.00876207	10055576	0.83226	12082258	344266	0.36409	945551	0.0746357	4365166	0.361287	12082258	373421	0.394924	945551	0.025658	4794667	0.396835	12082258	190744	0.201728	945551	0.0234102	2387975	0.197643	12082258
3	1	165470814	rs185902	Clostridiaceae	T	C	CSQ=C|non_coding_transcript_exon_variant|MODIFIER|RP11-280O1.2|ENSG00000237463|Transcript|ENST00000415000|antisense|2/3||||120|||||rs185902||-1||Clone_based_vega_gene||||||0.5174|0.7617|0.5288|0.3046|0.4563|0.4611|||||||||||||||||||,C|non_coding_transcript_exon_variant|MODIFIER|RP11-280O1.2|ENSG00000237463|Transcript|ENST00000416424|antisense|4/6||||1037|||||rs185902||-1||Clone_based_vega_gene|||…	192477	0.203561	945551	0.115986	2421266	0.200398	12082258	49308	0.0521474	945551	0.3488	611679	0.0506262	12082258	130007	0.137493	945551	0.180839	1626213	0.134595	12082258	123320	0.130421	945551	0.176274	1545002	0.127874	12082258	123994	0.131134	945551	0.0986873	1563411	0.129397	12082258	389059	0.411463	945551	0.00928861	4898921	0.405464	12082258
4	1	175670134	rs7527642	Clostridiaceae	C	A	CSQ=A|intron_variant|MODIFIER|TNR|ENSG00000116147|Transcript|ENST00000263525|protein_coding||1/23||||||||rs7527642||-1||HGNC|11953|||||0.0879|0.0552|0.049|0.1567|0.0596|0.1176|||||||||||||||||||,A|intron_variant|MODIFIER|TNR|ENSG00000116147|Transcript|ENST00000367674|protein_coding||1/22||||||||rs7527642||-1||HGNC|11953|||||0.0879|0.0552|0.049|0.1567|0.0596|0.1176|||||||||||||||||||	911329	0.963807	945551	-0.00082665	11651129	0.964317	12082258	491992	0.520323	945551	0.055179	6273910	0.519266	12082258	920123	0.973108	945551	-0.000795643	11764816	0.973727	12082258	674700	0.713552	945551	0.0246721	8578835	0.710036	12082258	222180	0.234974	945551	0.0551451	2873748	0.237849	12082258	793975	0.839696	945551	-0.000199141	10113048	0.837016	12082258
5	1	246909388	rs143179968	Peptococcaceae	C	T	CSQ=T|intron_variant|MODIFIER|SCCPDH|ENSG00000143653|Transcript|ENST00000366510|protein_coding||5/11||||||||rs143179968||1||HGNC|24275|||||0.1448|0.2088|0.1671|0.1746|0.0706|0.0879|||||||||||||||||||	822069	0.869407	945551	0.0043892	10509310	0.869813	12082258	834612	0.882673	945551	0.00286491	10631303	0.87991	12082258	370211	0.391529	945551	0.0716865	4719397	0.390606	12082258	458117	0.484497	945551	0.0526906	5819186	0.481631	12082258	909026	0.961372	945551	-0.00104316	11603786	0.960399	12082258	98007	0.103651	945551	0.0452404	1206545	0.0998609	12082258
6	10	32669237	rs2505338	Clostridiaceae	T	C	CSQ=C|upstream_gene_variant|MODIFIER|EPC1|ENSG00000120616|Transcript|ENST00000375110|protein_coding||||||||||rs2505338|1511|-1||HGNC|19876|||||0.4860|0.2027|0.4769|0.6925|0.6163|0.5286|||||||||||||||||||,C|upstream_gene_variant|MODIFIER|EPC1|ENSG00000120616|Transcript|ENST00000462470|processed_transcript||||||||||rs2505338|1695|-1||HGNC|19876|||||0.4860|0.2027|0.4769|0.6925|0.6163|0.5286|||||||||…	71518	0.117181	610323	0.162917	1532398	0.12683	12082258	21577	0.0353534	610323	0.394252	439908	0.0364094	12082258	27624	0.0452613	610323	0.305372	576902	0.0477479	12082258	54213	0.0888267	610323	0.210074	1136929	0.0940991	12082258	92322	0.151267	610323	0.0913242	1721883	0.142513	12082258	75131	0.1231	610323	0.0373705	1496731	0.123878	12082258
7	11	79689054	rs641527	Clostridiaceae	G	A	CSQ=A|intergenic_variant|MODIFIER|||||||||||||||rs641527||||||||||0.5288|0.3011|0.5749|0.8651|0.4533|0.5348|||||||||||||||||||	90624	0.151164	599507	0.143493	1843606	0.152588	12082258	9527	0.0158914	599507	0.483081	218649	0.0180967	12082258	319888	0.533585	599507	0.0477998	6458803	0.534569	12082258	150257	0.250634	599507	0.106675	3043611	0.251907	12082258	20589	0.0343432	599507	0.198645	444950	0.0368267	12082258	99665	0.166245	599507	0.0279849	2018583	0.16707	12082258
8	11	93259965	rs2248020	Clostridiaceae	A	C	CSQ=C|intron_variant|MODIFIER|SMCO4|ENSG00000166002|Transcript|ENST00000298966|protein_coding||1/2||||||||rs2248020||-1||HGNC|24810|||||0.7003|0.7557|0.5115|0.6121|0.7922|0.7556|||||||||||||||||||,C|intron_variant|MODIFIER|SMCO4|ENSG00000166002|Transcript|ENST00000526869|protein_coding||1/2||||||||rs2248020||-1|cds_end_NF|HGNC|24810|||||0.7003|0.7557|0.5115|0.6121|0.7922|0.7556|||||||||||||||||||…	109587	0.182795	599507	0.124752	2215153	0.183339	12082258	342763	0.571741	599507	0.0464325	6990732	0.578595	12082258	534468	0.891513	599507	0.00285816	10735393	0.888525	12082258	593753	0.990402	599507	-0.000879853	11972873	0.990947	12082258	271232	0.452425	599507	0.0190436	5565449	0.46063	12082258	3811	0.00635689	599507	0.163805	86359	0.00714759	12082258
9	12	105761662	rs7302174	Clostridiaceae	G	C	CSQ=C|intron_variant|MODIFIER|C12orf75|ENSG00000235162|Transcript|ENST00000443585|protein_coding||5/5||||||||rs7302174||1||HGNC|35164|||||0.1228|0.1415|0.1225|0.001|0.2127|0.1309|||||||||||||||||||,C|downstream_gene_variant|MODIFIER|C12orf75|ENSG00000235162|Transcript|ENST00000546866|retained_intron||||||||||rs7302174|1420|1||HGNC|35164|||||0.1228|0.1415|0.1225|0.001|0.2127|0.1309||||||||||||||||…	538907	0.92761	580963	0.00042715	11212213	0.92799	12082258	151768	0.261235	580963	0.123764	3192914	0.264265	12082258	449805	0.77424	580963	0.0167657	9403412	0.778283	12082258	559917	0.963774	580963	-0.000446655	11625743	0.962216	12082258	48755	0.083921	580963	0.141478	902064	0.0746602	12082258	106215	0.182826	580963	0.0264959	2131166	0.176388	12082258
10	13	75058481	rs4883972	RF39, Family: Unclassified	C	G	CSQ=G|intergenic_variant|MODIFIER|||||||||||||||rs4883972||||||||||0.4177|0.1604|0.4784|0.5942|0.4831|0.4734|||||||||||||||||||	30155	0.0693764	434658	0.224169	882876	0.0730721	12082258	22674	0.0521652	434658	0.341884	641863	0.0531244	12082258	38159	0.0877909	434658	0.219565	1173935	0.0971619	12082258	38470	0.0885064	434658	0.210151	1136402	0.0940554	12082258	177682	0.408786	434658	0.025506	4803894	0.397599	12082258	411368	0.946418	434658	-0.00115393	11458188	0.948348	12082258
11	13	108787335	rs7318523	Clostridiaceae	T	C	CSQ=C|intergenic_variant|MODIFIER|||||||||||||||rs7318523||||||||||0.1585|0.2806|0.0908|0.2173|0.0537|0.089|||||||||||||||||||	101945	0.234541	434658	0.0998257	2869211	0.237473	12082258	357064	0.821483	434658	0.00971502	9913026	0.820461	12082258	68620	0.157871	434658	0.157922	1986781	0.164438	12082258	104776	0.241054	434658	0.10802	3000406	0.248332	12082258	107467	0.247245	434658	0.0550527	2876928	0.238112	12082258	161871	0.37241	434658	0.0094794	4698147	0.388847	12082258
12	14	20884300	rs1760889	Clostridiaceae	G	T	CSQ=T|upstream_gene_variant|MODIFIER|TEP1|ENSG00000129566|Transcript|ENST00000262715|protein_coding||||||||||rs1760889|2720|-1||HGNC|11726|||||0.1120|0.1755|0.0764|0.0675|0.1362|0.0726|||||||||||||||||||,T|downstream_gene_variant|MODIFIER|RNA5SP382|ENSG00000200225|Transcript|ENST00000363355|rRNA||||||||||rs1760889|1043|1||HGNC|43282|||||0.1120|0.1755|0.0764|0.0675|0.1362|0.0726|||||||||||||||||||…	209227	0.529469	395164	0.038552	6352983	0.525811	12082258	216857	0.548777	395164	0.0498574	6698028	0.554369	12082258	341385	0.863907	395164	0.00490194	10457461	0.865522	12082258	212393	0.537481	395164	0.044373	6553350	0.542394	12082258	373024	0.943973	395164	-0.000654458	11362226	0.940406	12082258	107705	0.272558	395164	0.0166031	3180307	0.263221	12082258
13	14	22001947	rs2293702	Clostridiaceae	C	T	CSQ=T|intron_variant|MODIFIER|SALL2|ENSG00000165821|Transcript|ENST00000317492|protein_coding||1/2||||||||rs2293702||-1||HGNC|10526|||||0.3818|0.3487|0.3329|0.3948|0.4433|0.3845|||||||||||||||||||,T|intron_variant|MODIFIER|SALL2|ENSG00000165821|Transcript|ENST00000327430|protein_coding||1/1||||||||rs2293702||-1||HGNC|10526|||||0.3818|0.3487|0.3329|0.3948|0.4433|0.3845|||||||||||||||||||,T|intron_…	377036	0.954125	395164	-0.000562725	11530914	0.954367	12082258	341108	0.863206	395164	0.00366254	10515126	0.870295	12082258	304960	0.77173	395164	0.0177846	9329838	0.772193	12082258	355221	0.89892	395164	0.00183941	10889336	0.901267	12082258	270134	0.6836	395164	0.0069717	8143434	0.673999	12082258	80714	0.204254	395164	0.0239638	2331703	0.192986	12082258
14	14	23956172	rs10148020	Clostridiaceae	C	G	CSQ=G|intron_variant|MODIFIER|NGDN|ENSG00000129460|Transcript|ENST00000556699|protein_coding||2/2||||||||rs10148020||1|cds_start_NF|HGNC|20271|||||0.1024|0.0703|0.1916|0.1131|0.0596|0.1155|||||||||||||||||||	135230	0.342212	395164	0.0699053	4051086	0.335292	12082258	319755	0.80917	395164	0.0102988	9866436	0.816605	12082258	371434	0.939949	395164	-3.62195e-06	11367994	0.940883	12082258	311266	0.787688	395164	0.0115061	9595969	0.79422	12082258	171674	0.434437	395164	0.0233064	5062245	0.418982	12082258	19587	0.0495668	395164	0.0816957	510248	0.0422312	12082258
15	14	32404727	rs1278911	Clostridiaceae	T	A,G	CSQ=A|intergenic_variant|MODIFIER|||||||||||||||rs1278911||||||||||||||||||||||||||||||||||,G|intergenic_variant|MODIFIER|||||||||||||||rs1278911||||||||||0.4661|0.3359|0.5|0.7629|0.3777|0.4029|||||||||||||||||||	166751	0.421979	395164	0.0537515	5019890	0.415476	12082258	24571	0.0621792	395164	0.307449	818070	0.0677084	12082258	350416	0.886761	395164	0.00292226	10727286	0.887854	12082258	320302	0.810555	395164	0.00873014	9874145	0.817243	12082258	34389	0.0870246	395164	0.140835	909848	0.0753045	12082258	68043	0.172189	395164	0.0288605	1950909	0.161469	12082258
16	14	60765245	rs2273623	Clostridiaceae	A	G	CSQ=G|3_prime_UTR_variant|MODIFIER|PPM1A|ENSG00000100614|Transcript|ENST00000395076|protein_coding|6/6||||7624|||||rs2273623||1||HGNC|9275|||||0.4028|0.6838|0.2738|0.1627|0.3221|0.4448|||||||||||||||||||	17806	0.0450598	395164	0.284903	518861	0.042944	12082258	9902	0.025058	395164	0.427317	343109	0.0283978	12082258	35926	0.0909142	395164	0.230889	1066610	0.088279	12082258	94553	0.239275	395164	0.109992	2938149	0.243179	12082258	136257	0.344811	395164	0.0356104	3981541	0.329536	12082258	224782	0.568832	395164	0.00430017	6830592	0.565341	12082258
17	15	33177426	rs347941	Veillonella	C	A	CSQ=A|intron_variant|MODIFIER|FMN1|ENSG00000248905|Transcript|ENST00000334528|protein_coding||12/16||||||||rs347941||-1||HGNC|3768|||||0.3201|0.444|0.1916|0.3591|0.2306|0.2955|||||||||||||||||||,A|intron_variant|MODIFIER|FMN1|ENSG00000248905|Transcript|ENST00000559047|protein_coding||13/17||||||||rs347941||-1||HGNC|3768|||||0.3201|0.444|0.1916|0.3591|0.2306|0.2955|||||||||||||||||||,A|intron_vari…	69041	0.194351	355239	0.127966	2145110	0.177542	12082258	283665	0.798519	355239	0.013951	9609254	0.795319	12082258	113593	0.319765	355239	0.0942281	3666281	0.303443	12082258	194212	0.546708	355239	0.0448415	6519570	0.539599	12082258	76037	0.214045	355239	0.064541	2501323	0.207024	12082258	216265	0.608787	355239	0.00324943	7603370	0.6293	12082258
18	15	90345335	rs2007084	Clostridiaceae	G	A	CSQ=A|intron_variant|MODIFIER|ANPEP|ENSG00000166825|Transcript|ENST00000300060|protein_coding||10/20||||||||rs2007084||-1||HGNC|500|||||0.0349|0.0045|0.0403|0.001|0.0954|0.045||||||||||||||1|24816252&26825526&25805763||||,A|intron_variant&non_coding_transcript_variant|MODIFIER|ANPEP|ENSG00000166825|Transcript|ENST00000558177|processed_transcript||1/5||||||||rs2007084||-1||HGNC|500|||||0.0349|0.00…	198935	0.560003	355239	0.0367789	6546205	0.541803	12082258	322281	0.907223	355239	0.00122701	10956605	0.906834	12082258	114825	0.323233	355239	0.093094	3707822	0.306882	12082258	218718	0.615693	355239	0.0368727	7370422	0.61002	12082258	101978	0.287069	355239	0.0439564	3451753	0.285688	12082258	80570	0.226805	355239	0.0209873	2637157	0.218267	12082258
19	16	10460838	rs7499858	Clostridiaceae	G	A	CSQ=A|intron_variant&non_coding_transcript_variant|MODIFIER|ATF7IP2|ENSG00000166669|Transcript|ENST00000564797|processed_transcript||2/4||||||||rs7499858||1||HGNC|20397|||||0.2256|0.264|0.2435|0.2431|0.1322|0.2393|||||||||||||||||||	357350	0.941252	379654	-4.13003e-06	11332127	0.937915	12082258	356131	0.938041	379654	0.000262208	11326835	0.937477	12082258	199371	0.525139	379654	0.0506571	6203021	0.513399	12082258	350368	0.922861	379654	0.00068444	11177024	0.925077	12082258	368854	0.971553	379654	-0.0011616	11749368	0.972448	12082258	44965	0.118437	379654	0.040398	1376003	0.113886	12082258
20	16	62460017	rs9938742	Clostridiaceae	A	G	CSQ=G|intergenic_variant|MODIFIER|||||||||||||||rs9938742||||||||||0.5769|0.5378|0.4971|0.877|0.4751|0.4816|||||||||||||||||||	342618	0.902448	379654	0.00219159	10837449	0.896972	12082258	43418	0.114362	379654	0.233859	1384568	0.114595	12082258	322981	0.850725	379654	0.00691243	10240282	0.847547	12082258	322745	0.850103	379654	0.00540846	10276710	0.850562	12082258	3315	0.00873163	379654	0.302367	115680	0.00957437	12082258	323678	0.85256	379654	-0.000274594	10262536	0.849389	12082258
21	17	3882309	rs17763551	Clostridiaceae	G	A,C	CSQ=A|intron_variant&non_coding_transcript_variant|MODIFIER|RP11-459C13.1|ENSG00000263312|Transcript|ENST00000571890|lincRNA||1/1||||||||rs17763551||1||Clone_based_vega_gene||||||0.1933|0.1467|0.1715|0.1696|0.1789|0.3108|||||||||||||||||||,C|intron_variant&non_coding_transcript_variant|MODIFIER|RP11-459C13.1|ENSG00000263312|Transcript|ENST00000571890|lincRNA||1/1||||||||rs17763551||1||Clone_based…	301680	0.915513	329520	0.00120763	11018895	0.91199	12082258	303397	0.920724	329520	0.00111782	11045737	0.914211	12082258	293164	0.88967	329520	0.00292722	10726771	0.887812	12082258	122115	0.370584	329520	0.0754394	4324673	0.357936	12082258	319779	0.970439	329520	-0.00115987	11746757	0.972232	12082258	304280	0.923404	329520	-0.00105506	11169480	0.924453	12082258
22	17	59570858	rs4968435	Clostridiaceae	G	A	CSQ=A|intergenic_variant|MODIFIER|||||||||||||||rs4968435||||||||||0.1414|0.2685|0.1527|0.0992|0.0726|0.0757|||||||||||||||||||	186094	0.564743	329520	0.0361398	6620614	0.547962	12082258	126474	0.383813	329520	0.0863544	4473512	0.370255	12082258	83420	0.253156	329520	0.119349	2839863	0.235044	12082258	81552	0.247487	329520	0.114543	2799842	0.231732	12082258	183216	0.556009	329520	0.0121331	6726262	0.556706	12082258	45374	0.137697	329520	0.0323118	1743616	0.144312	12082258
23	18	47886970	rs7236263	Clostridiaceae	T	C	CSQ=C|intergenic_variant|MODIFIER|||||||||||||||rs7236263||||||||||0.2159|0.1929|0.2046|0.0784|0.3429|0.2658|||||||||||||||||||	331544	0.962381	344504	-0.0007413	11608791	0.960813	12082258	187542	0.544383	344504	0.0511639	6587971	0.54526	12082258	164182	0.476575	344504	0.0563164	5725916	0.473911	12082258	266248	0.772844	344504	0.0142849	9348873	0.773769	12082258	64462	0.187115	344504	0.0667558	2421112	0.200386	12082258	33457	0.0971164	344504	0.0444551	1229120	0.101729	12082258
24	19	28117024	rs115795847	Odoribacteraceae	C	A,T	CSQ=A|intergenic_variant|MODIFIER|||||||||||||||rs115795847||||||||||||||||||||||||||||||||||,T|intergenic_variant|MODIFIER|||||||||||||||rs115795847||||||||||0.0793|0.0893|0.0331|0.121|0.0825|0.0521|||||||||||||||||||	194997	0.690541	282383	0.0228276	8449705	0.699348	12082258	241469	0.855112	282383	0.00459046	10388070	0.859779	12082258	272735	0.965834	282383	-0.000619029	11644455	0.963765	12082258	227953	0.807248	282383	0.00916534	9830517	0.813632	12082258	73807	0.261372	282383	0.0471932	3271192	0.270743	12082258	68605	0.24295	282383	0.0193456	2836309	0.23475	12082258
25	2	35947802	rs10221827	Clostridiaceae	C	G	CSQ=G|downstream_gene_variant|MODIFIER|MRPL50P1|ENSG00000234587|Transcript|ENST00000431951|processed_pseudogene||||||||||rs10221827|2023|-1||HGNC|29719|||||0.6755|0.9244|0.7233|0.5|0.6551|0.5072|||||||||||||||||||	149914	0.148411	1010128	0.148812	1752293	0.14503	12082258	47382	0.0469069	1010128	0.377967	495567	0.0410161	12082258	111219	0.110104	1010128	0.208173	1291049	0.106855	12082258	23537	0.023301	1010128	0.372151	261772	0.0216658	12082258	141194	0.139778	1010128	0.0968512	1602104	0.1326	12082258	399441	0.395436	1010128	0.00954576	4685798	0.387825	12082258
26	2	109742307	rs6542797	Clostridiaceae	C	T	CSQ=T|upstream_gene_variant|MODIFIER|SH3RF3|ENSG00000172985|Transcript|ENST00000309415|protein_coding||||||||||rs6542797|3690|1||HGNC|24699|||||0.4607|0.3926|0.3963|0.252|0.6173|0.6524|||||||||||||||||||,T|upstream_gene_variant|MODIFIER|SH3RF3|ENSG00000172985|Transcript|ENST00000418513|protein_coding||||||||||rs6542797|3497|1|cds_end_NF|HGNC|24699|||||0.4607|0.3926|0.3963|0.252|0.6173|0.6524|||||…	998793	0.988779	1010128	-0.00115807	11949845	0.989041	12082258	619327	0.613117	1010128	0.0427429	7335640	0.607141	12082258	305361	0.302299	1010128	0.0952871	3624078	0.29995	12082258	211139	0.209022	1010128	0.125451	2507390	0.207527	12082258	285029	0.282171	1010128	0.0461448	3321174	0.27488	12082258	36223	0.0358598	1010128	0.0921138	404632	0.0334898	12082258
27	2	170657022	rs62171178	Rikenellaceae	C	T	CSQ=T|intron_variant|MODIFIER|SSB|ENSG00000138385|Transcript|ENST00000260956|protein_coding||1/11||||||||rs62171178||1||HGNC|11316|||||0.0405|0.0129|0.0274|0.0238|0.0775|0.0665|||||||||||||||27694960||||,T|intron_variant|MODIFIER|SSB|ENSG00000138385|Transcript|ENST00000409333|protein_coding||1/11||||||||rs62171178||1||HGNC|11316|||||0.0405|0.0129|0.0274|0.0238|0.0775|0.0665|||||||||||||||27694960…	877934	0.869131	1010128	0.00485649	10452832	0.865139	12082258	892629	0.883679	1010128	0.00260651	10662033	0.882454	12082258	518064	0.51287	1010128	0.051189	6153889	0.509333	12082258	592996	0.58705	1010128	0.0400638	7027313	0.581622	12082258	967235	0.957537	1010128	-0.000987066	11560261	0.956796	12082258	217897	0.215712	1010128	0.02189	2523109	0.208828	12082258
28	2	197259243	rs7587067	Clostridiaceae	T	A,C	CSQ=A|intron_variant|MODIFIER|HECW2|ENSG00000138411|Transcript|ENST00000260983|protein_coding||2/28||||||||rs7587067||-1||HGNC|29853|||||||||||||||||||||||||||||,C|intron_variant|MODIFIER|HECW2|ENSG00000138411|Transcript|ENST00000260983|protein_coding||2/28||||||||rs7587067||-1||HGNC|29853||||||0.1982|0.7219|0.8105|0.7326|0.5419|||||||||||||||||||,A|intron_variant|MODIFIER|HECW2|ENSG00000138411|T…	9678	0.00958096	1010128	0.441126	113694	0.00941	12082258	12966	0.012836	1010128	0.54445	126923	0.0105049	12082258	13412	0.0132775	1010128	0.449014	159274	0.0131825	12082258	82319	0.0814936	1010128	0.230112	949859	0.078616	12082258	452227	0.447693	1010128	0.0209492	5330456	0.44118	12082258	920482	0.911253	1010128	-0.000953906	10982361	0.908966	12082258
29	21	27869600	rs2830259	Clostridiaceae	T	C	CSQ=C|intron_variant|MODIFIER|CYYR1|ENSG00000166265|Transcript|ENST00000299340|protein_coding||2/3||||||||rs2830259||-1||HGNC|16274|||||0.2270|0.267|0.1916|0.2063|0.2296|0.2168|||||||||||||||||||,C|intron_variant&non_coding_transcript_variant|MODIFIER|AP001597.1|ENSG00000197934|Transcript|ENST00000357401|antisense||1/3||||||||rs2830259||1||Clone_based_vega_gene||||||0.2270|0.267|0.1916|0.2063|0.2…	131913	0.773756	170484	0.0143191	9405236	0.778434	12082258	140377	0.823403	170484	0.0091523	9959400	0.8243	12082258	151668	0.889632	170484	0.00287513	10733016	0.888329	12082258	143517	0.841821	170484	0.005897	10217945	0.845698	12082258	159201	0.933818	170484	-0.000622442	11347843	0.939215	12082258	109647	0.643151	170484	0.00305536	7671899	0.634972	12082258
30	22	31256733	rs5997791	Clostridiaceae	C	A	CSQ=A|intron_variant|MODIFIER|OSBP2|ENSG00000184792|Transcript|ENST00000332585|protein_coding||2/13||||||||rs5997791||1||HGNC|8504|||||0.3163|0.4992|0.3141|0.2113|0.2594|0.2372|||||||||||||||||||,A|intron_variant|MODIFIER|OSBP2|ENSG00000184792|Transcript|ENST00000382310|protein_coding||2/11||||||||rs5997791||1||HGNC|8504|||||0.3163|0.4992|0.3141|0.2113|0.2594|0.2372|||||||||||||||||||,A|intron_va…	62174	0.36284	171354	0.0660577	4260040	0.352586	12082258	35089	0.204775	171354	0.161557	2357116	0.195089	12082258	43243	0.252361	171354	0.112519	3036898	0.251352	12082258	34533	0.20153	171354	0.133845	2308837	0.191093	12082258	68375	0.399028	171354	0.0263409	4755760	0.393615	12082258	82364	0.480666	171354	0.00613381	5944662	0.492016	12082258
31	22	34473652	rs5754822	Clostridiaceae	A	C	CSQ=C|intron_variant&non_coding_transcript_variant|MODIFIER|LL22NC03-86D4.1|ENSG00000236052|Transcript|ENST00000412218|lincRNA||1/7||||||||rs5754822||1||Clone_based_vega_gene||||||0.4066|0.4637|0.4035|0.4444|0.3201|0.3814|||||||||||||||||||	144664	0.844241	171354	0.00627241	10268992	0.849923	12082258	162336	0.947372	171354	-8.40715e-05	11429439	0.945969	12082258	99882	0.582899	171354	0.0411976	7139538	0.590911	12082258	133749	0.780542	171354	0.0129035	9469325	0.783738	12082258	142624	0.832335	171354	0.00226892	10180208	0.842575	12082258	50805	0.296491	171354	0.0139403	3681114	0.304671	12082258
32	3	102269072	rs16845116	Clostridiaceae	C	G,T	CSQ=G|intergenic_variant|MODIFIER|||||||||||||||rs16845116||||||||||||||||||||||||||||||||||,T|intergenic_variant|MODIFIER|||||||||||||||rs16845116||||||||||0.1104|0.1611|0.0735|0.0228|0.165|0.1022|||||||||||||||||||	505496	0.589883	856943	0.032066	7132622	0.590338	12082258	285762	0.333467	856943	0.0989297	3970353	0.32861	12082258	836414	0.976044	856943	-0.00081093	11782671	0.975204	12082258	668272	0.779832	856943	0.0137203	9391749	0.777317	12082258	316525	0.369365	856943	0.0292736	4466556	0.369679	12082258	107917	0.125933	856943	0.0357912	1566400	0.129645	12082258
33	4	31633529	rs11733214	Clostridiaceae	C	T	CSQ=T|intergenic_variant|MODIFIER|||||||||||||||rs11733214||||||||||0.6883|0.6293|0.5706|0.756|0.7177|0.7515|||||||||||||||||||	746961	0.850156	878616	0.00608397	10287767	0.851477	12082258	590686	0.672291	878616	0.0355236	8102060	0.670575	12082258	683348	0.777755	878616	0.0165624	9415989	0.779324	12082258	571220	0.650136	878616	0.0328892	7888430	0.652894	12082258	154002	0.175278	878616	0.0747257	2162973	0.179021	12082258	88903	0.101185	878616	0.0457338	1189205	0.0984257	12082258
34	4	98967484	rs4699323	Clostridiaceae	G	A	CSQ=A|intron_variant|MODIFIER|STPG2|ENSG00000163116|Transcript|ENST00000295268|protein_coding||5/10||||||||rs4699323||-1||HGNC|28712|||||0.1619|0.0998|0.1931|0.1171|0.2614|0.1677|||||||||||||||||||,A|upstream_gene_variant|MODIFIER|DUTP8|ENSG00000214904|Transcript|ENST00000418412|processed_pseudogene||||||||||rs4699323|2222|1||HGNC|39521|||||0.1619|0.0998|0.1931|0.1171|0.2614|0.1677|||||||||||||||…	484634	0.551588	878616	0.0361321	6621081	0.548	12082258	810824	0.922842	878616	0.000659577	11125996	0.920854	12082258	291366	0.331619	878616	0.0877184	3928010	0.325106	12082258	647472	0.736923	878616	0.0194658	8937588	0.739728	12082258	385195	0.438411	878616	0.0213906	5300906	0.438735	12082258	300592	0.34212	878616	0.0117761	4125646	0.341463	12082258
35	4	111036402	rs1125819	Clostridiaceae	C	T	CSQ=T|intron_variant|MODIFIER|ELOVL6|ENSG00000170522|Transcript|ENST00000302274|protein_coding||1/3||||||||rs1125819||-1||HGNC|15829|||||0.2566|0.2012|0.3271|0.4454|0.1899|0.1554|||||||||||||||||||,T|intron_variant|MODIFIER|ELOVL6|ENSG00000170522|Transcript|ENST00000394607|protein_coding||2/4||||||||rs1125819||-1||HGNC|15829|||||0.2566|0.2012|0.3271|0.4454|0.1899|0.1554|||||||||||||||||||,T|intro…	447787	0.50965	878616	0.0408602	6111248	0.505803	12082258	221435	0.252027	878616	0.130101	3028291	0.250639	12082258	841886	0.958196	878616	-0.000459218	11575458	0.958054	12082258	738817	0.840887	878616	0.00615344	10189301	0.843328	12082258	335195	0.381503	878616	0.0276132	4619187	0.382312	12082258	82783	0.0942198	878616	0.0483402	1111644	0.0920063	12082258
36	5	97251434	rs3909540	Rikenellaceae	G	T	CSQ=T|intron_variant&non_coding_transcript_variant|MODIFIER|RP11-455B3.1|ENSG00000248202|Transcript|ENST00000513288|lincRNA||1/1||||||||rs3909540||1||Clone_based_vega_gene||||||0.1803|0.4584|0.0865|0.0417|0.1153|0.0808|||||||||||||||||||	36541	0.0480614	760298	0.266057	613735	0.0507964	12082258	36321	0.0477721	760298	0.35386	590207	0.0488491	12082258	60252	0.0792479	760298	0.24057	984973	0.0815223	12082258	35391	0.0465489	760298	0.289666	558480	0.0462231	12082258	377280	0.496226	760298	0.0164054	5989351	0.495715	12082258	472993	0.622115	760298	0.00315603	7631080	0.631594	12082258
37	6	29984252	rs9357092	Coriobacteraceae, Genus: Unclassified	G	A	CSQ=A|intron_variant&non_coding_transcript_variant|MODIFIER|ZNRD1-AS1|ENSG00000204623|Transcript|ENST00000376797|antisense||5/11||||||||rs9357092||-1||HGNC|13924|||||0.2338|0.1392|0.3127|0.2927|0.3121|0.1646||||||||||||||1|20593013&20410501&20622878||||,A|intron_variant&non_coding_transcript_variant|MODIFIER|ZNRD1-AS1|ENSG00000204623|Transcript|ENST00000420251|antisense||5/5||||||||rs9357092||-1|…	202901	0.255061	795499	0.0888576	3233151	0.267595	12082258	340867	0.428495	795499	0.068764	5367521	0.444248	12082258	248567	0.312467	795499	0.0843134	4078413	0.337554	12082258	715487	0.899419	795499	0.00168249	10917996	0.903639	12082258	729529	0.917071	795499	-0.000265116	11189601	0.926118	12082258	761953	0.95783	795499	-0.00119342	11598374	0.959951	12082258
38	6	30652872	rs2269706	Clostridiaceae	G	A	CSQ=A|downstream_gene_variant|MODIFIER|NRM|ENSG00000137404|Transcript|ENST00000259953|protein_coding||||||||||rs2269706|2952|-1||HGNC|8003|||||0.1534|0.0658|0.0778|0.256|0.0765|0.2986|0.04615|0.07868|0.1284|0.04891|0.09605|0.2266|0.2741|0.05926|0.08258|0.12|0.3027||||||||,A|synonymous_variant|LOW|PPP1R18|ENSG00000146112|Transcript|ENST00000274853|protein_coding|1/3||||2801|924|308|S|tcC/tcT|rs226…	738603	0.928478	795499	7.31369e-05	11305324	0.935696	12082258	184839	0.232356	795499	0.132832	2961173	0.245084	12082258	741333	0.931909	795499	4.67545e-05	11354730	0.939785	12082258	91613	0.115164	795499	0.178082	1520776	0.125869	12082258	93942	0.118092	795499	0.0994347	1546624	0.128008	12082258	743198	0.934254	795499	-0.00112735	11318175	0.93676	12082258
39	6	48674613	rs10484857	Clostridiaceae	G	A	CSQ=A|intergenic_variant|MODIFIER|||||||||||||||rs10484857||||||||||0.1442|0.2504|0.0865|0.0873|0.0825|0.1636||||||||||||||1|17903300||||	222244	0.279377	795499	0.0810631	3537664	0.292798	12082258	285255	0.358586	795499	0.0853916	4522316	0.374294	12082258	229656	0.288694	795499	0.0910646	3788770	0.313581	12082258	566127	0.711663	795499	0.0212934	8811495	0.729292	12082258	771051	0.969267	795499	-0.00117095	11765344	0.97377	12082258	733613	0.922205	795499	-0.00106276	11180681	0.92538	12082258
40	6	63892824	rs9350764	Clostridiaceae	G	T	CSQ=T|intergenic_variant|MODIFIER|||||||||||||||rs9350764||||||||||0.5998|0.6558|0.6398|0.3462|0.6571|0.6984|||||||||||||||||||	754349	0.948271	795499	-0.000527351	11517292	0.95324	12082258	133465	0.167775	795499	0.174259	2141191	0.177218	12082258	778117	0.97815	795499	-0.000855154	11853933	0.981102	12082258	694606	0.87317	795499	0.00323123	10616751	0.878706	12082258	43515	0.0547015	795499	0.157882	736649	0.0609695	12082258	692141	0.870071	795499	-0.000586972	10567784	0.874653	12082258
41	6	68609591	rs6933411	Clostridiaceae	C	T	CSQ=T|intergenic_variant|MODIFIER|||||||||||||||rs6933411||||||||||0.7091|0.8797|0.7017|0.4415|0.6382|0.8323|||||||||||||||||||	179100	0.225142	795499	0.0996717	2874725	0.237929	12082258	32152	0.0404174	795499	0.364945	544165	0.0450384	12082258	121782	0.153089	795499	0.153604	2064463	0.170867	12082258	646153	0.812261	795499	0.00835618	9920276	0.821061	12082258	64870	0.0815463	795499	0.126562	1087618	0.0900178	12082258	338691	0.425759	795499	0.00778903	5260122	0.435359	12082258
42	6	132567078	rs9321334	Clostridiaceae	A	G	CSQ=G|intergenic_variant|MODIFIER|||||||||||||||rs9321334||||||||||0.3742|0.6157|0.2104|0.2679|0.2525|0.3988|||||||||||||||25317765||||	32116	0.0403721	795499	0.278168	551061	0.0456091	12082258	97865	0.123023	795499	0.215676	1577458	0.13056	12082258	59839	0.075222	795499	0.233376	1045066	0.0864959	12082258	227777	0.286332	795499	0.0891729	3688475	0.30528	12082258	521299	0.655311	795499	0.00758475	8057588	0.666894	12082258	475092	0.597225	795499	0.00376801	7409585	0.613262	12082258
43	6	156670838	rs9397927	Clostridiaceae	C	G	CSQ=G|intergenic_variant|MODIFIER|||||||||||||||rs9397927||||||||||0.3960|0.4191|0.4582|0.5357|0.2555|0.3211|||||||||||||||||||	706934	0.888667	795499	0.00202852	10869794	0.899649	12082258	573792	0.721298	795499	0.0260689	8911333	0.737555	12082258	356262	0.447847	795499	0.0564234	5720360	0.473451	12082258	575453	0.723386	795499	0.0193475	8945399	0.740375	12082258	463006	0.582032	795499	0.0106582	7097541	0.587435	12082258	28327	0.0356091	795499	0.0865508	458417	0.0379413	12082258
44	7	36927501	rs17170765	Clostridiaceae	A	G	CSQ=G|intron_variant|MODIFIER|ELMO1|ENSG00000155849|Transcript|ENST00000310758|protein_coding||17/21||||||||rs17170765||-1||HGNC|16286|||||0.1949|0.1808|0.1326|0.3105|0.1113|0.2249|||||||||||||||||||,G|intron_variant|MODIFIER|ELMO1|ENSG00000155849|Transcript|ENST00000341056|protein_coding||5/9||||||||rs17170765||-1||HGNC|16286|||||0.1949|0.1808|0.1326|0.3105|0.1113|0.2249|||||||||||||||||||,G|int…	600565	0.841804	713426	0.00735597	10134749	0.838812	12082258	421968	0.591467	713426	0.0446346	7167279	0.593207	12082258	551070	0.772428	713426	0.0177976	9328606	0.772091	12082258	606077	0.84953	713426	0.00517768	10309181	0.85325	12082258	113686	0.159352	713426	0.0824356	1938258	0.160422	12082258	530608	0.743746	713426	0.00091908	9108868	0.753904	12082258
45	7	156011879	rs4717021	Clostridiaceae	C	T	CSQ=T|intergenic_variant|MODIFIER|||||||||||||||rs4717021||||||||||0.1865|0.1838|0.2003|0.0427|0.341|0.1697|||||||||||||||||||	674062	0.944824	713426	-0.00022901	11397527	0.943328	12082258	257899	0.361494	713426	0.0875331	4428750	0.36655	12082258	307884	0.431557	713426	0.0626004	5278994	0.436921	12082258	678721	0.951354	713426	-0.000242392	11518534	0.953343	12082258	67449	0.0945424	713426	0.120824	1173534	0.0971287	12082258	65379	0.0916409	713426	0.046349	1170595	0.0968854	12082258
46	8	30499522	rs6999713	Clostridiaceae	T	C	CSQ=C|intron_variant|MODIFIER|GTF2E2|ENSG00000197265|Transcript|ENST00000355904|protein_coding||2/7||||||||rs6999713||-1||HGNC|4651|||||0.3375|0.1604|0.2824|0.2788|0.4225|0.589|||||||||||||||||||,C|intron_variant|MODIFIER|SMIM18|ENSG00000253457|Transcript|ENST00000517349|protein_coding||1/2||||||||rs6999713||1||HGNC|42973|||||0.3375|0.1604|0.2824|0.2788|0.4225|0.589|||||||||||||||||||,C|intron_va…	332782	0.493459	674386	0.0439711	5817713	0.481509	12082258	433549	0.64288	674386	0.0403037	7576922	0.627111	12082258	117118	0.173666	674386	0.158102	1984670	0.164263	12082258	21083	0.0312625	674386	0.336865	363174	0.0300585	12082258	656768	0.973875	674386	-0.00117323	11768563	0.974037	12082258	79650	0.118107	674386	0.0402245	1383445	0.114502	12082258
47	9	29546701	rs586749	Clostridiaceae	G	A	CSQ=A|intergenic_variant|MODIFIER|||||||||||||||rs586749||||||||||0.5679|0.6762|0.5058|0.7609|0.3628|0.4775|||||||||||||||||||	204124	0.38722	527153	0.0584754	4704064	0.389336	12082258	411046	0.779747	527153	0.01647	9450023	0.78214	12082258	70498	0.133733	527153	0.178969	1653547	0.136857	12082258	183268	0.347656	527153	0.077647	4215573	0.348906	12082258	47255	0.0896419	527153	0.133325	998241	0.0826204	12082258	57171	0.108452	527153	0.0398713	1395375	0.11549	12082258
48	9	116464160	rs2170226	Clostridiaceae	C	T	CSQ=T|intergenic_variant|MODIFIER|||||||||||||||rs2170226||||||||||0.3325|0.3048|0.4755|0.495|0.1809|0.2566||||||||||||||1|||||	200436	0.380224	527153	0.0597259	4625191	0.382808	12082258	223811	0.424566	527153	0.0725591	5153942	0.426571	12082258	319043	0.605219	527153	0.039083	7380875	0.610885	12082258	452338	0.858077	527153	0.00478436	10373966	0.858612	12082258	492764	0.934765	527153	-0.000483812	11286566	0.934144	12082258	2046	0.00388123	527153	0.18524	53301	0.00441151	12082258
			Columns I-BU represent the values for calculating variant Fst and percentiles. The first two spaces indicate the two superpopulations being compared (XXX_YYY_ ). Fst indicates the rate of differentiation for that variant between that pair of populations. Higher indicates the number of variants genome-wide with a higher Fst, and total indicates the total genome-wide variants examined. The columns …
			Red highlighted variant rs id numbers indicate that the variant has a Fst greater than 95% of other variants on both the chromosome and genome-wide for at least one population pair.
			Superpopulation Acronyms: AFR - African, AMR - American, EAS - East Asian, EUR - European.
[truncated: 23 more columns]
